# Supplementary material for: Integrated microRNA and whole-transcriptome sequencing reveals the involvement of small and long non-coding RNAs in the fiber growth of ramie plant
Source: BMC Genomics. 2023 Oct 9;24:599. doi: 10.1186/s12864-023-09711-9 (PMC10563232; doi:10.1186/s12864-023-09711-9)
Supplement: Supplementary file 1 — Supplementary Material 1 [file 12864_2023_9711_MOESM1_ESM.xlsx]

## Sheet: Table S1
	Table S1 miRNAs expressed in the stem bark of ramie
miRNA id	type	Sequence(mature)	Sequence(precursor)
novel_mir1	predicted	TATGCCAAATTGATACACAAATAGCCAGGT	AGGGCATTTGGTCTAGTGGTATGATTCTCGCTTTGGGTGCGAGAGGTCCCGAGTTCGATTCTCGGAATGCCCCCTTTTTTTGCCTCTATTGTTCAATAGCAAAAGCTTTGGCTTTAGCCTATAGTCCAAAGTCGTTATATGCCAAATTGATACACAAATAGCCAGGTACAGAATTTAGCTACTAGTTTACCAATCCTTCAAAAAGCCCA
novel_mir2	predicted	GGCGGTCCAGATTGGTCAGATG	TGGATATGTATTGCATTTTTAATGAAGGGCTCTGCTAAGGTCTACGGCTCTACGCGTCTGATCGATTTGGACTATTTATCATCGTGGGCCCTACGATGAGTCCCATGATAATGGCGGTCCAGATTGGTCAGATGGTCGTCTGTCTGACCGTAATATTTTTGTTTAATGAATAACAGACTGCGTAATAATGTGATGCGTGTTTT
novel_mir3	predicted	CCGGCGCGGCATCATCAAGATTCACAA	CGCCGGCGCGGCATCATCAAGATTCACAAAACTTCATGATGATTAAGGGATTTATCTTATTGAGAGTGAGTTAATTTTGTCAACAAATCAAATCATGAAATGATCTTAATTAATTCACTCTCGAAAGAACTGGTTTCCCTAACTTCATATGGGAATCTTGATGATGCTGCATCGGCA
novel_mir4	predicted	AGCTCAGGAGGGATAGCGCCGT	TCTGCGAAGCTCAGGAGGGATAGCGCCGTGACTAAAAAAGAGTTTCACAAGCCTTTTATGTTATAATCTATATATAATATGTTAATCCATATGCATACATACATATATATATGTATGTATGTATTCTTGTATTAGTATTGCTGGCGCTATCTATCCTGAGTTTCACGGC
novel_mir5	predicted	GGTGGCGCGTCTGATCAATCCAA	TGGAAAAAGAATTATTATTATTATTAAGGCAGTGCTATCGTGAGATGCGGGTGGCGCGTCTGATCAATCCAAGCCATTCATCACCGTGGGGTCCATGATGGGACCTACAGTAATGAAAGGTTGGATTGGTCAGACGCGTCTGACTGTAGCATTCTTTTTCTT
novel_mir6	predicted	GAACTGGCTCGTTTAGGAGCTCA	GCTTAAACTCAGTGGTACTCGGCTCATTAAAGCTTGCGAGCTAGCTCGTTTAAGATCTCGCGAACTGGCTCGTTTAGGAGCTCAGTTATCAGATCGTTTAAGA
novel_mir7	predicted	GCTGGTTCGATTCCGGCAGGTCGGATATA	TATAAAGATCACACCAAAACCGACCTTAGCTCAGTTGGTAGAGCGGAGGACTGTAGTTGGAATTAGCTCAACAGATATCCTTAGGTCGCTGGTTCGATTCCGGCAGGTCGGATATATATGTTTTTTTTATT
novel_mir8	predicted	GAGAGTGAGAAAGATGGAGAGGATACT	ATAAACAAGTCCTATTTGGCCATTTTCAAGTTATGGTTAATCTCGATTCACCATGAAGGACCATTGTGTGGCTATCTCCGACAGCTCAGCTCCTACGCACAATAGCTTGTCCCTGAGCTTGAAAACTCAGATCCCACCGTCCCAGATCTAGATGGATAGAGAGTGAGAAAGATGGAGAGGATACTGATAATTCTGTAAGTTGTTTGG
novel_mir9	predicted	TATACCACAAGATAGGGGTATTTTCACACC	GTCCGCGTGTGTCGCGCGTGTTCAATCACAGCCGTCCGTAACTATGGGTCAGTAGCTTAATATGGGACTCACAATCACGGACGACTGTGATTGGACAGACACGACACGCAGATTACAAACCCAATATTAAATAGCAAATTCGAACTATACCACAAGATAGGGGTATTTTCACACCTAATAATCCTAACCAACCCAGCAAAATAATAATAATAATCCTAATTTGGGGTAGATTGCTATGGATATTCAACTTTGAGGAG
novel_mir10	predicted	CCAAGGACGTTGCCCACGTACACGGATAA	CGATCCATGGATTGAGGCGATGCAACAGCAGAGCACTTATTTATTTGGTGGCCCACCAAGGACGTTGCCCACGTACACGGATAACACCATGGACCGTGCCGAGATCAAATTGTATGCTCCATCTACTAATCTGTAGCTAGGCAGACCAACGGGGCAGCCAAGTAGCTCGTCACATCGTCCTCCTTCCGTCGATTA
novel_mir11	predicted	AGTCACGGACGGCCAGGATTCGACATAC	CAGACGTGCGTGGCGCGTCTTGTAAATCCTGGCCGTCCATGACCATTGTGTCCCACTGTGGAGCCCACAGTCACGGACGGCCAGGATTCGACATACGCAAGACCCGCATCAGTCGCTAGCACGTCTC
novel_mir12	predicted	GTGCTAGCGACTGATGCGGGTCTTGCGTAT	CGTGCTAGCGACTGATGCGGGTCTTGCGTATGTCGAATCCTGGCCGTCCGTGACTGTGGGCTCCACAGTGGGACACAATGGTCATGGACGGCCAGGATTTACAAGACGCGCCACGCACGTCTGTCCAAAACATT
novel_mir13	predicted	TTGGTGTAAAGGAGAGGCATCAGA	GTTAAGTAGGCTTGAGAAGGGTAGCTTTGCAGATTCACTCACTCACCACTATCTTCCTCCGTGGAAGTTTTTCATAGTTGGTTTTCTCTTCTTTTTTTTTTTTTTNNNNNNNNNNNNNNNNTCGAGATTTGGTTGGTGTTTGGTGTAAAGGAGAGGCATCAGAAGAGACACTTTAAAGAAAGCAGCCCGACAATGGAATGCTGACCACACTTGGAGACTGGCCGTGAACCAAAGGACAACCAAGCTTCAGTCGTCGGTTTACTGAAAGACTTCTGGAAGAACATAGTACAAAAACCGAGCAAGTGGGAATAAGATTTTTCCAAGTGTGCTTAAG
novel_mir14	predicted	CAACATTGTCAACGATTCGGGATGCCACC	TCAACATTGTCAACGATTCGGGATGCCACCCTAAGAAGTTGTCCACCGATGTACCCCATAGGTGGAATGCGACATATATGATGTTAGAGGCATGTCTACCATACGCTGAAGTGGTCATGCCATTTTACAACACCCGTAACATTGAGGGACTTATGACAGAGAGTGATTGAGAGATTGGACAGTGCTTAAACTATTTCCTGAAAGTTTTTTATGATGCAACAATTTCACTTTTGGGTGTGTACTATCCAATCTCTCATAATACATTACATAAATTATATGATATTACTAATGCATTTGGACTGCATGAAGGTATTGAAGTATTAGCAATATCATACAATTTATGTAATGCATGATGAGAGATTGGAGATAGTACACACCAGAAAGTGAAATTGTTGCATC…
novel_mir15	predicted	ACGATAGAATCCGATGCGATGAG	ATCAAGTTCTTTCCAGTGCCTGGAGTTGATTGGACAGGTAACGATAGAATCCGATGCGATGAGACGGGCCTAGAAGCCGAGTTATGTTATGGAGGAAGATCTTTTTTAGGTCTCGGAGGAAGCACAAGATCAATCAAGGGAAAGATCATCGATTCCTCTTCAATGAAACCTCTTTGTGAGATCAATGGCCATTGGGATAGGTATGTTTATTAAGATTCTCGCATCAAAGGAAATTTTATTTTGATTTGGAATTTCATGCTTGAA
novel_mir16	predicted	CCTTGGTGCTCTGGAGGGGAATATTTGA	CTTGGCCTTGGTGCTCTGGAGGGGAATATTTGACAATATAGTCAAATTTTCCTGAGGGTTGACCAAGAAGGCCAAT
novel_mir17	predicted	GATCTTAGCCGTTTGTGACTGTGGGACTCA	TATGACGCGTCTGTTCGATCTTAGCCGTTTGTGACTGTGGGACTCACGTGATGCTCACCGTGGGACTCACAACCACGAATGGCTGAGATCTAACAGACGCGCGTT
novel_mir18	predicted	AAGGTAGGCAACGATTGTAGATCGTCA	GTCTGGTGGGCAAAGATTAAGGTAGGCAACGATTGTAGATCGTCAGATTTATCTTTTTTCTCTGTGAGGTTCACTAAAAATATAAATCTGACGATACAGAATCGTTGCCCACCATAATTATTTTCCACCAGAG
novel_mir19	predicted	GGCGCTCTGAATTTCTTTAAGCGAGG	GGTGTTGCATGCTCTCCTCCATCTTTCCTCGCATTGTGTGAGCCGTTCAAAAATAATACGGCGCTCTGAATTTCTTTAAGCGAGGACTGAAGCTCATTCAAGCCATCTTGAACCACTAGGTTCAGGATGTATGCGACACA
novel_mir20	predicted	GTGTAGTGGCAAGGGACGTCCACCTAAGGC	TCATATGAGGTTAAATTAGGTTGTTAATAGAAATTCTTGCATTCCTAATCTTGATTTTACCAGTTGAGAAATACGTAAAAAAGAAAATACAGTACCCATGAATCAAAAGAACTCAACACGAGTAAAAGCTTTAATTTGAGTGGTGAGGAGTTTGTACAAAAGATGAAATATATATATATATACACCACCGAAGAGGTTGGTGTAGTGGCAAGGGACGTCCACCTAAGGCCTTCCCTGCAGCCCAGGGATCAATCCCTACCCATATCCAACGTGGAGGCCTTAGGTGGACGTTTCTTGCCACTATACCAATTTCTTCATATATATATATATATATATATATATAATTTCATCTTTTGTACAAACTCCTCAATTTTTTAGGTGCTTCAAATTAAAGGTTTT…
novel_mir21	predicted	GATAAGATAGCTGAGTTGGGCCGATTAGTT	CCAAGAGAGTTGCCAAGATATTTCAAGGCTTACCTGGACAGAGTTCGAGGAACTATTCAGGTCAACTTTTATTCCTGAGACGTTCAGACAGGATAAGATAGCTGAGTTGGGCCGATTAGTTCAAAGGGACATGACCGTCTTAGAGTATCAAGCTTGTTTCTTTGATCTGTCTAGGTATGACCCTCACTCAATGGCAGACTCTGTTGC
novel_mir22	predicted	AGCGTTAGCCTTGATGAAGTGGTT	TTTGGGTCTTGTGAGTAGACAGCTAAGCAAGGATTATAATCCTCGTCGCTATCAGAACCCAAATTCATGATACCATCTTCCCCTTCAGAATCTTCAGGGAGAGCTTTAAGCTTCTCTTTTTCTTCAGGGTGCAGCTTCTTTTTCTCTATAGAGCTAATAAGCTTAGAGACTGTGCTAGTTTCTGTGGAAGGCCTGATAAGGTGAACTTGAATTGTCTTTTTAGACAGACCAGATTCATCAAACTTTCTCCACCATTGACCGAAGAATATTTTTCCTAAATAAGGGATTCCTTTGCCAGTTTTCTTGATGATCTTATCTTCCTATTTGAGAATCCATGGGACCTAATAAATGGCTGAAAAGAAGATAAGGGCTTCCAGATGATCAATGTGAGCGTTAGCC…
novel_mir23	predicted	TCCGGCGCCGCCATGGACGGCTGC	TTCGGCGCCGCCATGGAGGGCTGCCAGTCGCCCGACCCTTCCATGGGCGGCTGTCAACTGTCCGGCGCCGCCATGGACGGCTGCCAACCGTCTGGCCCTTTCGTGGATGGTTGCTGGTTATCCCTTCCTTCTATAGGCGATTGCCAGCCGCCCAGCGCCTCTGTGGGTGACTGCCAGCTGTCCGGCCACGTCGAG
novel_mir24	predicted	ATGCTCCATCTACGGCTCTGCAGCTGGAC	AGGCGATGTGACAATAGAGCACTTATTTATTTGGTTGCCCACCTTCACGGATAGTGCCATGGACCGTGCTGAGTAGATATTGCATGCTCCATCTACGGCTCTGCAGCTGGACCGTCAAGCAGGACAAGGCAATAGCTCGTCAAATCGTCC
novel_mir25	predicted	AGGATGGGCGGCTCCATTAGACGCA	ACTAACGTGTCTAATGTGTCTGACTGATATGAGCCGTTCATCACCGTGGACCCAACGAGGATGGGCGGCTCCATTAGACGCATCATGCTTCTCACGCTAGA
novel_mir26	predicted	TCACCTTCGTATTGTCGAAGAA	CTATCGGCGTTCTCTGGATCTATGTCACTGGTACTGCATCACCTTCGTATTGTCGAAGAAGCAGATCTTCTTCAGTACAAAGTTTGATAAAGTTATGTATAACTGCGCACGCAATTGGGATCATCGCTTGTTTGTCTAGTGGGTATGGCCGCATGTGCTTTAGAATCGGGAATCTAGCCTTCCAAACACCAAAAGTACGCTCGATGCAGTTCCTCAATGATGAATGTGTGTAGTTATATAGTTCTTGGGGACCAGCAACACCCTTCCGCCGCCGCCGATAT
novel_mir27	predicted	AATCGTGGCCGTCTATCATCGTGGGTCT	TTGTGCTACGGTTAGACACGTCAGTCTAACGCGTCTGATTAATCGTGGCCGTCTATCATCGTGGGTCTCACGTGAGACTTATTATGAGTCCCACGGTGATGAACGGCCACCATGTGGCGCAT
novel_mir28	predicted	CGTGTGACCTGGATACCATGACC	TAGCCTTTTAAAGCCTTGCGGTTGGCCTTTCAGATCAACACGAGAAGAGAACCCTTTTAGTTTTTTCTTTGCATTCTCTCTTGATGGGATAGAAGGGAATGAAACTGATTCGTGTGACCTGGATACCATGACCGCTATTTATAAAGATAACTTTCCCTTATCTTTTGGTATTTCTATTTTAACCCATCATAAAAACAGAAATTACTCATAAACTTCTACACATAAAAGGCTC
novel_mir29	predicted	AATCTGGACTGTTCATCATCGTGGGCCTC	AGGACTGTGCTATGGTCAGACGCGCACTGATCAATCTGGACTGTTCATCATCGTGGGCCTCACGGTAATAGACAGTTCAGATCGGTTAGATACGTTTGACCGTAGCATTTCCG
novel_mir30	predicted	GTGGTGGGCAACGATTCTGTATCG	TTTTGTTAAATAGTATTCGAAAAATTCTCCGGTGGAAAATAATTGTGGTGGGCAACGATTCTGTATCGTTAGATTTACCTTTTCAGTAGACCCCACAGAGAAAAAAGATAAATCTAATGATCCGGAATCGTTGCCTAGTGTAATCGTTGTCCACCAAAGACGCTTCCATAGTATTATGTTTTTTATTGACAAAT
novel_mir31	predicted	CTGTAGTCTAGGCGGTTGGGTGTGT	TTTAATGATAAGAATCAAAGTCAACAAAATTTTAATACGACCCTCTCTGTAGTCTAGGCGGTTGGGTGTGTTGTCATCCTTCCACCAGGTCAGAGGTTCAAGGGTCGTATAAGAAGGAGAAGAAGAGAGAAAGAAGAGTGAGGTATTCTAAAATACCTCTTTTTTTATTTTTTATTTCTTTGCTAAAAAATTCATCATTAGT
novel_mir32	predicted	GGTGCGCCAGGCCCGCGCAGCAGTG	CTTGGTGGGGTGCGCCAGGCCCGCGCAGCAGTGCAACGCGAGGGCGACGCTCGTGAGCCCCAGCAGCAAGCTGCTGTGATGGGCCCACCCCCTAAA
novel_mir33	predicted	ATATATATATATATATGTATG	AAGGGTTGGGCCAAGTGCATGGCGTGGGAGCAACTCCTTCCACTTTCTTAGCGCACCCATTGGACTGAAGGGAGCTCCCCATAACAACCTTATTTTAACAAATATATATATATATATATGTATGTATATATATGTATATATGTATGTATGTATATAAGCACGGCCAAGTGGAAGCCTTGCCTTA
novel_mir34	predicted	GTAGTTCGATCCTGCATGGGGGCAAT	CGGCGAAAGCCCCTATAGCTCAGTGGTAGAGCGTCAGTCTTGTAAACTGAAGGTCTGTAGTTCGATCCTGCATGGGGGCAATATTTTGTTT
novel_mir35	predicted	CTATTTAACAAATGAGCCCA	ACTTAATATTTGAATTCTTAGGCCATTTCCTTAAAACATAAGCTTTCAAATGGCTATTTAACAAATGAGCCCAAAAAATAAAGATATTGATTTTCTTGGCTCAATATCTTTATTTTAGTAAGAATGAATATTAAGA
novel_mir36	predicted	GTGTTTCTAATGATGAAGCTTAAT	AGAAGTAATGAATTGATAATGTACTCGAGTTCGACTATCGGATTAGAGGAGTGTTACGGACAGACGCGCCACGCGCGTCTGTCGAATCGTGGTCGTCCGTGAGTGTGGGTCTCACTGTGGGGCCTACGCCCACGATTGGACAGACGCGTCACTCGCGTCTGTCCTTAACATATTTCATCGGATTATTTAGGAGGCATAAACGTGTTTCTAATGATGAAGCTTAATAAATAAAATAAAATAAATTCTTTATTTCA
novel_mir37	predicted	GTGACACAAAAAGCAGTTGTTGTT	TCGGGTATTTATTACTAATCCTTTATTAATTGCAGTGGCCAGGTTCATATTGTGACACAAAAAGCAGTTGTTGTTATCCAACAACAGGAAAGCCCGAAGCTGATTTTGGCATTCATGGACTTTGGCCTAACTACAACAATGGCTCTTGGCCAGCAAATTGCAATCCAAACAATCCATATAATCAATCCGC
novel_mir38	predicted	TTGCGGGCACGTCAACGGCCACGCCAATTC	GATTTAAATCTGTTGTTCTCAAATTAGTGTTCCTGTTGTTGTGCCCACAATAAGAACACGCCACATATTTTTATAACCATATTTTATATTTTGAACATTCTCTCTCTTTAAAATTGAACTACGTGGCACATTCTTATTGCGGGCACGTCAACGGCCACGCCAATTCGAAAACAACAGATCTTGAATA
novel_mir39	predicted	GGCCTTAGGTGGACGTTCCTTGCCATTATA	CGAAGAGGTTGGTGTAGTGGCAAGGGGCGTCCACCTAAGGCCTCTCCTGCAGCTCAGGGATCAATCCCCACCCATATCCAACGTGGAGGCCTTAGGTGGACGTTCCTTGCCATTATACCAACTTCTTCA
novel_mir40	predicted	GTATCACAATATCCATTGATCA	CTGTGAATTTGGTACAGTTCTCCCCACTTTACAAAGACCACCAATAAGAGAGCTGTAAGTAACAACATCTGGGGTTAATCCCTTAGATGGCATTTCTTCAAAAAGTGTTGCGGCCTCGACCATCCTCTTCGTATCACAATATCCATTGATCAAAATACTATAACTATGCAAATCAGGTTCACAA
novel_mir41	predicted	TCGGAAGTGAAGCCTCAAAAGTG	TGGTGGTGGAGATGGTCGGAGAGTCTCCGCATGTTGTTCATGTGGTTGGTGTTGTCGGAAGTGAAGCCTCAAAAGTGATCTAACTTCCGCTAGTTGCGTCTCTTTCGGTGAGTACTCCGACGTCGTTATTGTCACCGTCCATTTTGTCGCCATCTCCTCCATTT
novel_mir42	predicted	TAGCATGTCAAATACTTAGCTTGGGC	CAGAGAAGAGAGAAATCAGTTTTGCAGTAGCATCAAAATTCAACAGATATAAGTTGTAAGGCTCCTGAACTTAAAGTTCTTCCATTATATATGCGATATTCTCTTTAAATTAGCATGTCAAATACTTAGCTTGGGCATGTTAGTGCACCTTCATCTCACTACTTAGTATGTCACTAAAACGTGCGACGCCCAAGCTAGCATCACACCGGTGAACTAAGATGCCCAAGCTAAGTAGTGACATGCTAATTCAAAGAGAATAATCCTATATAGATGGAGAACTTTAAGGAGTGTTGCATCTTATATCTGTTGATGCTACTGTGAAACTGATTTTTTCTCTTCTCTT
novel_mir43	predicted	GGCATCCGACCTACTGTCCTTCAC	GTATCTTGGAACTTTGCGTTCTTCAGGTTTTTCTTTAGAGATGGCATCCGACCTACTGTCCTTCACTGAAGTACAACAACCCCGGATGCCAACTCTAAAGCAAAATCTAAAGAACGCAAAGCTCCAAGATAA
novel_mir44	predicted	ACTTTTCGACGAAATCGGGTAAGCGA	CCACCGTGTTCGGGGAGTTGAGAGCTTCAAGGCCCAGCCGACGCTTGTCAGATTCGCTGCTGCCAGCCGCCGTTGACTCCGTTGTTGACCGGTCAACTTTTCGACGAAATCGGGTAAGCGAGCTCTCGGATATCGTTTCGATCTCCTAAACACATGGTGA
novel_mir45	predicted	AGCAAGCTGGTCGTTGAAATGT	TAGAGAGAGACAATAATTAGTTTACAATATGCTTCGCTAGGACGGCAATTGTTTGATATAGCAAGCTGGTCGTTGAAATGTTGGAACCAATTTGATGATAATAATTAATATTACTAGCAATGCTTGCTAGTAAAAGTTTAGTTTATGGATCTCTTAATTAAAAATGAAGTTTTTCCAGTTGGTTTTGTCTCTCTCTT
novel_mir46	predicted	AGGTTGTCTGGCTGTGTCTGATAAGACGTT	TCACGATAGATCTGATTAGGTTGTCTGGCTGTGTCTGATAAGACGTTACTTATTCAGAGTCTCTTTAATGAGATAACTTTGTTTGACAAAAGTGCTATGACTCTTTGGATTTATTGTGT
novel_mir47	predicted	AGCTAGCTGGTTCTCCCCGAAA	AGCGGATGAGTTGTGGTTAGGGGTGAAATGCCACTCGAACCCAGAGCTAGCTGGTTCTCCCCGAAATGCGTTGAGGCGCAGCAGTTGACTGGACATCTAGGGGTAAAGCACTGTTTCGGATACGCCCCCATGAGCTTTCGCA
novel_mir48	predicted	TCGATTCCTGAGGCTAGCATTTT	TGGTTGTCAGGTGTGCCTTTCTCTCATTGCTCCCAAGTTCGATTCCTGAGGCTAGCATTTTGAGTTTAATTTTTTTCAAGAGGAAAAAAATTGCCTCAAAACAACGCTCAGGAGGCTCGAACTTGGGTCTGGAAGGGCTAAGCCTTAAAGGCTACAACCT
novel_mir49	predicted	CTGGTGGATGAATCATGACCGTCCGATCAG	AAACCTGGTGGATGAATCATGACCGTCCGATCAGAGCGTGATTAACGGCTTCAGTGATCTTCCGATCATCTCGGCTGTAGAGGATCGTTCCCAGCAGGGCTTTCCTGGCATGGGGTGGTCGAACGGTTGTCTGACAGGTTA
novel_mir50	predicted	ACTGAAGTACAACAACCCCGAATGCCAATT	ATTATCTTTTTCAGTATCTTGGAACTTTGCGTTCTTCAAATTTTTTTTTAGAGATGGCATCCGACCTACTGTCCTTCACTGAAGTACAACAACCCCGAATGCCAATTCTAAAGCAAAATCTAAAGAACGCAAAGCTCCAAGATAATGAAGAAGATAAA
novel_mir51	predicted	TGCGGTTCAATAAAGCTGTGGG	ATGGCCCTCTTTGTATTCTTCCACAGCTTTCTTGAACTGCATCTAGAGAAAGGGTTAGAGAAAAAGAAAAAAATCAGAGATCCTAATTTGCATGTGAGTTAAGATTGTTGGATGGCAAAAGAAACAAATAGGACTCTTATTTCTCTGCCTTAATAAATTTTGTTGCGGTTCAATAAAGCTGTGGGAAGATACCAATAGGGTCAA
novel_mir52	predicted	AACACAGCTCAAAGAGACAGCACATT	ACAAATGTGTTGTCTCTTTGGGCTGTGCCACTTTGTTGTGCCTTCAATCAAATTGTGACTAAAAAACAAAATATAAAATAGAGTTCTTGTGTATTACAGTTATTGAGGGTCTGTTTTTTTATATTTTTCTTATTTGTCACAATTTGATTGGTAACACAGCTCAAAGAGACAGCACATTTGC
novel_mir53	predicted	GGACATAGACAGCTAGGATT	CAGATGCGCATGGCGCGTCTGTCAAATCCTGGCCGTCTGTGGCTGTAGGGCCCACGGACATAGACAGCTAGGATTCGACAGACGCGACACCCGCGTCTA
novel_mir54	predicted	TTCGCGAGCTACGAGGACCTCAAC	AATTTGATACGAATTTCGCGAGCTACGAGGACCTCAACGGTGTTTTAATGACTTCTGAAGCTGATTTGGAAAAGATGTATGACTTCGAGAACTTTGTTCCTATCTCGTCAGTCATTGAAACACACCAAGGTTCAATTCTTACTCGTATTTTTGTAATTATTAATATCAAATT
novel_mir55	predicted	CAGTAGCTCAGTGGTAGAGCGGTCGGCTGT	AATCAAATCTCCCCAAGTAGGATTCGAACCTACGACCAGTCAGTTAACAGCCGACCGCTCTACCACTGAGCTACTGAGGAACAACAGGAGGTTAAGATCGGAAGAGCACACGTCTGACTGGAGTTCAGACGTGTGCTCTTCCGATCTTAACCTCCTGTTGTTCCTCAGTAGCTCAGTGGTAGAGCGGTCGGCTGTTAACTGACTGGTCGTAGGTTCGAATCCTACTTGGGGAGATTTGATT
novel_mir56	predicted	ATCTGACCGTAGCATTTCTGTTTAA	CTGATCGTTTTTTAAGGCTGCGTTATGGTTAGACGCGCACGATGGGTCCCACGGTGATCGACAGTTCAGATCAGTCTGACACGTTAGACGAATCGACGGTTCAGATCGGTTAGACGTGTCAGACGCATCTGACCGTAGCATTTCTGTTTAAAGAAATAATCAA
novel_mir57	predicted	TGGACAGCAACGATTCGTCAGACGCGTCTA	GTGTTACGGTCAGACCAATTGTGGCTGTTCATCACCACGGTGATGGACAGCAACGATTCGTCAGACGCGTCTAGCCGTAACAA
novel_mir58	predicted	ACTTTGGGCCCAGTGGGAGATCCA	ATGGGACGGAGCTACTTTGGGCCCAGTGGGAGATCCAGTCTCTCCTGGCTCAAGGTGGTCCATTGTAA
novel_mir59	predicted	AAGTAGCTGAGCCCCCGTCCAAAGAGATA	CTCTCGTTTTCTTTACTCTGGATATCAACGTGTTGTCTCTTTGGATTGTGTCCAGCTAAGTAGCTGAGCCCCCGTCCAAAGAGATAACACATTTGTATTTGGGAGATTTCGATGAA
novel_mir60	predicted	GCTTGCTCTTGAGAAAAATCAAGCTATA	TCAATCAGTCTGACTTAGAAACGTCTTTTGAGCTCAGGAAGCCAAAAACAACCAAAGTCAGCTCCGAGGAGGCTCTGCTAAACAGGCCCTACAATTACCATAAAGCAAACAACTTTTCAAGAGTAAACATTTTTTGTCAATTAATGGCTATGATTGGCAATATCAGTGCTTGCTCTTGAGAAAAATCAAGCTATATATCATCTTAAGATTGC
novel_mir61	predicted	TCGAAGCCGCCTAATGCCAAAGAT	AACTTGGATTTGGTTAGGTGGCGGCGGAATCATTCGGACCAATGTCAAGTGTTATCCACATTGGCTCGTGACATCTTCTCCATTCCAGTCTCTACAGTGTCTTCAGAATCTGCATTTAGCATGGCCATTAATATTTGAGATTCTCATCGAAGCCGCCTAATGCCAAAGATTGTTGAGATTCTGACATTGGTTAATGATTGGGAACTAGCTCAAATGTGCATGCAGAACACGGTGGAACAAGCAAATGTCGAGCTAGCTCAACGGGTTAGCTCAATGGGTTGAAGAGTGGATGCTCCACTGGGGGCCGTGTGACATCACTGTAGCATCCACTCTTCAACCCGTTGAGCTAGCTCGACATTTGCTTGTTCCACCGTGTTCTACATGCACATCTGAGTTAGC…
novel_mir62	predicted	TTGCCGGAAGCATTATCCA	AGCCCATCGGAGAATGGTGATTGCTCAGTCGTTGCCGGAAGCATTATCCATAGTGATAGAGATAACCCGTCCTGTAACGCCGCAATCATTCACGACTTATAATATGTGCTGAGCAATCAGTTCTCCGTTGTGCC
novel_mir63	predicted	ATGCTGTTGCTCCATATGTTGT	TCCAGTAAGTGTGATGCTGTTGCTCCATATGTTGTAAATAGGCCGTCATCTGCCGCTGGGTTGTCACCACTGAGTTCAAAAGATAATTAATGGACTCAAGTGGCACAGCACTGGAAGATGCTGCAGCATCAGGCCTTGTTGGG
novel_mir64	predicted	AAGGACCGACCTAGTCATGGGACCGAGACT	AATGTTGACACTGAATTAAAGGACCGACCTAGTCATGGGACCGAGACTCCGAGGATCTAGTCATGGGTCTTTGACTCCGAGGACCTAGTCATGGATCTCAGACCTTAAGAATAGTTGGATCTTTGAATTTCATGTAAAATATG
novel_mir65	predicted	CCTCTAAAGAGTATCATTAGAAGGCTGAGA	AATCACTAACAAAGTGGCTGTAGTTTAGTGGTGAGAATTCCACGTTGTGGCCGTGGAGACCTGGGCTCGAATCCCAGCAGCCACACTTTTTTTTTTCTTTAATGATATCTCTTGTAATTTGTTCTTGAGTCATTACTCAAACCACTTGAATACCAATGTTATGTAAATACAAGCACAACCTCTAAAGAGTATCATTAGAAGGCTGAGAAGTGTTTGTGGTT
novel_mir66	predicted	AATTAAACATGTGAGGGGGACAGCTA	ATGCTATTCCTGTGGCTGTCATTATCGTTGTCTCTTATAATTATAAACTGACAACTCACCCACTTTTTATTTAATATATTTTTTAAAGACGTATCTGTTAATTAAACATGTGAGGGGGACAGCTAATGAGACATGTGAAGGGGACAGCTAATGAGACAATAATTGGGGACAGCAG
novel_mir67	predicted	GACTAGATCCAGACATGACCCA	TTCGTGGGTCGTATCCGTTTCGTGTCCTATTCGTGTCCACGTAATTTTGACTAGATCCAGACATGACCCATTTATTAATCGTGTTTTGAATGAAGACCCAGACACGACCCATTTATTTTTTAACAGACCCAGACACGACCCATTAAGACACGGTTACTATTCGTATCTAACCGTGTCTTAATGGGTCGTGCAGACCCACGAA
novel_mir68	predicted	ATGCATCGTGCGTCTGACGCT	TTGCTAGCGTCACACGCGACTGACGCGTCTGATGCATCGTGCGTCTGACGCTAGACGCACGATGGACGGCCACGATGCGTCAGACGCGAGTGCGCGTCTGACGCTAGCAT
novel_mir69	predicted	GACCGTCTGTCCAATTTGGACCGTTCATG	AGAAGAAATATGCTAAGGTCAGACCGTCTGTCCAATTTGGACCGTTCATGGACGTGGGTCTCACAGTGAGACCCGCGCCCATGGACGGCCCAGATGATAAACGTGTTAATCCTTAGCACTGCTCTTTTCAGAACGTCTTCAATTTGGACTGTTTATGGACGTGGATCTTACAGTGAGGCCTACGCCCATGAACGGCCCAGATGATAGACGCGTCAGTCCGTAGCACTGCTTTTTCA
novel_mir70	predicted	CGTCTATCGAATCGTGGCCATCCATTATG	CGTCGTCGCGTCTATCGAATCGTGGCCATCCATTATGATGGGCCCTGCGTGAGTCCCACCGTGAGAGTCATCACGATGGACGGCCACGATTCGTCAGTCGCGTCTGACG
novel_mir71	predicted	GTCTCACGGCGATGGACGGCTCAGATGC	CATGTATATTTAGTGAGGAGTACTATCGTCAGACGCTTCTAGACCGTCCATCACCATGGGACACACGTTAGATCCACTATAGGTCTCACGGCGATGGACGGCTCAGATGCGTTTGACGCTAGCATATTGCATATTTTGTGCATT
novel_mir72	predicted	GAGAACCCGGCGTAGATGAAATAAGTTCC	CCTCCAGTGTTTTGCCTTTTGTTTCCGGGACTATATTAGCCACAGATTGAACCGCCAAGATTGAGAACCCGGCGTAGATGAAATAAGTTCCTGAAATTGAGAAGAACAAATAAAAAAAGAAAAAGTTTGATACATTTAGTCATTGATGTAGAAATCAAATTGAGAAGGGTAAAAGGCTGGGGT
novel_mir73	predicted	CATTTGTTCCGGTCTATCAATTTTCGTCC	CTTACGTGCTTGGCACGAGCCATTTGTTCCGGTCTATCAATTTTCGTCCTGATCTATTTCGGTCACATGTTTCACACGGGTTCGAATTTATAAGAATTTGTCGGATCTGTTCAACTAACACTATATATGTGCGCCAATTTTTTCTTGAGCTCCTCGAGATGCCAGAAAATTACTATAATACCCTTAATTGATAGACTAAAATGATTGTGTTTTGGTATGTAAA
novel_mir74	predicted	ACGATCCAAAATCGTTCCCCATCACAAT	TGGAAGCGTCTCTGATAAGCAACGATTGTGGTTGGCAACGATTTTGGATCATCAGATTTATTTTTTTACTTTGTGAAGTCTACTGAATAGATAAATCTGACGATCCAAAATCGTTCCCCATCACAATTATTTCTCACCAGAGAATTTTCCT
novel_mir75	predicted	TATGACCCACGCCTACAGACTGTCTGCAT	ACTATGCACAGACGTATTTGATACATCTGGGCCATGCGTAAACGGACCCCATATAAGCCTCACTATATGACCCACGCCTACAGACTGTCTGCATCACATAGCATAGATGCGTCAAATGCGTCTGTGCTTAGC
novel_mir76	predicted	TAACCAAATTTCAATTTTTTATTAGATG	AGGTGTTACACGTCATCATATTTATATGGTACACCTGTCTAATAAAAAGTTGACATATGGATGATCTATCAATGTCAATATTAACTCTATAATAATAAAATTATTTTAAATCACCATAAATGTTTCGCTTGATTCTACTTTATCAATGAGTTCTAAACATAGACACTTGAACAAATTAACCAAATTTCAATTTTTTATTAGATGGGAATATAACCTTAGTGTGACCCT
novel_mir77	predicted	CTTTCAACGAGTTGAAACGACGTCTA	TGGGATCGGCCCTGGAATATGACGGAGATCAGAAGTTTCCTCAGGTTAGCCGGTTACTATCGGCGATTCGTGGAGAACTTCTCAAGGATTGCTGCACCTATGACGAAGCTGACAAGAAAAGATGTGTCGTTTGTGTGGGATGACAATTGTGAAGAAGCTTTCAACGAGTTGAAACGACGTCTAACAAATGCACCAGTTCTAGTGGTACCGAATCCCG
novel_mir78	predicted	CCGTGGGGAGCACCCGTTCTTTTTGTCA	TTGCAGAGTTAAGGACTCAGCTCGATGATCTTTTGGACAAAGGGTTTATCAGGCCGAGCACTTCGCCGTGGGGAGCACCCGTTCTTTTTGTCAAGAAGCATAATGGGACCTTACGACTTTGCGT
novel_mir79	predicted	TGTGGGTGAGTAGGCAAAATA	TGGAGAGGGAATGAGATTTTCCGAAGGTTACGGTGTGGGTGAGTAGGCAAAATAAATACTTTCATTTTTTTTTAATCCTATAGTTGTAAAATAAAATTAAAAAAAAAGAGATATTTTGCCTGTGCCACCCATACCATAGGTTTCGGATTATTTCTCCCTCTCCT
novel_mir80	predicted	CGACTCTATCATCCTCTTAGTG	ACAGCTCCTAGCAATGCGAGGAAAGATGGAAGAGAGCGTGCGTCATGAATTAGTTGGATCCTAAGATGATAGCCACTGACATTCTCAATCATTGGAATTCGACTTACCTGATGATGCGCGTATAGTATCATTCCATTATGCTAATTGTTCACCCTTTGGTACAATGGTGAGTGGAGATAGAATGTCTTTAACGAGCCGCATTGGGACGACACTACCGTGCTCTGCACGTTTCTTCAAATGTTCTACGATGCGACAACGACTCTATCATCCTCTTAGTGAACAATTACTCCTCTTGTCCTGCACGAGCTGA
novel_mir81	predicted	TATTCCACCCATTCCTACAATTTCCT	TAGGGTTAAGGGAGATAGAGCTTTAGGAAGTTGTCGGAGATGGGGGAATTGGCAAGAAAACAACATCTCTTCTCCTGCTTTTTTAAAGTCAAGTGCGTCTTGCCTATTCCACCCATTCCTACAATTTCCTTTGGTTCCTCCCTTTTCTCTC
novel_mir82	predicted	CAGAGTTAAGGACCCAGCTCG	TGCCGTTTGAGCTTGCAGAGTTAAGGACCCAGCTCGATGATCTTTTGCACAAGGGGTTTATTAGGTCAAGCACTTTGCCGTAGGGTAGGACCCATTCCTTTTGTCAAGAAGCATGATGAGACCTTACGACTTTGCATGGATTATCGTCAGCTCAACAAGGTT
novel_mir83	predicted	GTCCCGTTTGACTGTGCCAATAGGTGTCCC	TGAATGAAGATTGGTTGTCCCGTTTGACTGTGCCAATAGGTGTCCCCAAATGAAAATGTGACAACTCATTTATTTTCTTTTAATATTTTTCTATTTATGTGGAAAGTCAATAATCAAATACAAATAGATAAGTTGTCATTTTTTCATTTGGGGACACTTATAGGCATAGTCAAATGGGATAGTCAACTTTCATTCC
novel_mir84	predicted	GGAAGCCTTTGAGGAGAGTGGACTG	TGTGGCGACTGTCTATTCACTCTCCCCTAAGGCTTCTAGGTTTTGTTTAAGCAAAAGGCTGGAAGCCTTTGAGGAGAGTGGACTGATTGTTGTCACC
novel_mir85	predicted	CAGCTTAAGGGCTTGCATGACT	ATGGAGCTCCTTTTGGTCCAAAAAGAGGAAGGAAGAGAAGGTTGTTATACACAGCTGCTGAGTCATGGATGCCTCTAGGGGTTGCGCAGGATAAGGCATTGCCTGTGCGCAGCTTAAGGGCTTGCATGACTCAGGAGATGTGCTTTCCTTCTCCTTTCCTTGCTTGGATTGAAGGGAGCTCCAA
novel_mir86	predicted	CCGTATCACCTCTGTTATTTATTT	TGTTTGAGTGTGCCCGTTTAGAGTGTAATTTTCCTTTCCTGCTTGGTGTGGATTTTCGTTCATTCCCTCTGTATCATCAATGTAAGATATCTCTGTTCATCTTCTATGAAATATATTAGTTTTGCTTCCGCCGTATCACCTCTGTTATTTATTTATTTTCCTATACTTTCTGGGCCCAATCTCTCTATTTTTTAGAGTCTAATAGATAAATAACAGAGGTGATATGGCGGAAGCAAAACTAATATATTTCATAGTAAGATGAACAGAGATATCTTACACTGATGATACAGAGGGAATGAACGAAAATCCACACTAAGAAGGAAAGGAAAATTACACAGCAAACGGGCACACTCAAAC
novel_mir87	predicted	TAGTTTTGCTTCCGCCGTATCACCTTTGTT	AGTGTGCCCGTTTGGAGTGTAATTTTCCTTTCCTGCTTGGTGTAGATTTTCGTTCATTCCCTCTGTATCATCAATGTAAGATATCTCTGTTCATCTTCTATGAAATATATTAGTTTTGCTTCCGCCGTATCACCTTTGTTATTAATTTATTTTCCTATATTTTCTGGGCCCAATCTCTCTATTTTTTAGAGTCTAATAAATAAATAACAGAGGTGATATGGCGGAAGCAAAACTAATATATTTCATATTAAGATGAACAGAGATATCTTACACTGATGATACAGCGGGAATGAACGAAAATCCACACTAAGCAGGAAAGGAAAATTACACACCAAACGGGCACAC
novel_mir88	predicted	TGGCTATTGTACCAGTTGAAGATTTTGTC	AACCAGCGAATTGTTGGCTATTGTACCAGTTGAAGATTTTGTCAGGGCAATCGGTCATGGTACCGGATGCTGTATCTGTCGATGCAACTGGTGGAGTGCCGACTGACGTGTCGTTCAGACACTCGCCAAGGTA
novel_mir89	predicted	CTGCACAGTGTCGATAGAAGAGTGGTTCC	ACACACCTCCTGATGATTTGATCTGCACAGTGTCGATAGAAGAGTGGTTCCTCCCAATAGTAATACTTCACATCGGAGAGGAATTTATTCTTCTGATGATAAGTGAAGTCGGGTGGTGTGC
novel_mir90	predicted	TCTCTGATCGTCGTCGAAGAAC	TGTGCAGAACTCGAAGCGTCATCTTCTCCGGACGAGTGAACCTCTCTGATCGTCGTCGAAGAACGATGCAAACTGAACGTATGGCTGGAGAGGTAAGCTCGAAAGCAAAGGAGAACGCCAAGGCAGTAATGGCAGGCTCGGGGAGGTCGGCGGTGGTGGTGACGCACG
novel_mir91	predicted	TCACTTGGCTCGTGTCATCTTCTCAA	ATCGATCACCTCCTGGTCCATGCGATAGAATCCTAAATCCTATTCTAGCTAGTTTTCGGTGTTAACTCACTTGGCTCGTGTCATCTTCTCAATTTTCGTGTCAATAATGTCTTTAGAATATGCATTAGCATGACCGTCAATATTATAGATCCTCATCGAAGCCGACTAACGCCAAAGATGGTTGAGATTCTAACATTGGTCAAAGACTGGGAATTAGCGGAGCTACGCATGTAGAACACGATCGAA
novel_mir92	predicted	GCTCGCGAGCTGGCTCGTTAGGAGCTCAT	ACTTGTTTGATAAACGAGTTGAGCTTGAGCTCATAGATATTCGACTCGTTAAAGCTCGCGAGCTGGCTCGTTAGGAGCTCATGAGCTGACTCGTTTACGTATTCAATTATAAGC
novel_mir93	predicted	ATTGACGAGGCCTGTTCGGGAGAGGTAGCA	AGATGAAGACGCCAATTATCATAAAACTGCTCATATTACGAAACGCACGAGCGACTGGTGGGAGAGAACAATATTTTTTAAGTAGCTGATTTCTTTGACCTCCAAAGATAACCCTCAGGTATAAATTTAGCTCACTTTCTCTAAATTTCTCATAATTTCTTTTAGATCTCTCAGGTACATTTTAGGTTTTATCGCACTCTCACTTTCTTTGCTTTTCTCTCATAGTAGTTTTGTATTTTTTAGATACGACAGTCGGTTTAGATCGTCTAATCGTTTCCTTCGATTTTCGATCTCTTAGGTACATTTTAGCTCAATTTTATCGCATTCTCTCACTTTTTCTGAATTTCTCTCGTCGTATTTTTGTATTGGTGGTCACGTAACTGGAATTTGATAATTAAA…
novel_mir94	predicted	ATTGACTCGGCTTTTCAGGATTTCCAAG	AACCCCACACAACACTAATAAAATAAAGACTCTGTCCAATATCTGATTGACTCGGCTTTTCAGGATTTCCAAGACCCATGGAGATGGGTCCAGACAATGGGATTCCCATCTGATGATTAAAACAAGGGAAAATTTTAAAATAAAGCCATTTTGGATGCCTCTTAATAATCTATACCCCATATGGTGTGCTCCCTTCATTTCCACTCTATATTTATAGTGTAAATTTTGGGGTATAAATTAAAAATGCAACACACAATGGGGTATAGATTATCATTGTGTCATGAATGGGGTA
novel_mir95	predicted	GGTGCGCGTCTGACCATAACATAGCTCA	TTTATGTTGTTTTTAAATCAATTTAAGTGTTGTTACTAAGTATGTAAGATCATATAATTACGATTAAGAATTTTGCTAAGGTTAGACGCGTCTGATCAATCTTGGCCGTCCACGGTGATGGACGGCCAAGATCGGTGCGCGTCTGACCATAACATAGCTCAAGATCGGTGCGCGTCTGATCATAACATAGC
novel_mir96	predicted	CACTTCTGACACTTTCTTTTTCCTA	ATACTAAAATTTCTGGCTCAGTTGCACATCAGGTCAGGATGGCCGAGTGGTCTAAGGCGCCAGACTCAAGTTCTGGTCTTCGAAAGAGGGCGTGGGTTCAAATCCCACTTCTGACACTTTCTTTTTCCTAATTTACCTCTATTTGAACAATTCATAATTTTAGTAG
novel_mir97	predicted	CACTCCGACGCTCAACCCAGTCAGGGTG	ACCACGTGCGGTGATGGTTTGAGATGAGCTCCGGTTCTGCAAAAAGACAGAAAAACGTGACGGGGGGCACTAGGATTGTTCCCAATGCGGGCACTCCGACGCTCAACCCAGTCAGGGTGAACCATAGACTTTGAAGTGGAGTGTATTTTTTTTGGTGTTAGAATTGCGTTACCTTAGTTTGTCTTGTTCGGTTTTTTTTTATAAGAGCTGGGAGTAACCGTTTTTAACCACGTTCCACCACCATTTTTTCTGGTGTCGTTGAGAGATGGTTGAAGGTGGTTCCCGTTCGTGGG
novel_mir98	predicted	GCCCATGGCCGCGCGCAGCCTTGGCACATG	CGCGCAGCTGCCGCACATGCTGCCCATGGCCGCGCGCAGCCTTGGCACATGGCGCGCGCGGCTGCCGCACATGCCGCCCATGGCCGCGCGCAGCCTTGTCACATTGCCGCCCATCCTTGGCACAGGGCGCGCGCAGCTGCCGCAAATGCCGTCCATGGCCGCGCGCAGCCTTGGCACATGGCGCGTGCAGCTCCCGCA
novel_mir99	predicted	GCCACTTGGAGCCGCGACGTGGCTGAGA	AGCGCCGCGGCGCTAATGCGCTCGCCCAAAATCTCAAGTTTCTGTGCGCCGCGGCTCTCTTAGCCGCGCCGCGGCTCCAAGTGGTTCTCCCTAGCTCCACGGCGTCGGCGAGAATCGCCGCGAGAGAGTCCGTGTCTCCGCGGACGCGGCGCTCTCGCTTGAGCCACTTGGAGCCGCGACGTGGCTGAGAGAGCCGCGACGCATAGAAACTTGAGATTTTGGGCGAGCGCATTAGCACCGCGGCGCC
novel_mir100	predicted	ATATGTACAGGTAAGGCACGCT	ACGTCAGATCATATATGTACAGGTAAGGCACGCTCAGGGAATTCACAATGTAGCGAGTGACAAGGACCGCTATGCTTTATCATCTGACGA
novel_mir101	predicted	CAATTGTGAGTGTTGAAGAGTGTGAGTAAT	TATGTGTCTCCTAGGGTTTACGTGCACCTAGTTATATGTCTGTGACCAAAAGAAGATTTGGTGTGGCTATAGACGTTAAAGAGGGGGAGTTACTATGAGTGCGTCACAATTGAGAAAGTGAGGCTGAGGCTACAGACATGAAGATCGCTAGCGAAAAGGCAATTGTGAGTGTTGAAGAGTGTGAGTAATCTAATGATCATGAAGTTGTCGCACGCGCACCAAGAGGGAGAGAAGAGAGACACATT
novel_mir102	predicted	GGACGGCTATGATTCATCAGATACG	AAGAGGAGTGATACAGTCAGACGGCGTGGCGCGTCTGACCAATCGTGACCATTCATCACCGTGGTACCGACGATGATGGACGGCTATGATTCATCAGATACGCCTGACTGTAGCAATTATCTCTTTTTAATTCTCATGTTGCCTTTACATGTTAAGAGAATAGCACTTCTCTC
novel_mir103	predicted	ATTTTTCCAAAGAGTACTA	ATGATCCAACAACATATTCCAAGAATTTCGATCAAGGAATGGGATGGGAAGAGCCAGATAATCTTTCAAGGTCTTTCTCTGCTCGATTCGCCGATCCATCTAGGATTTTTCCAAAGAGTACTATTGTGTTGTTGGATTGA
novel_mir104	predicted	TTGTGCGGCCCACAGCCATCAATGGCCACG	ATGCTAAGGACAGACGCACGTGTGGCGTTTGTCTAATCGTGACCGTTGATGGCTGTGAGTCTCACGTGGGACCTATTGTGCGGCCCACAGCCATCAATGGCCACGATTGGACAGACGCCTCAACCGCATCTGTCCATAGCAC
novel_mir105	predicted	CCTATTGCTAATTGGTTCTAT	AGGGGAACACAAATGGGGTGGTGGCGCAGTTGGCTAGCGCGTAGGTCTCATAGCTATCGAGTTATCCTGAGGTCGAGAGTTCGAGCCTCTCTCACCCCACAAAATTTTATATTTGTTCTGCACTTAATTTTGCTATCATGTATTTCCTTCACCTATTGCTAATTGGTTCTATCATCTATGTTTCTCG
novel_mir106	predicted	GGGTGTTTTCTCCGGCATGTT	AGGGGGTGTGGGGTTGGGAAACACACGTGGACCAATAACCCTAAACCAATGCTCTCTCTCTCCTCTTATGGTGAGTGATGGGCAAAATTAGGATTAGGGGTGTTTTCTCCGGCATGTTTCCCCCGTGCGGCCGAAAAAAAGAAACCGCCGATGCACCGTCGCGTGTGAATTTCCCGCGTTGGCCGAATTGCCCCGGGGAGGTTGACGGTGGTGCCGCCGCGCAGAGCTTGCGTCCGAGCGGCTTACCGATGTCCTCGCCTCCCAAGCACCCCCA
novel_mir107	predicted	CCATACAGAATCGTTGTCCACTACAATTA	TTTATTTGAAAGCGTCTCTAGTTGTAGTGGACAACAATTCTAGACGGTCAAATATGCCTTTTTACTCTATATATGGGATCTATTGAAAATGTAACTCAGACCATACAGAATCGTTGTCCACTACAATTATTTCCCACCAGATAAT
novel_mir108	predicted	CGATATGCGCACTGAATATGTC	CAAATTGATTATTTAGGAGGCATTAGACATTACTTGCAGCCGATATGCGCACTGAATATGTCTTCTACTTTGATTCTCTTAAGGGCTTGTTGAATCTCATGATGATATTCAATTAGTTATTCGAATGTAAGTCATATTCTTTCACTCCTGAAGATAATTAATTTA
novel_mir109	predicted	TGTGCCTGTCGAATCGTGGCCGTTCGTGGG	AAGGTGGGAGGAATAGTTGATGTGCCTGTCGAATCGTGGCCGTTCGTGGGCATGGGTCCCACCGTGGGGCCCACGCTCATGGACGGTCACGATTGGACAGACACGTCACCCGCGTC
novel_mir110	predicted	CACGATTGGTCAGATGCGCCACGCGCGTCT	TTGTTACGGTCAGACGTGTCTGACGAATCGTAGCATTTCATCACTGTGGGCCCCACCTGGGATCCACTATGGCTCCCACGGTGATGAACGGCCACGATTGGTCAGATGCGCCACGCGCGTCTGATCGTAGCAC
novel_mir111	predicted	ATTGTCTCCTTGTAGTGTTTGGGTATAAT	ACCGGGTGTTTGGTCTAGTGGTATGATTCTCGCTTCGGGTGCGAGAGGTCGCGAGTTCGATTCTCGCAACACCCCTCTTCGATCCTATCATTTTCATTACTTATTTTAATAAATATATATAGGGGTTTCTATTTCGAATGTTCGAAGAACAATTGTCTCCTTGTAGTGTTTGGGTATAATTATAAATAGACCCATTGGGG
novel_mir112	predicted	CGTGTGATATTTTCAGTTGCGGTATGTAT	GTCAGTTGCGGACAGGTCGAAAAGGACGCCTAAAAAACTACACATCAACGATTTAACTTATCCGCGGCTGATGAATCACTCGTGGATAATTTGTCCCACGTGTGATATTTTCAGTTGCGGTATGTATTTGTACAGTTGGATTGTTGCATCCTTTCGATTGTCAATCACTTTCTGCAACTGAA
novel_mir113	predicted	GAGGCGAAAGGCCATGGGGA	TTTCAGAGGCGAAAGGCCATGGGGAGATACCGTCTGTGATCCATGGATCTCCGATCGGGAAACCGTATCCAAGCTCCGTGGCTAGTCTGCGCTCTTTGGAC
novel_mir114	predicted	TATATGAGGTGAAACAATTTCT	AGGGTTTGCTATATGAGGTGAAACAATTTCTTTCAAAGAACTTTGATATGAAGGATATGGGTGAGGCATCTTATGTCATTGGCATTAAGATTCATAGAGAAAGATCTAGAGGCATTTTGGGTTTCTCTCAAGAGACCTATATTAACAAAGTTTTGGAAAGATATCGCATGAAAGATTGTTCACCGAGTGTAGCTCCTATTGTGAAAGGTGATAAGCTCAGCTTAGACCAATGCCCG
novel_mir115	predicted	CATTGTTGTGCCCCTAATTAAAGT	CAAATGTGCTGTCTCTTTGGGCTGTGCCCATTGTTGTGCCCCTAATTAAAGTTTGACAAATAAGCAAAAAGTAAAGTGAAAACCATCAATAACTGCAATACACAAATTGTTTTGCTTATTTGTCACAATTTGATTGGGAGCACAGCAAGTGGGCACAGCCAAAAGAGACAGCACATTTC
novel_mir116	predicted	ATTGAGTCATGGTGTCGATTGGTACGG	CTCTCTCTTCCTTTGTTTGTCATTGAGTCATGGTGTCGATTGGTACGGATTGCCTGGAGAACATACAAGAGGGTTCAAATATGAACCAAAAGATTGTATAGATCGGCGAAGGGGAAGCAACTAGCAAGAAGAAAGACAAAGGGAAGGAGAA
novel_mir117	predicted	CCGAAAATGATCCCGATACGTTTTCACAAG	GATTATATGGTGTATCTACAAGAAATGGACTACAATATTGGAGCCGAAAATGATCCCGATACGTTTTCACAAGCCATGAGTTCTAAGGAATCAAACTTGTGGTATAATGCTATGAAAGATGAAACGGATTCTATGGCATCTAATAGAGTTTGGAATCTTGTTGAGTTGCCTGATGGTA
novel_mir118	predicted	GTGGCAATTGTATTATACAGCTTTTGGCAA	AGTTAGAATGGCGTGGCAATTGTATTATACAGCTTTTGGCAACATCGTATTTTAAATTATCAGTTAAATATTTTAACTCGAATAAAAATTTACCAAATGTCTGGGTGGTGTAGTCGGTTATCACGCTAGTCTCACACACTAGAGGTCCCCGGTTCGAACCCGGGCTCAGACACCATTACATTTTAACC
novel_mir119	predicted	CACGAACGGCCACGATTCGACAAACGC	TTGCTAACGACTGACGCGTCTGTCAAATCGTGACCGTGCAGACGCGGGTGACGCATCTGTCAAATCGTGATCGTACAGACGCGTGTGACGTTTCTGTCAAATAGTGACCGTCCGTAGGTGTGGGTCCCACGCCCACGAACGGCCACGATTCGACAAACGCGCATGACGCGTCTGTCCGTAGCAT
novel_mir120	predicted	TCGCTCTCACTCCACGATGGTGTCGGATT	TTTTCGTGGCTCTTCTAAGCCCTCGCTCTCACTCCACGATGGTGTCGGATTTCTGAATGTGTGAGTTGGCTTAGGGACCTCGAAAT
novel_mir121	predicted	GGTGCTTGGCGCAGCAACAACTTCGATTGT	ATGCCTCTGAGGACGATGTGCAGTTGGCTGTGCGAGAACCGCGACGATGACAGACGCCTCTGGCATAAGGTTCTTCTTGGTGCTTGGTGCTTGGTGCTTGGCGCAGCAACAACTTCGATTGTGGCGAGGTAG
novel_mir122	predicted	GAGCCGTGCCAATATCACATG	TACATGAGATATTGGTACGGTTCAATCAGAAATCAGTGCTTTAGTTTGTAGAGATCTGTTGTTTGATTGAGCCGTGCCAATATCACATGTT
novel_mir123	predicted	ACATCTCCACCACCCGCGCCATGGTGGGC	TCCTATGTGTTCATCACGAGCAGTGTAAGCGGCCAGTGTGGGCCTATTAGGACTGCGCTGACCGCTCGCCGCTATTTGATCATTGTCATCGTCTTCATCAACCGCCAACAAATCGACAACTACCATTTGCGTATTGGGTGGCTCATCCACCGCTACGCGGCCCTCCAACATCTCCACCACCCGCGCCATGGTGGGCCTCATGCGGGCCCTCTCCTGGATACACCACAATGCCACGTAGGC
novel_mir124	predicted	ATTGGAAGCAAGACCGCGTATGTGCTTGAG	ATATGGTATTAATATGCCTTTCACTAGTGCTTGACGAACTGTTTTTGCCTCGGCTAGAAGCTGCTCGGATTCTACTACTTGTCCGCGGAGTCGAGCCACTCTGTCTTCGATCGTTGCCACTTTCGAGTCTAGAGAGTTATCTCCACAGTAAGTCCATGGTATTTGAAGAGATTGGAAGCAAGACCGCGTATGTGCTTGAGCTCGAATTTGGCCTTGATACCAAGCCTATGGATTTTTCAAGGCTTTCAAGGCCGACTTCGTGCTCAAGCACATACGCGGCCTTGCTTCCAATCTCTTCAAATACCATGGACTTGCTGTGGAGATAACTTCTCTAGACTCGAAAGTGGCGACCATCGAAGACCGAGTGGCTCGACTCTGCGGACAATTAGTAGAATCCGA…
novel_mir125	predicted	CTGTAGAGGATCGTTCTCAGC	TGGCTGTAGAGGATCGTTCTCAGCCAGAACCGTATGGTTGAGATGGTCACACGGTTGTCTGACAAGCTT
novel_mir126	predicted	GAGGGATCTGTCGAGCGGGACGCTCCTC	ACTGTTAGAGATATTGAAGACATGCTTAGCGACATGAGGGAGGGATCTGTCGAGCGGGACGCTCCTCAAGGACAGGCTGATGCGGAAGAAGAGACTGCGCCCACTGACGGTGGTGCCTCTTCGTCTGGCTACGCAGACGTCGGCGATTCATCTCGATCGCGGCCTCGTCGCAGCGGTCGCCGGTCTCGCTCTGATAGC
novel_mir127	predicted	GTCTGATGATCACAGTTGTCCATCACCGTA	GTACTATCAAACGCGTCTGATGATCACAGTTGTCCATCACCGTAGATCTTACGGAGGACTTATTATAGAGCTCACGTTGATGGACGGCTGTGATATGACGCTTCTGATGGTAG
novel_mir128	predicted	ATCAAAGCCGATAATAAGATCTTTGCCTGA	AGTTCTGGGGGTGTCAAGAAATAATTTGGTATTGGTTCCCAGGAGGTGAAATACTGTTTGTATCTCAGTCCGGTTGGGAGGATTCTTAGATCAGCTTTCTTGACGTAAACATCAAAGCCGATAATAAGATCTTTGCCTGACAGTTTGGAACCAATGACTTTGTGGACGACAAAGCATCCTGGGAAGAATTGTAGTGTGATTGTATTGCTAATTAATTCTGTAGCAAATACATCACCATTGGCAGCATGGAAGTACTTTTTCTCTTTCTTTCAATATTGAGGTGGTAGGATGTCTGGATTCATCATTGTGAATGATGCGCCTGTGTCAAAGAATACAGCGACCTTGATTGGTTTAGCATACTTAGTGGGGATTATCTGCATGCTTATCACCGGAGAAGGG…
novel_mir129	predicted	CGCAATCGTTGTCACCAGAGACGCTTCC	TGAAAAATTCTCTGATGGAAAATAATTTTGGTACGCAACGATTTTATGTCGTCAAATTTATTTTTTTAGTAGACCCCATATAATAAAAAGGTAAATCTGACGATCATAAATCGTTGTCCACCGCAATCGTTGTCACCAGAGACGCTTCC
novel_mir130	predicted	AATTGTAGGAATGGGCGGTTTGGGATGAAA	GAGGGAAAGGGAGATTTGAGCGACTTGAAATTGTAGGAATGGGCGGTTTGGGATGAAAGAAAATATTATATCTACTCGTCTCATGCATATTGCCATTTTCTTCCCAAGACCGCCCATTCCGATGATTTCCAGTGGTTCCTCCCTTTCCCTG
novel_mir131	predicted	AGGCACGCCTCCGCAGATCGGCCATTCACG	GCGGGAGCCTCGACCAGCGATACGTTGGCGCCGGCGCGGACGCAAGGCACGCCTCCGCAGATCGGCCATTCACGACCGGTTGCGGGGCTGCAGTGGCCATGGGCTGGCATCCATAATTCGCAGGTCTGGACCCCGGCACTCGATGGTCCGCGAGCGGAAGGCACATTCGGGGCTGCGACGGGTTGGGGGCAGGCCGCTACGGGATGGCCACCAGGATTTTCAAGCGCACCAATCTGGCCGGGAAGGGGACCGAGCCAGCCGTGGCCGCCCGGGGGAGGTTCCGGG
novel_mir132	predicted	TATGATGTGGAAGGTATGA	GTGGTATTGCTAGTCTCTCGGTGACAAATGATATGATATGATGTGGAAGGTATGAATACAAGTTTTTCCTCATACAACCTTTCTAGGTTATGTTTGCTTTAGTTGTTCTGAGTCCCAGCCAAGCCGGTGGTCAGAACTAGACTCAAGGAGCTACTTTTTTGATGTGTTAATTGGCTACAGTACTAA
novel_mir133	predicted	AGCTGCTGACTCGTTGGTTCA	AGGAGCTTTCTTCAGTCCAGTCCGAGGTTCTCGAAGTTGATACTCAGCTGCTGACTCGTTGGTTCAAGAGCTCACCAGAACTTAGGAGAAACTGGTGCGTTTCTGATCCAACGATGCAGGAGCTAGCCGAGTTCAGCTGCGGTTGCCACGCCTTGGACTGAAGGGAGCTCCC
novel_mir134	predicted	TACGGTGATGGATGTATGGCTCGGATTCA	TGGAGATATGCTACGATCAGACGAGTCAAACGCGTCTGATTGATCTGAGTCGTCCATCACCGTGGACCTCATAACGAGTCTCAATGTCTCATGTAGGTCCTACGGTGATGGATGTATGGCTCGGATTCATCAGACGCGTCAGACCGTAGTATTTTTCTT
novel_mir135	predicted	ATTTCGTCCGGATAGCTCTGTGGTCGAT	TGCTGCAATTAGACTTGTTTCATTTAGCATTCGGTGCCACATTGACCTTCTTTCTGAAGAGGATGACTATTTCAAGATCCTAGCTTTGTTTGGGCGTGCACTTAAACTACGCCACTTTAGTTTTGATTTGTTCAATGCTTCAGGATTAGACTTCAATGTGCCAATTATTCATTTCTGTGGAGAGTCCGTTGGTTCTTTGAAGTTGAAAGTGGTTAATGGTACGGGAAGGGTGGAGCCAATTTGGTCAAAGCCATTAGGGTCACCGCGGTTATGGTCACCAGCTATCTTCTTATTTTTGAGGCACTTCACATTGCATTGTGAGAATTTCGATACGTTTTTCTTTTAGATGTATATGCAGACACTAGTTTTGAACTCCCTTGCGCTTTATCGCATAGACAT…
novel_mir136	predicted	GAGAGTAGTACTAGGATGGGTG	TAGAGAGTGAAAATGGAGTGTGAAGTGTGAGAGTTTCTAATTTTTGGATTAATTTATAAGAGAATCGGAATTTCCAAAACGGAAAAAAGCTTTCATCGACTTGGGCGAGAGTAGTACTAGGATGGGTGACCTCCTGGGAAGTCCTCGTGTTGCACCCCTAATTTTTTTTTTTTT
novel_mir137	predicted	GTCTCTTTTGGCTGTGCCCACTTGTTGTGC	GGGAAGGAAATATGCCGTCTCTTTTGGCTGTGCCCACTTGTTGTGCCCCTAATCAAATTGTGACAAATAAGCAAAACAATTTGTGTATTACAGTTATTGATGATTTTTATTTTATATTTTGCTTATTTGTCAAACTTTAATTAGAGGCACAACAATGAGCACAGCCTAAAGAGACAGCACATTTACATCCG
novel_mir138	predicted	CGGCTTGATAGTCCTTCCTA	AAGCTTGGTGGATGAATTATGACCGTTTGATCAGAGCGTGATTAACGGCTTGATAGTCCTTCCTAGGTCATCTCCGCTGTAGAGGATCGTTCTCAGTTGGTCTATCTGGCTGAGATGGTCACACGGTTGTCTGACAAGCTT
novel_mir139	predicted	GCGTCTGTCGAGTCGTGGCCGTT	TGAGGAGTGCTACGGACAGAAGAGCGTAGTGCGTCTGTCGAGTCGTGGCCGTTCGTGGGCGTGGGTTCCACCGTGGGGCTCACGCCCACAGACGATCACGATTAGACAGACGCGTCAGCTGCATCTGTCCCTAGTATATTTCT
novel_mir140	predicted	CTGTCTAATCCTAACCACTGATGACTGT	AATAGACTCTATTTATATAAATGAGATATGCTATGGACAGACACAGGTATAGCGTCTGTCTAATCCTAACCACTGATGACTGTGGGCCTCAAAATAGATCTTACGTGGAGCTCACATTCATTAATAGTTAAGATTGGACAGACACCAAATGTGCTTCTGTTCTTACTTCTTAGCATTTTTGTTATAAAAGTAGAGTGTGTA
novel_mir141	predicted	TGATAAATTAGCATCCTTGGCAACGTCTTC	TTCCGAGTCTCGTTGCACTTAGCAAAGTTTGTATCAATTTCTCACATGATAAGGATATTGATAAATTAGCATCCTTGGCAACGTCTTCTTCTAACCTGGCGAAAAAGTGGTTCACTACTTCAGTCATCGTTATAAATCTTGTAGCGAAGGTTAATTCGGAC
novel_mir142	predicted	ATCCCCCTCAATTTGAGAGAGACCGGT	ATTAAAGGGAGGTGCTGTGAAATCCCCCTCAATTTGAGAGAGACCGGTCTGGCGCCATCGAACGGGTCACAGTAACTTACTTTTTAAA
novel_mir143	predicted	CAGAGAATGAGACAGAGAAAAGGGGCAGAA	ATGGCCCAAAGTGTCCTTATTGGAGGAAAAAACTCCGGATCTAACATTGGAATCTAGATCTTCTGTCCCTTCTCTCAGTCTCTTTCTCTGTCCATCAAATCAGATTTGACACCTAAACAGAAACAGTTATTATAAAATATAATAAAATAGAAAGTGATTAAAAATTTAATTATTTTTACTTAGGTGTTAAAGTCTGATTTGAGGGACAGAGAATGAGACAGAGAAAAGGGGCAGAAGATCTGAACTCCTAACATTGAATGCCGA
novel_mir144	predicted	GACTAACGAGGACGGAGCCAGTTTAGGCTC	CATTAGTTCTCTTATATATCATGACTAACGAGGACGGAGCCAGTTTAGGCTCAAGTTGGGCTCCAGCTGGCCCATTGTAATTTAAGACCCAAAATATGAGGTTTTTTTTCTTCAATTTTTGTTTTAAATAACCCCTTTTAATTTTTTAATTTTTACCATACTACCACTCTTGTTAAAATATATTACCACAAGCACCCCAGCCTTAATTTCTGGCTCCGTTCCTGGTAGCTAATA
novel_mir145	predicted	GACTGTAGGTTCCACGTGAGGCC	TGCAATCACAACTGTTCGTGACTGTAGGTTCCACGTGAGGCCCACTGTGAGGTTCATAGCCACGGACGGCTGTGATTGTC
novel_mir146	predicted	ACATGTATGGACGGACCACCTGCTATGT	TTTATGATATGATACATGTATGGACGGACCACCTGCTATGTTTTCCCATAAAGGACATGGGTGAAGTAAATATGGCTAAGAGTTTGGTCCAACATGCATAATTATTCGTAAC
novel_mir147	predicted	GCCGCGCCAATATCACTTTCG	AGAAAGCGATGTTGGTGAGGTTCAATCCAAAGACGGATTTTACACATGCGCGGAATCAAGTAAAATACGAATCTTGAGATTGAGCCGCGCCAATATCACTTTCG
novel_mir148	predicted	TGATAGCCAACGACATGTCGGTTCGATGGA	GAGCCCGAAGATGATAGCCAACGACATGTCGGTTCGATGGAATTCAACTTACCTGATGCTGCAAAGTATCATTCTGTTTGCAGAGAGCTTCACCGTTTGATACAACAATGAGCGGAGAGACTCTCTGCTCAACGAACAGCATTGGCAAGACGCTACGCTGCTTTGCGGGTTCCTTCAGGTGTTCTACGAAGCGACCACTATGTTGTCGTCCTCTTTGCGAGCTA
novel_mir149	predicted	CCACGTGCAGCGCCATCCTCC	TGGCGTCTTTGTTCGCACCGCACTCCACTAACATGCGCACGCACCCCACGCTCCCCCTCCCCGCCGCCACGTGCAGCGCCATCCTCCCCTCACCGTCGGATGGGGCTACACGTGGACGGCAGAGATTAGGTCGCGGGGTGGGAGAGCGTGGCGAGCTCGTGGCGAACTCTTCCCGCCC
novel_mir150	predicted	CCCGTGGTGTTGGTGGTGCGGGCCGACTTG	ACGCCCCGTGCGTGGGTTATAGAACGTTGGCCCGTGCTGCTTTCACCATTTTTCCCCCCGTGGTGTTGGTGGTGCGGGCCGACTTGTCCCGAATCGAGGGGGGA
novel_mir151	predicted	GGTGGATGAATAATGACCGTCCGATCAGAG	AGGAATACAAACCTGGTGGATGAATAATGACCGTCCGATCAGAGCGTGATTAATGGCTTCAATGATCTTCGGATCATCTCGGCTATAGAGGATCGTTCCCAGCAGGCCTGCCCTGGCATGGGGTGGTCGAACGGTTGTCTGACAGGTTAATTCCC
novel_mir152	predicted	CCTACATTGTTCCATCGACCAGA	CGACAGCCGACGGGTTCGGGATAGGGACCCCCGTGCCCAGCCCTGAGAGCCAATCCTTTTCCCGAGGTTACGGATCCATTTTGCCGACTTCCCATGCCTACATTGTTCCATCGACCAGAGGCTGTTCACCTTGGAGACCTGATGCGGTTATGAGTACGACCGGGCGTGGGAGGCACTCGGTCCTCCGGATTTTCAAGGGCCGCCGGGGGCGCACCGAACACCGCGCGACGTGCGGTGCTCTTCCAGCCGCTGGACCCTACCTCCGGCTGAGCCGTTTCCAGGGTGGGCAGGCTGTTA
novel_mir153	predicted	GGAGCTTCGGTCGGCGAGAGACCAAGTACA	TGTAGCTGAACTGGAGGCGCAACGGAAGGTGGCTGCCGATTATATGCACGAGATTAATCGCCTGCGCTTGGAGCTTCGGTCGGCGAGAGACCAAGTACATGTTCTTCAAGTCACCACGTCGCAGCAAAGTCAGCGGGAAAACATGCGCTTTGCCGACTTCATGGATTATTATGAGACAACCGACGAGTACAAAGAGTATGTGAGGGTTAGTGCCATGGAAGCTCTGGGCGAGGTTGCTCGCGGCTGCCGGTCCGAAAGGGGCTTCTTCTTCAAATGCAT
novel_mir154	predicted	ATATGATGAGAGAAATGTGTGGGTGACGA	TTGATGCTCTACAACTCTGAAGGTTCAACCTTTCACTCATCTATTTTCCTTATATATATATATACATATATGCGTGTGCATATATGAATGTTTTTAAGATGGTGAGATTGGAGATGAATATGATGAGAGAAATGTGTGGGTGACGATTCGCATGATCAAAATATATTCACTCGCTACGTTCTTTCTGATTCTTTCTTCTGATCTTCCTTTCCACTTGCTTTGAGAGTTCTTAGATATTGTCGT
novel_mir155	predicted	GGAGTGAAAGTTGGAGATAGAGGT	CGATTTCAACGGCTCCTCATGAAGACCCTCGCCGACCTACAGAGCCTCGACGAAACCTTGAATCTCTCGTTTAACAGATTCTCTGCAGGAGTGAAAGTTGGAGATAGAGGTTGGCTATTGGCGAGAGGATGCCAAGAAAAAGGGTTGAAATTA
novel_mir156	predicted	TCTCAAAGGGATTGTTGGCCATGGGT	TGGAATCTGCTTTTTATGGTGGGGCCTATTTACAGATAGGCTCGTGGTTAGCATCCATGTTTTGGTCTGATATGTTGTCACTATCATGGTCTGATGGTGTTCTCAAAGGGATTGTTGGCCATGGGTCCTAGGAATCTTGGAATGCAGAGTCCT
novel_mir157	predicted	GTGGATTGACTCTGGTTCTTCAATCCATGT	TTCACTTGTATGTTATGAATCTAATATGATAGAAATTATTCATAATACTTGGTGGATTGACTCTGGTTCTTCAATCCATGTTTCTAATTCCTTACAGGGATTGCAAAGCCTCAGGAAGCCAACAATAAGTGAG
novel_mir158	predicted	TCCATTCGAGATAATAGAGCGAGTGGGA	CGGGTCCATTCGAGATAATAGAGCGAGTGGGACCACTTGCCTATCGTCTCGATCTACCTC
novel_mir159	predicted	TTTCGCAGGTCCGAAAAATGTCCGGTTG	AGAGTCGAAATAGGTTGGGTAAGTTTTTCGCAGGTCCGAAAAATGTCCGGTTGGCCTCCTCGTTTTGTGTGCCAAAATACCGATTATGTCTAAAATGGACCCATACTTTCGGACCTCGGATTTGCGAGCTGACACCACCGTTTGACTCG
novel_mir160	predicted	GTCCATCTGTAGTCGGTCCTA	GTGGCTGGCTGCTGCGCAGTACGCATCGGGATGACCATAGTATTCGAGATACTGAAATAGTATAGGGGAACAGTTTGAGAGCCTGCAGCGTACCAGTCGTCTCGACGTCCACACCAGACCGCGTTACGGATATAGACATTTGGTCCATCTGTAGTCGGTCCTATGGCATTTCCTTGAGGATTTATGGTTGTTCTCGGTACATGTTGCGTGCTACCGGCCGT
novel_mir161	predicted	TCGGAGCATTTAAAGTGTAT	AGGTTCTTGTGAAATTCCACTAATATCCAATTGCTTTACCATAATACAAAAAACTTTCTTCAGTTATTTAATTTAGTTCAAAATTATACCCTTAATTAACTAAGAAGTGCATTTTATCCCTTAACCAAAATAGATGGCATGGCTATCCTGAAAAAGAACATCGTACTGGCAGTCGGAGCATTTAAAGTGTATCATAACAAAATGCACTTCTTACTTAACCAAAGTTATACTTTTGGACTGACTTAAAAAAATGAGGGGTGCTTTTTGTATTATGGTAAACTACGTGGATGTTCGTGGAATTTTACAAGATCCC
novel_mir162	predicted	TTCCCTGTGGACGACACGT	CACCATGGGATGACACGTGGCGTTCCCTGTGGATGACACGTGGCGTTCCCTGTGGACGACACGTGGCATCCCATGGTT
novel_mir163	predicted	TATGAGAGGATAGTTTAGAGTGTGC	AGAAAAGAATAAGAAAAAGTCATTATCAAGAAAAATCTCTCAAAATTTTCTTGTAATATTCAGTCTTATAATATAAGTATGAGAGGATAGTTTAGAGTGTGCTTTGTAAAATATTAAGAGTGTTTAAGTATGCAAGTTGGGTGTGTAATTTTCCTTTCCTGCTTGGTGTGGAATGTCTTTCATTACCTCTGTACCATCAATGTAAGAAAGTACACTCTAAACTATACTCTCACACTTATTTTACAAGACTATATATTACAAGAAAGTTTTGAGATTGATAATGACTTTTTCTTATTCTTTTC
novel_mir164	predicted	GATACAGCTGGCAGTTGAGCTAGGTTCTT	AAAGAATTCATCATTATTTCCACTTATAAGTAGAAACTTACAGCTCCTTGAAGTTTGTCTGCTTATTCTCTTCCGAAAGACATTTTATTCCACTTTGGTGTCTTAATAGTCAAAAGTGGTGTCTTAAAAGTCAAAAAATTAGTCCTACTTTATCAAAAGTAGATCCTTTATTAGGAAGAAGATTTCAACAAACCCACGTGACCGACAAAAGGAATCCTCCTTTCAAGAAAAAGATTTCAAGAAACAAACTTATCCACCTTATCTGAAGAACCTAGCTCAACTACCAGCTGTATCCTTATCTACTCTGCTTCTATGTCTTCAAAGCCTCCTATAAAAGGAGAAGGCTCCTCATTCTCCTATGTTTTTGATCGATTTGTTGCAACTGAGGAGCCTTCTCCT…
novel_mir165	predicted	ACGGCGAGGGGCGAATCTGTTTTAAGGA	TGTGAGGCAACGGTGATAGAGGATTGGTTAGGGTTTAGTTCGCCGAAAGTGGTGTTTTATCGTGCTCAAATTTACCACTGTTAGTCGTTGTATCCTGGGAGACAGACGCCGCGGAAACTTCGAGCACCGACGGCGAGGGGCGAATCTGTTTTAAGGAAAGCGTGTGATACACGTGCCTCGACTAGTCTCCAAACTGTTTTGTCATCATC
novel_mir166	predicted	GTCTAGGTCTTACATGAGTTG	GGACTTGACCAAGACCTAGACTTGAGATCAAGTGAAATTTATGCCAAGAAAAATGAGAGAAAAGAGCAATAAATAATTGTGAAAAAATCTGATTTCGGCTCATAGACAAGCTTAATTTTGTTACAAAGGTTAAAAATAAGGGTGGCAATTTGGGTCTGGACACGGGACACGACACGAAATAAACAGATTTGGGTCCAGCCTTAATGGGTCTAGGTCTTACATGAGTTG
novel_mir167	predicted	TTGTACAAAGAAATGACAGCCGAGATC	TGGTTCATTTCATTTTTTTGTACAAAGAAATGACAGCCGAGATCAAAGAGCTTTTATTTGCTCTTTATATACTATACACATACATACATACATATATTATATATATATATATGTGTGTGTGTATGTGTTTATATGTTTGATCAAATAAGTGGTTCAAAGCTCAGCTGTCTTTCTTTGTACAAGAGAGTGTATTGAACCC
novel_mir168	predicted	CTGTCTAAAGAAATGACAACAGAGA	AGGGTTCAGTCCATTTCTCTGTCTAAAGAAATGACAACAGAGATCAAGAACAACCAATATATATCTGTGTATGTATATATATGTTTGAGAAATCAACGTTGTTTCAACTATTCTCTGTTGTCTTTCTTTATACAAGGAGATGTATTGGATCCA
novel_mir169	predicted	ACAACTACGGATGGCTAGGACTAGACAGAT	AATGCTAAGGACATACGCGGGTGTCACGTCTGTCCAATCTTGACCGTTCATGACCTACAACTACGGATGGCTAGGACTAGACAGATCGCATCTGTCCGTAGCATA
novel_mir170	predicted	CGCAGCCACGCGGTGAGCACAAA	AAGACAAGTTGGGCTTAGTGTTAAAACCACGCAGCCACGCGGTGAGCACAAAGCGAACTATTCTTTCGCCTTTTACTAAAGAATACCGTGTGCTCGCCGCAATCAGTGGCATACGCCTATTTTTGAAGGGCTTCTCAACGTTGAGAGCCCCACAAATCTAGTTTAAAGCTTCTTTATACTGAGTTATAATTTTGGTCTG
novel_mir171	predicted	GTCATAATCTTGAGGTGGTCGTCTGTTTAC	AAAGCCAAGGAAGAGACTAAAGAAGTAAAGCGGCCTCCAAAAGATACAGACCAGATGATGATCAAAGGGGCTGAAACCAATAAGCTGTCTAACATTATCCGAGAATAGTGCCTAAAAATCAATGATCATTGATTTCGTTATCTTCAAAAATTGGTGATTAGGACATAAAATGTCATAATCTTGAGGTGGTCGTCTGTTTACTTTTGACGTCTGGCTTA
novel_mir172	predicted	GGAGGCAGAGAGAGCCTCA	TTAGAGAGAGAGAAAGGGGTGAGGGAGGCAGAGAGAGCCTCAATAAGCTTCGGCCTCTTCGTTGTCTCATCCTCCTCTTTGTTGTCCTCTTTAT
novel_mir173	predicted	AAGAATATTCCTTACGCTTCAGCTGCTC	CAGCTTAGACCAATGCCCGAAGAATGACCTTGAAAGGGAACAAATGAAGAATATTCCTTACGCTTCAGCTGCTCGAAGCCTAATGTATGCTCAATTTTGTATCAGACCTGACATTGCTTTTGCTGTTGGAGTGTTAGGAAGATATCAGAGTAACCCAGGTATTGGCACTGGAAAGCTA
novel_mir174	predicted	TAGCTATTCCTCCTTGCGAGACAACG	CACCTTGGAGGGATCTATAGCTATTCCTCCTTGCGAGACAACGTGACCCAAGAACTTGACTTCCGTAATCCAAAATTCACATTTCTCCTGTTTCGCATAAAGGCTATGGTCTCGTAAGATTTGAGAGCTACTCTCAAGTGTTCGGCATGTTCTTCCTGGGTT
novel_mir175	predicted	TCGCGTCAAGTACTTGGGCC	CCCGTGGTACGGCCCAGATCGCGTCAAGTACTTGGGCCCATTCTCCGGTGAGGCCCCATCATACCTCACTGGAGAATTCCCTGGGGACTACGGTTGGGACACTGCTGGGCTCTCAGCTGACCCTGAGACCTTTGCCAGAAACCGAGAGCTTGAGGTGATCCACTCGAGATGGGCCATGCTCGGC
novel_mir176	predicted	TTGATTTGGAGCAGGACTTTCTTGTCTTTG	CCCCCAAGACAAGAAAGCCCTTCTCCAAATCAAGCAAGCTTCAACCAAAAGGAAGAGGGCTATGAAGGCCAGCTTGATTTGGAGCAGGACTTTCTTGTCTTTGGGA
novel_mir177	predicted	AGACGATGGCCTCAAGGGATTCCTT	TTATTTTTTTAACGAGAGAATCCATTTGAGAACGCATCTCAATAAAGTTGGCACACACCTAAAAGAATAAAGGAGTCCCAATAATAAAAACTACTGAACAACAAGTTTTGATTGTTGTTCGAGACGATGGCCTCAAGGGATTCCTTAGAGACTATAT
novel_mir178	predicted	GTAACTGCCGACTCATTCACACAAGC	AAAAGGGGTTGGTGAAGTAACTGCCGACTCATTCACACAAGCACTCAGTAGAAAATCAAAAAAGCAAATTGGCTAGCTGCTGGGTTGGGTGGGTCACATATATGTATCACCAGAGCTGATTTTCACAAACAATATTGTGATATATATATATGATCATTGCATTGGTAATTATTATTTCTCTACTGTGATTGTGTGAATGAAGCGGGAGATATTTTGCATCCCTCTTTC
novel_mir179	predicted	ACCCACGGCGATGGACGGCTCAGATGCGT	TATATTAGAGGAGTGCTAGTGTCAGACGCATTGACGTATTTGGACCGTCCATCACCGTGAAGCCCACGTGAGACCCATTGTGGAACCCACGGCGATGGACGGCTCAGATGCGTCAATCAATGTCTAATGCTAGCATATTTCTTAATATT
novel_mir180	predicted	TGTAGCACCTGTCTATTCTAATCCTGATAA	AGTGGGTTCCATAACCGTCAAGGACTAGGATTGGACAGATGCCACACGCGCGTCACGGACACGAGTGTAGCACCTGTCTATTCTAATCCTGATAATTGATGGTTGTAGGCCCCACA
novel_mir181	predicted	CTAGACTCTGGCCCGCCCGTTCCAAGCCGA	AGAGAAAGAGAGGATAGATAAAAGTCCCACATCGCTATAACACTCGACATTTCAACGCTTTATATGCTGATTCCAGTCACGTGACTATCGCCGGGCTCAGCAACGAGGGCCTGTAACCCAGGTGGGGGCTTCAAAGTGGTTTGGACATTGGCTCAGCCTGTGGTGCCGGGTCCGGCGTGGCTAGACTCTGGCCCGCCCGTTCCAAGCCGAGAGTTGGGCCGTGTGGTTCGGGCGAAGGCCTGGGCTTCGCGGCCCCTAGAGCGGAGGGCACCGCGTGAGGCTGGCTTCACAGAGCAGCGCAAACTTCCCTCTCTCGGCAGTGGAAGGATAACGGGCCGGTGCCACTCGGACCCACCATGACACCATGGGCCGTTCCTAATTGAACCACCACTTTTTTCG…
novel_mir182	predicted	TTTCCGCGTCCTTTTTTGTTT	CAACAAATCAGAGTGGCGCAGCGGAAGCGTGGTGGGCCCATAACCCACAGGTCCCAGGATCGAAACCTGGCTCTGATATAATAGAGTGGCTTTCCGCGTCCTTTTTTGTTT
novel_mir183	predicted	TTCGCGCAGGCTCCGTTCGGCTAGC	TCGTTTTCCAGTTTTTCCCGGTGATAGTTTTTCGCGCAGGCTCCGTTCGGCTAGCTTGATCGATCGGTGCTCGGTGCTAACGCTAGCTTGTCGTTGTATCCTGGGAAGCGGTTGCTCGTTCGTGTCCGCACCCGTGGGAGAGCAATAACGCTTTAAGGAAACCGT
novel_mir184	predicted	GTCACCTGCATCTGTTCTTAACA	AGCCAAAATAATAATAATAATAATAATCTATTACGTACAGTCAAACAATCAATATAAGAGGAGTGCTGGACAGACGCACCATCTGTCGAATTGTGGCCGTCCGTGGGAGTGGGTCCCACCTTAGGCCTTACGCCCACGGACGGTCATGATTGGACAGACGCGTCACCTGCATCTGTTCTTAACATATTTCTCAATATAATTACAGGCA
novel_mir185	predicted	CGACAGACTAGGCACGTGAGGTTTGACAAG	TCCATTTGCGATCATGCCTTCCACGTCAATTGTATCGACACGTGGCTCTTGTCGAACCCCACGTGCCTGGTCTGTCGCAGTTCAATCTCTGTGCCCGAGAGCTCCATGTTCCTCTCCAACAACAGAACCACATTTTCTTGGAGCTCTGGTTCTGTTGTTGGAGAGGAACATGGAGCTCTCGGGCACAGAGATTGAACTGCGACAGACTAGGCACGTGAGGTTTGACAAGAGCCACGTGTCAATGCAGTTGACGTGGAATGCATGGTCGCAAATGGG
novel_mir186	predicted	GGCTTAGCCAGCGACACGTGCCTTTGG	AGGCTTAGCCAGCGACACGTGCCTTTGGGGGCCAAGGGCCCCTACTACAGGTCGGCAAACAAGTGGCAGGGGCGTGCGTCGCTTCTAGCCC
novel_mir187	predicted	GCTGGTATGATCGCACCCGCAAGTT	TTTCACAGGTCCACTCGTCGAACTCAATGGGCTCGAGCTTCTTGCTTGTGCTGATTGGGAGACAAACCTCGGCGGAGCTCGGCCACAAAGATGAAGTTCGACGACGCTTAACTTCGGAGTTCTGATGGGATCCGGTGCATTAGTGCTGGTATGATCGCACCCGCAAGTTTTTGCGCAAAAATATCGCTTATACGTAAGTTCACGCGCCCGACCTCTGAAC
novel_mir188	predicted	ACGCGTTTGTCCTTAGCATATATC	AGAGCAGTGTTAAGGACAGACGCGTCTGCCCAATCTGAGCCGTCCATGAGCGTAGACCCCACGTGAGTCCCACTGTGGAACCTACATCCATGGCTGCATCAAACGCGTTTGTCCTTAGCATATATCA
novel_mir189	predicted	AAGCGCCAGACGGACCACCAAACG	CGGCGACCCAAACAAGCGCCAGACGGACCACCAAACGACAAGGCGGACCGTAGTACGCCTGGGCCAGCCACACACCCACACGGAACAGCGCGCCTGTCCCAAGCATTGTGCACATGCGTGCTTACCCGCATGCCCAGGCACCTTGCAGCCGGCCCAAGTCGCTCGTGTGTGTCTTTTTGTGCGCTTGGCGGTCGACCC
novel_mir190	predicted	TGGTGGAAAATAATTGTGTTAGGCAAC	TGGAAAATTATCTGGTGGAAAATAATTGTGTTAGGCAACGATTTTGTATGGTCAGATTTATTTTTTCAGTGAATCCCACATAGTAAAAAGATAAATTTGACGATTTAAAATCATTGTCCACCACAGTCGTTGTCCACCAGAGACGCTTCCC
novel_mir191	predicted	ATTCCTAGAGACCCGCTTAAATTGTGGAT	AACTCATTAATGAGTTTGACCCTCATCTCATTGAAAACTTTTATGCAATCTGCTCTTGCGGTATTCCTAGAGACCCGCTTAAATTGTGGATTATATGCATTTTGGATGTATTTTTCAAATGCATGGGAATCACCTAGCTTAAGTGATTCCTCTACGTTTGAAGAATACATTCAAAATGCATATAATCCACAATTTATGCGGGTCTCTAGAAATACTATTTGAGAGGATTGCATAAAAGTTTTCAATGAGATTAGGGTTAATCTCATTGATGAGT
novel_mir192	predicted	TATGAACGCCCAAAATTAAACAGATGCCAC	GAAGGACAAAACACGAGTACAGCGTTTGTTTAATTATAATCGTTCGCGAAACCTACAGCTATGAACGCCCAAAATTAAACAGATGCCACACGTACCTAAGTACTTCTGTCCGTAGCATTTGTCTTTA
novel_mir193	predicted	GTTATGTCTTCTTCAGTTCTTTGGCA	CTATTTGATAATTTACTATAGTTATGTCTTCTTCAGTTCTTTGGCAAGTTAAAGACTAAGAGACGTGCTAGCGACAGACACGAGTGTCGCAACAAATAA
novel_mir194	predicted	GTGTCACCCGCGTCTGTTGTTAGCATATTT	GTGTAGTACGCCATATACCAGTAAGACAATGTAACAATAATAAAAAGTAGAGTAACGATATAAAATGATAATGAGTTATACTATGGACAGATGCGGGTGTCGCGTCTGTCGAATCTTGACCTTCTGTGGCCGTGGACCTTATAATGGGGCCCACAGCCAGGATTCGACAGACGTGTCACCCGCGTCTGTTGTTAGCATATTTCAATTATAATATAACGAATTTAAAGAGTAAAGTAATCATTTTATCACCCTTTTATATTGTTACTTTACATTTTATTATCGTTGCATTATCTTACCAGTGAGTGGCGTACTACAA
novel_mir195	predicted	TTGCCAAAGGAGATCTGCTCAGCAA	CTGTAGATGAATTACTGAGCAGTTTCCTTTGACGAGTTGTTCCAACTAATTTCGATAATATATATTCGCATTAATAAATTAAGGCGAAGAAATAATACGTACTACTACTTGCCAAAGGAGATCTGCTCAGCAATTCTACTGCAA
novel_mir196	predicted	ATGCTCCACTTAGTGATGTGCCAA	ATATATATATATATATATGGGTATTTTTATAATGCTCCACTTAGTGATGTGCCAATGTAACACTAAAAAAGTGTATAGAAATGATATTAAAGGATGTAATAATGATTCTTTACATCTTTCTTATACAATGTGAGATGAGATGGAGCACCGATAAGTATGGATCACTACAGAATTAATCATATTATATATATATAA
novel_mir197	predicted	TTGATAAACGGTCATGATCGGTCAGA	ATTGGGTATTGGAGCTATGCTATGGTCAGATGCGTCACACACGTTTGATCGATCGTGACCGTCACCGTGGGCCGCACAATGGGTCTCACATGAGGCGCACATTGATAAACGGTCATGATCGGTCAGACGCGTCTGACCTTAGCAAAATCCTTGGGTACTAAACTGACAAATACAAGTTTAAATTTAAGACAAAAAATAAAACGTCCTATAATGCTCAAA
novel_mir198	predicted	CACTACTGATGTAAGAACCTAC	GCTTGTTGTCGATGCTCTGAGCCTCTTCTCGGACATGACTAGGAAGGGCGTCGTTCCCGACGTGGTTACTTACAATACCTTGATTCATGGGGCGTGCGTATTAGACGAGTGGAGAGAAGTTATCACGAGATTGTTGGATGATATGGAAGCTCGAAAAATCACTACTGATGTAAGAACCTACAACGTCGTGGTTGATGCGCTTTGCAAAGACGGCAGGG
novel_mir199	predicted	CGAGTCACCAACTGGGCCTCCG	CGGGGGTCCGACTACCTCGGGGCTCGGTTCGGTTATCGCTCCGCCGCCTGAGTCGCTGTCCGCACCGCCGACTGACTCGCCGACCGCTCTGTCACCCGGGGTGCCGACGGCACTGTCCGAGTCACCAACTGGGCCTCCGACTAGTCCAGAGCCCAATCCGGTGACCGCTCCGCCGTCCGGGCTGCCGTTTGATTCACCGACCGCTCCGCTGTTAGGAACGTCGCCCTCA
novel_mir200	predicted	CACGGGTCGATACGCACAGCGCCTA	CGCGTTAGCTACAGCACTGCACGGGTCGATACGCACAGCGCCTAGTATCCATCGTTTACGGCTAGGACTACTGGGGTATCTAATCCCATTCGCTCCCCTAGCTTTCGTCTCTCAGTGTCAGTGTCGGCCCAGCAGAGTGCTTTCGCC
novel_mir201	predicted	CACAGTGGATTGTTATCGGAGGCGA	AGAGCATCGATTCTCTGCTGATTTATTTTGTTTTGCCAATGTCCGAATTTGATGTGATTTTGGGCATGGATTGGCTAACCAAGTATCAAGCCACAGTGGATTGTTATCGGAGGCGAGTTATTCTCCGGAAGAAACGTGGCCAAGTCGTGGAGTTTCAGGCAAAACACGGAAGGTTCGTGTTTCCCCCGGTGCTCA
novel_mir202	predicted	GGCCCTTCCACTCGGCACCGTCGGATCACT	TTTTATCCGTTGAGCGACGGCCCTTCCACTCGGCACCGTCGGATCACTAAGGCCGACTTTCGTCCCTGCTCGACGGGTGGGT
miR1171	known	TGGAGTGGAGTGGAGTGGAGTGG	TTAATTTAATATGTGAATTTGTAAGCTATGGAGTGGAGTGGAGTGGAGTGGAGAGTGGAGTGGAGAGTGGAGACACGCACGCGTGCGAATATAACGTATATATATATATATGTGTGTGTGTGTGCGTGTGAAATATATTCTTATTTAAATAAATAAAAAAATTACAATTAATGTTTCAGATGATCATCACCTAATAATAAACAATATATATCAAGACTACTCAAGATGCAGTATGGAAAATCAGTGGGACTCTGAGTCTCATGAGTAACAAATTGATATATTTCTAATATTATTATTACT
miR156_2	known	TTGACAGAAGATAGAGAGC	TTGACAGAAGATAGAGAGCACAACTGAGCATATACCAAGAGAAATGCTCGTGTATGGGCAGTTTTGTGCTCTTTGTTCTTCTGTCAACACAGTCAATCCCTCGTTGCTCTCATATCACTCACTCCACCAATTTCAAGCAAAAGCTAAGTATCATCACTGCATTTCTTGCTTATACATACATATACATATACATATACATATATATGACCCTCCCTCTACCTAGTTACTAACTTATAATTACTTCTTATTTATTACCTAAATCATATTCCTATGTTTGAGGATAGTTATGAAATTCTGTAG
miR156a	known	TGACAGAAGAGAGTGAGCACA	TGACAGAAGAGAGTGAGCACACAGAGGACATGGCATAAGTCTATGCTATTGCTTTTGCGTGCTCACTTCTCTCTCTGTCAGTTTCCACTGCCGGATTTTTCATTTTCACCCACAATTCTATTTTTCTTTGCATTTTTCTCCGGCCGGTTATATAATTTGTTCCAAAGCCTACAAACTCATCTCTCTTATTTCTCAATCTCTCGCTCTCTCAATCGATCGATCCTCGGCGAGGACGTTGAAGAAACGCGCGGTTCTGATCTATGATCTCTCTTGCTCTATATTCCCAAATTAATTATTTTC
miR156a-3p	known	GCTCACTTCTCTCTCTGTCAGT	CCGCTATTTCCCCTTTTCCCTTTCTAGTATGAATTGTAGATTTCCAATTTTCCACCACCATGTCCATGTGTTTATATATGCTATATATGCACATATATAGATATAGAGATTCAGATCTGACGATGGTAAATATATGTTAAGAGTTCCAAATATGGAAAATTTTGGGTTTGGGTTTTGGGACATAGAAATTGACAGAAGAGAGTGAGCACACAGAGGACATGGCATAAGTCTATGCTATTGCTTTTGCGTGCTCACTTCTCTCTCTGTCAGTTTCCACTGCCGGATTTTTCATTTTCACCC
miR156a-5p	known	TGACAGAAGAGAGTGAGCACA	TGACAGAAGAGAGTGAGCACACAGAGGACATGGCATAAGTCTATGCTATTGCTTTTGCGTGCTCACTTCTCTCTCTGTCAGTTTCCACTGCCGGATTTTTCATTTTCACCCACAATTCTATTTTTCTTTGCATTTTTCTCCGGCCGGTTATATAATTTGTTCCAAAGCCTACAAACTCATCTCTCTTATTTCTCAATCTCTCGCTCTCTCAATCGATCGATCCTCGGCGAGGACGTTGAAGAAACGCGCGGTTCTGATCTATGATCTCTCTTGCTCTATATTCCCAAATTAATTATTTTC
miR156b-3p	known	TGCTCACTCTCTATCTGTCACC	CAGTTTTAGGGTTTGGGGAGAGAGAGATATTGTATATATGTGGGTATTTCTAAATTAATATATACCCTCAAATACTATATACATATACATGTGTATATATAAGAAGCAATTAGGTTATAATTAGGGTTTGTCTGGGGAAACAAGTACAAGCTGAAAGACAATGATTAAGGGCAAATTTTAGAAGGGTGTTTCTTTATATATATGGTAAGGGAGGTGACAGAAGAGAGTGAGCACACATGTCGTTTTCTAGCATGGTTGTTCATGTTTGAAGCTCTGCGTGCTCACTCTCTATCTGTCACC
miR156f-3p_4	known	GCTCACTCTCTATCTGTCACC	CAGTTTTAGGGTTTGGGGAGAGAGAGATATTGTATATATGTGGGTATTTCTAAATTAATATATACCCTCAAATACTATATACATATACATGTGTATATATAAGAAGCAATTAGGTTATAATTAGGGTTTGTCTGGGGAAACAAGTACAAGCTGAAAGACAATGATTAAGGGCAAATTTTAGAAGGGTGTTTCTTTATATATATGGTAAGGGAGGTGACAGAAGAGAGTGAGCACACATGTCGTTTTCTAGCATGGTTGTTCATGTTTGAAGCTCTGCGTGCTCACTCTCTATCTGTCACC
miR156g_1	known	ACAGAAGATAGAGAGCACAG	TTTAGAGTGAGGCTTTTTTTAGAGGTTGTTGACAGAAGATAGAGAGCACAGACGATGGTATACATAACCAATTTGCATATCACTCTTTTGTGCTCTCTATGCTTCTGTCATCCACCTTCACGCCCCTCTATTTGTACCCAATATATATTATTTTTTATTGAGAATATTCAACCAATATATATAATACTTGTCTATCATTTTCTTCTCTACTTCTATTCTTCCAAAAATATCTAATTTTTTTTTTTACATAAAGTACATGAATTTCATGTCAATTTTGCATAATCCAGAATTTCTTATATA
miR156h-3p_3	known	GCTCTTTATTCTTCTGTCATC	AGTGCCATATTGCATCCAACAAGTTCATTCTCACCAGTCTTCCTTCCTTAACTACTCTCTCTCCCTCCTCTCTCTCATCAACCTATAAAAAGCTTTTAAATTAATCTCCTCATATCAATTAGGTTATTAACTTAACCATATCTAGCAAATATATACATATATATATATATATATATATAATTTATATATCTGGAGGAGGCAAAGTGATGTTAATGTTGACAGAAGATAGAGAGCACAGATGATGAAATGCATGGAAGCAGTGGCATCTCACTCCTTTGTGCTCTTTATTCTTCTGTCATC
miR156k	known	TGACAGAAGAGAGAGAGCACA	ACACACACACGCATATATCTATACAAATTATATTTGCATGTAGATCATGTACATACATGCATATTGTATTTGCATGTATGTATGTAGTGATGTTATCAAACCTACATGCATATTGTACTATGTTATTTATATATTCTAAAGATCACTTTTTTGTCTCCAACTACAGGGATGGTATATGTATACGTGTATACATGTATATGACTACGAGTATGTACAATACATGATATACATTATTGAGGAAATAAATGTTGACAGAAGAGAGAGAGCACAATCTGATATGGGCTAAAGAGAGGCTTTGCC
miR156k_2	known	TTGACAGAAGAGAGTGAGCAC	TTGACAGAAGAGAGTGAGCACACAGAGGACATGGCATAAGTCTATGCTATTGCTTTTGCGTGCTCACTTCTCTCTCTGTCAGTTTCCACTGCCGGATTTTTCATTTTCACCCACAATTCTATTTTTCTTTGCATTTTTCTCCGGCCGGTTATATAATTTGTTCCAAAGCCTACAAACTCATCTCTCTTATTTCTCAATCTCTCGCTCTCTCAATCGATCGATCCTCGGCGAGGACGTTGAAGAAACGCGCGGTTCTGATCTATGATCTCTCTTGCTCTATATTCCCAAATTAATTATTTT
miR156z	known	ATTGGAGTGAAGGGAGCT	TTCTACACCTTTTCCTGTCTACATAATTATATATACGCGTGTGTGTGTGTGTTTTTATGGCCATATATATAATTATGTGTGTTTATATAATATAATTAGTGTAATATATATAGTGATATTAGTGAGGTCCAAATGGGGCTCTCTCGCTTCAATTCTGAAAGGAGGTGATGTTAGTTTTCGGCTGCCATTTCATGAATACCCGTAAGGATGCTTAATATATATGAAAAGCATGCTAAGGGTTTGCATGAAGTGGGAGACGAAATTATCTTTGTCCTTTTTGGTATTGGAGTGAAGGGAGCT
miR157a-5p	known	TTGACAGAAGATAGAGAGCAC	TTGACAGAAGATAGAGAGCACAACTGAGCATATACCAAGAGAAATGCTCGTGTATGGGCAGTTTTGTGCTCTTTGTTCTTCTGTCAACACAGTCAATCCCTCGTTGCTCTCATATCACTCACTCCACCAATTTCAAGCAAAAGCTAAGTATCATCACTGCATTTCTTGCTTATACATACATATACATATACATATACATATATATGACCCTCCCTCTACCTAGTTACTAACTTATAATTACTTCTTATTTATTACCTAAATCATATTCCTATGTTTGAGGATAGTTATGAAATTCTGTAG
miR157d	known	TGACAGAAGATAGAGAGCAC	ATATCTGGAGGAGGCAAAGTGATGTTAATGTTGACAGAAGATAGAGAGCACAGATGATGAAATGCATGGAAGCAGTGGCATCTCACTCCTTTGTGCTCTTTATTCTTCTGTCATCATCACGCTACAGTCCCTCCCTCTCTCTTCTTCATATATATCACTAACATCCATGCTCTTTTTTTAACTTTTTTTTTTAAAATTATTTTAACGCCCTTGGTTATAACCATTAATTGTAGTCATTTCTTTTTTGAGTTCAAATTTATTATAATTATGTGTTTTGTAATTTAATATTTACCAGTACAT
miR157d-3p	known	GCTCTCTATGCTTCTGTCATC	TTCCCAACCTCTCTATCCCTATAAATAGAGGCTCAGTGATAGGACTCTATTATAGCCTGTATATCTCTCTATTTCACTCTCATATACAGTACCCTATAACTATATATCTATAGACTCTGCAGGCTTTCTTCTGATCAAAAAAGTCATTTTTAAGGATTTTCTAATCATCAAAGGTAAGCAATAGGGACTTTAGAGTGAGGCTTTTTTTAGAGGTTGTTGACAGAAGATAGAGAGCACAGACGATGGTATACATAACCAATTTGCATATCACTCTTTTGTGCTCTCTATGCTTCTGTCATC
miR159a_1	known	TTTGGATTGAAGGGAGCTCTA	TATATATATATAGTTAGTTAGGTGGATTTTGAGTGGTACTGGTAGAGCTCCTTGAAGTCCAAAAGAGGATCTTTCAGGGTGAATTGTGCTGCTAAGTTATGGATCCCTCAGCCCTATCTCTTGTCTTGTCTGGGAGCTCAATAGAAGATATATATAATACTACACACACATATATATGTTTATATACAGATGATAGGCTTGTGGCTTGCATAACTCAGGAGCTCTATTTTCCCATCAATTTGATCTTTATTTGGATTGAAGGGAGCTCTACACTCACCTGCTGACGTTTATCTACCTCTA
miR159a_2	known	TTGGATTGAAGGGAGCTCCA	AGGAGATGTGCTTTCCTTCTCCTTTCCTTGCTTGGATTGAAGGGAGCTCCAAATATATATATATATATATATATATATTATTGAGTTTATGTATTACACTATATTTCTGGTCTCTTATTTCTCTTTCCAATTTCTTGTTTTTTTCTTTGGTGATTGATGTGAGAAAAAAAAATCATTACAAAATGTGCTAATTCTTTTATGGTGATTGGTGGATATATTTATAATTCTTAGTTGTTTTTTTCTTCTTCTTCTTATTTCTTTAATATTGCAGGAATGTTACTTTTGGCCAAATGAGCAGAA
miR159a_3	known	CTTGGATTGAAGGGAGCTCC	CAGGAGATGTGCTTTCCTTCTCCTTTCCTTGCTTGGATTGAAGGGAGCTCCAAATATATATATATATATATATATATATTATTGAGTTTATGTATTACACTATATTTCTGGTCTCTTATTTCTCTTTCCAATTTCTTGTTTTTTTCTTTGGTGATTGATGTGAGAAAAAAAAATCATTACAAAATGTGCTAATTCTTTTATGGTGATTGGTGGATATATTTATAATTCTTAGTTGTTTTTTTCTTCTTCTTCTTATTTCTTTAATATTGCAGGAATGTTACTTTTGGCCAAATGAGCAGA
miR160	known	GCCTGGCTCCCTGTATGCCAT	GCCTGGCTCCCTGTATGCCATCTGCCGCGACCGTCAGCGGATTGGCGGTGTCGTTAGATGGCGTGCGAGGAGCCATGCATGCCGCATTTTCCATGCGAGCTATCGTGGATGGTTGAAAAACGACGTGGCATGATTTCATTGGAGGAAAATCATAGTATGAGCAATAGTTTTGGAAAAAGAAAAGACACATTACTCATACAATGCCATTTCATGTATTGTTCTTATGTGAAGCTCATTTAGTAATTGCTTTCTAATTTATGGTTTTGCATAATTTGGATCTTTACATCGAAACTTGTTCTA
miR160_1	known	GCCTGGCTCCCTGTATGCCAT	GCCTGGCTCCCTGTATGCCATCTGCCGCGACCGTCAGCGGATTGGCGGTGTCGTTAGATGGCGTGCGAGGAGCCATGCATGCCGCATTTTCCATGCGAGCTATCGTGGATGGTTGAAAAACGACGTGGCATGATTTCATTGGAGGAAAATCATAGTATGAGCAATAGTTTTGGAAAAAGAAAAGACACATTACTCATACAATGCCATTTCATGTATTGTTCTTATGTGAAGCTCATTTAGTAATTGCTTTCTAATTTATGGTTTTGCATAATTTGGATCTTTACATCGAAACTTGTTCTA
miR160a-3p_2	known	GCGTATGAGGAGCCATGCATA	TTAGAAATATTACATTACACCAATATATGCATAGATTTGTAATTTCTTTATAAGCATTCTGAAAGGAAAACAAACGATCCAATGTTGTTTGTTGTGTGCTTCATAGATTTACTTATTAATATTTATTAGCTAATAATTAATTTTTTCATATAGATATATATATATATATATATGATCATTTTGGCTACTTAATTAGCAATAATAATACAATTAGTATATGCCTGGCTCCCTGTATGCCATTTGCAGAGCCCACCGGGACATCGATGGCCTCCGTGGATGGCGTATGAGGAGCCATGCATA
miR160a-5p	known	TGCCTGGCTCCCTGTATGCCA	TGCCTGGCTCCCTGTATGCCATCTGCCGCGACCGTCAGCGGATTGGCGGTGTCGTTAGATGGCGTGCGAGGAGCCATGCATGCCGCATTTTCCATGCGAGCTATCGTGGATGGTTGAAAAACGACGTGGCATGATTTCATTGGAGGAAAATCATAGTATGAGCAATAGTTTTGGAAAAAGAAAAGACACATTACTCATACAATGCCATTTCATGTATTGTTCTTATGTGAAGCTCATTTAGTAATTGCTTTCTAATTTATGGTTTTGCATAATTTGGATCTTTACATCGAAACTTGTTCT
miR160b_1	known	TGCCTGGCTCCCTGTATGCC	CTTAATTAGCAATAATAATACAATTAGTATATGCCTGGCTCCCTGTATGCCATTTGCAGAGCCCACCGGGACATCGATGGCCTCCGTGGATGGCGTATGAGGAGCCATGCATATTCCATGTATACAATACATGGCACATATATATATACATGTATATATACATACACATATTCCTTTGTATATGCAACTATATTCACTTGTGTTTTGTTTAAAAACTCTTGCAAGTTGCAATACTATACTCTTTCTTTCTCTCTCTCTCTCTCTCTCTCTTTTCAGATTGGTTTGGGAGGGCATTATAGT
miR160f-5p	known	TGCCTGGCTCCCTGAATGCCA	TGCCTGGCTCCCTGAATGCCATATAGGAAGTTTGTCAAAATTATTGGCGAACTTCCTACTTGGCATGAGGGGAGTCATGCAGGCCCGGCCGCCCTAATTGGAGATGACAACGATGTCGCATCAATTATCATTAATATCGATGATAATCGATGACATTATCGCAAAATATTACTAATGCAGGCTTAATTAATCATGTATTTTTACTCTCGATTTTATCAGCATCTTAATTTTAGATTAGCTAAAATATGTTATTGTTCAAATTTAACAAGCATTAAATTAGCTGATTCTATATATGAGCAT
miR160g	known	TGCCTGGCTCCCTGTATGCCATC	TATCTAGATAAACACAAGTGACATATGTCACTTGTAGCTTAGGAATACTCAGACAAACACACTTTCTTTTATTTTTATGGCTAATTTCTCATGAAGGGCTTGTTTTTCAAGTGTTGGCTTCACAAATTGTAGTTGTTTGAGGGTATATATTAGTGTAAGAGAGTACTATTCCTCATGCAAAATTATGATTGTTTTATAGCTATTGTTGACATTTTGAGCTTGCATTTTACTTTCTTCTCGTATCAAGTATGCCTGGCTCCCTGTATGCCATCTGCCGCGACCGTCAGCGGATTGGCGGTG
miR160g_2	known	TGCCTGGCTCCCTGGATGCCA	CAAAATACGTTGTTGTATATTGGTCGGATCTGCCTGGCTCCCTGGATGCCATCTAAGAAAGTCGTCGAAAGATTTTTGACCATTCCTAGTTGGCATCACGGGAGTCATGCAGATTTTCCTCTTATCTTCTCCCGGTATTTTTTAAGGTCTCAAATCCAAGTTATGGAATTTCTTTCTCTGTCATATTCCTTTCATTAATGTCAAGTTTCTTAATTACCTCTTCTTTCAAGTGTTTAATGTAGAGGTTATGTGTTTTTGTGTCATGTCCCATCAGTCAACACTACAAGCTATAGCTAGAAA
miR160h	known	TGCCTGGCTCCCTGTATGCCATT	AATTAGCAATAATAATACAATTAGTATATGCCTGGCTCCCTGTATGCCATTTGCAGAGCCCACCGGGACATCGATGGCCTCCGTGGATGGCGTATGAGGAGCCATGCATATTCCATGTATACAATACATGGCACATATATATATACATGTATATATACATACACATATTCCTTTGTATATGCAACTATATTCACTTGTGTTTTGTTTAAAAACTCTTGCAAGTTGCAATACTATACTCTTTCTTTCTCTCTCTCTCTCTCTCTCTCTTTTCAGATTGGTTTGGGAGGGCATTATAGTCAT
miR160h_1	known	TGCCTGGCTCCCTGCATGCCA	AGATCCGATAAGGATAGACCATAATGAGCATGCCTGGCTCCCTGCATGCCAGCAGGAGTATTTTCGGACAGACAACCAAAGGGGTTACTGTGCCCTAGTAGATTGCCGGGAAATGTTGGTATCGAGAAGTGGCCGTCAAGAGGGAAATCTGAATGCTGCGGCAATCTCAGTTTCTTTCTTGGCGGCGAGAATGGGGATAGATGAATGGCCGGCATGTTGGATACTAATTCTACCAACCACGGACTCACACGTTTCACGTTTTGAAGTAAATCAGGCTCGTCCCAAGTAACCTACACCATA
miR162-3p	known	TCGATAAACCTCTGCATCCA	TATTATGTTGGTTATGAAATGCTTGGATCTCAAACCCAAGCACGCGATTTTCTTTTCTCGCTTTTGCTTAACCTCCGCATTTTTACTTTTGCTTTCTGTAAAAGCACTTTATATTATAATTATTTTATTTTATTTTTGTTTAGTTTTTTATTTTGTTATTATGGGTGTATGAGTGAAGTCACTGGAGGCAGCGGTTCATCGATCTCTTCCTGAGATTTGTTGTGAATTGTTAATACAAATTAAAAAAAGAAAAAAGAAAAAACTGCAAAACATGAATCGATCGATAAACCTCTGCATCCA
miR162a-3p	known	TCGATAAACCTCTGCATCCAG	ATTATGTTGGTTATGAAATGCTTGGATCTCAAACCCAAGCACGCGATTTTCTTTTCTCGCTTTTGCTTAACCTCCGCATTTTTACTTTTGCTTTCTGTAAAAGCACTTTATATTATAATTATTTTATTTTATTTTTGTTTAGTTTTTTATTTTGTTATTATGGGTGTATGAGTGAAGTCACTGGAGGCAGCGGTTCATCGATCTCTTCCTGAGATTTGTTGTGAATTGTTAATACAAATTAAAAAAAGAAAAAAGAAAAAACTGCAAAACATGAATCGATCGATAAACCTCTGCATCCAG
miR162a-5p	known	TGGAGGCAGCGGTTCATCGATC	TGTTATTATGGGTGTATGAGTGAAGTCACTGGAGGCAGCGGTTCATCGATCTCTTCCTGAGATTTGTTGTGAATTGTTAATACAAATTAAAAAAAGAAAAAAGAAAAAACTGCAAAACATGAATCGATCGATAAACCTCTGCATCCAGTGCTCTCTCTCTCTCTCTCTCTCTCTCTCATCGAGCTTTGTGTTTCTGAGCGTTTCTTTTTCTAATATCTATTTGCTCTGTTTTTTGTTTTGTTGAGAAATAACTAAGAAAAATACCCCAAGTTTTTACCTAAAAAAAAAAATCTTAATCTG
miR162a-5p_1	known	GGAGGCAGCGGTTCATCGATC	TGTTATTATGGGTGTATGAGTGAAGTCACTGGAGGCAGCGGTTCATCGATCTCTTCCTGAGATTTGTTGTGAATTGTTAATACAAATTAAAAAAAGAAAAAAGAAAAAACTGCAAAACATGAATCGATCGATAAACCTCTGCATCCAGTGCTCTCTCTCTCTCTCTCTCTCTCTCTCATCGAGCTTTGTGTTTCTGAGCGTTTCTTTTTCTAATATCTATTTGCTCTGTTTTTTGTTTTGTTGAGAAATAACTAAGAAAAATACCCCAAGTTTTTACCTAAAAAAAAAAATCTTAATCTG
miR164_1	known	TGGAGAAGGGGAGCACGTGCA	TGGAGAAGGGGAGCACGTGCAAGCACTACAAAGGGTAGCTAGGTTGCACGTGCCCTGCTTCTCCAGCAAGAACCACTCACCAAAAACACACCAAATTAACACCAACTGATGAGCTCATAAGAGAGTGAGTGAGTGAGTGAGTGAGTGAGAGAGTGAGTGCATGGAAAATGAGAACAAGAGACCATGCATTTATATAGAGAAAATCTATAGTGAGAGAGAGAGAGAGAGAGAGAGAGAGAGTGTATGTGTGTTAAAGAGATTGAGTCTTCAAGTGGGTATTCTTTAAAGACACCAACATGA
miR164a_3	known	TGGAGAAGCAGGGCACGTGCA	TTTGTTGTGCTTTGGTGAGTAGCTCCTTGTTGGAGAAGCAGGGCACGTGCAAAACCCTTGTTCTGCATTGCTTTTGCTTTGCCACAACTATAACCCTTGCACGTGCTCCCCTTCTCCAACATGGGTTTCTCACCTTTTTGTCACTCCTCTCTCTCTCTCTCTATATGTATATATCATTATATGTATGGGTGTATATGGTGGTGTTATTGGTAATTTTTTGTTCTCTCTGTTTTTTTTTTTTTTTTTTTATAAATTTTCATTTGCCTGCATGAGCAGCAGTGAGTTTTGTCTTGATAATGA
miR164e-5p	known	TGGAGAAGCAGGGCACGTGCAA	TTGTTGTGCTTTGGTGAGTAGCTCCTTGTTGGAGAAGCAGGGCACGTGCAAAACCCTTGTTCTGCATTGCTTTTGCTTTGCCACAACTATAACCCTTGCACGTGCTCCCCTTCTCCAACATGGGTTTCTCACCTTTTTGTCACTCCTCTCTCTCTCTCTCTATATGTATATATCATTATATGTATGGGTGTATATGGTGGTGTTATTGGTAATTTTTTGTTCTCTCTGTTTTTTTTTTTTTTTTTTTATAAATTTTCATTTGCCTGCATGAGCAGCAGTGAGTTTTGTCTTGATAATGAC
miR166	known	TCGGACCAGGCTTCATTCCCCC	CCTTGAAGATAGCCGAGAGTCTTGGGGGAGATAATGAGAGAGATAAAAGAGATATATCAAACCCCAAAAAAATCACCTTTCAAAAACACCCATCTTTTTTTTTTTTTTTGGAGCTTCATATATTGGGTTCGTGGAGATGAATTGCACTGGATTGATTTATTGTTGGAGCTTAAATTATTTTTTTGGCCTCTTGAGGGGAATGTTGTCTGGCTCGAGGACACACTTTTTTTGCCATTTTTTTTTTTTTCAGATTCTTTTGAACAACAATTAGAGTGTCGTCGGACCAGGCTTCATTCCCCC
miR166a-3p	known	TCGGACCAGGCTTCATTCCCC	AAGAATCTCTCACCTCTATTTATACATCTTTAGTTACGTGTCTATATATATATATTACATTTGGACCCAAAACAAAAATGTTATAATGATTACAATAATATCATGCATGGACATATCAAATCTATCAATATTATTATTGCTTCTCTCTGTATCTCTTGTGATATATGAACAGTTGAGGGGAATGTCGTCTGGTTCGAGATCTTTCGTTAGAATTAGCTGATCATCAATGATATCTCATCATGAATGATTTCGGACCAGGCTTCATTCCCCTCAACTATATATAGGCTTAGCTTAATCATC
miR166d-5p_1	known	GGAATGTTGTCTGGCTCGAGG	AACTTTTATTACTTTGTCCTTTTCACTCTCTCTCTCTCTTCCTCACCTCTTTTTATCTCTCTATCCTCTCTTCTCATTTTCGCACTCTCATCTCATTCACTCATTCTCTTTCCTTCTCTCTCTGTCTCTCTCTCTCTATACTCTCTCCATATCCGATCTCTGCTAAGTATATAGATATATTATCTGAAGAAGAAAAAGAATATATATCGTCAAGATCATGAAGGGTTTCTCAATATTTTGTTTTTGAGGGGAATGTTGTCTGGCTCGAGGCCACTAGATATAGACATATGTATATATATA
miR166e	known	GGACCAGGCTTCATTCCCC	TAAATAAAAAAACAAGAGTAATAGCCTTCTCTTGAGTTGGGCTAGGGTTTTCAGAGAGTTGGGAAAACAATGTTCATGTTGAGGGGAATGTTGGCTGGCTCGAGGCTTTTGCAATATATGTTCAGATTTTGAATTATTCACTTATAATTCTAGATCTCAATTTATCAAAACCCCAACACACAACACAACACAAGATAGATTTATATATGCATATATAGATCATATCATTATATATATCTGCAAGGCCTCGGACCAGGCTTCATTCCCCTCAAAATATAACTGCATATATACCACACCCAT
miR166e-3p	known	CTCGGACCAGGCTTCATTCCC	CTATAAATAAAAAAACAAGAGTAATAGCCTTCTCTTGAGTTGGGCTAGGGTTTTCAGAGAGTTGGGAAAACAATGTTCATGTTGAGGGGAATGTTGGCTGGCTCGAGGCTTTTGCAATATATGTTCAGATTTTGAATTATTCACTTATAATTCTAGATCTCAATTTATCAAAACCCCAACACACAACACAACACAAGATAGATTTATATATGCATATATAGATCATATCATTATATATATCTGCAAGGCCTCGGACCAGGCTTCATTCCCCTCAAAATATAACTGCATATATACCACACC
miR166g-3p	known	TCGGACCAGGCTTCATTCCTC	CAAAGTCAAAAAGAGAAATGAAGAACCATCAACAAATTTCTTCCCATTCATTCAACACCAACTCCTATATATATTTCCAAAAAATTCCCGGTTTCCCAGTCCCCGTGATTGTTGTCGTTCTTCTTCTCATAGAAAGTACTTTTCTTATAAGCATTTTACAAAGTTGGGATTGGAAAGTGAATGTGAGGGGAATGTCTTCTGGCTCGAGATGACAAGAGTTCATATACATATATGTATGTATGTATGTATGGATCAGGTTGTGAGTCAGTAGTCAGTACCTCGGACCAGGCTTCATTCCTC
miR166h-3p	known	TCTCGGACCAGGCTTCATTCC	TCATCCAGCTCACGTATATATATAAGGGCCCATGTAAACCAATATTGCATGGCTAAATCATAAATCAGAAATCAAACAGTCTCCTCTCTCTCTCTCNNNNNNNNNNNNNNNNNNNNNNNNNNNNNNNNNNNNNNNNNNNNNNNNNNNNNNNNNNNNNNCTCTCTCTCTCATGAACCAGTGTTGTTGAGGGGAATGCTGTCTGGTTCGAGGCCATTCGACCTCCGACTTATAATTCGAAACATGCGCCGACTTGGTGATATGTTGTTAAGTCTTGAATGATCTCGGACCAGGCTTCATTCC
miR166h-3p_1	known	TCTCGGACCAGGCTTCATTCC	TCATCCAGCTCACGTATATATATAAGGGCCCATGTAAACCAATATTGCATGGCTAAATCATAAATCAGAAATCAAACAGTCTCCTCTCTCTCTCTCNNNNNNNNNNNNNNNNNNNNNNNNNNNNNNNNNNNNNNNNNNNNNNNNNNNNNNNNNNNNNNCTCTCTCTCTCATGAACCAGTGTTGTTGAGGGGAATGCTGTCTGGTTCGAGGCCATTCGACCTCCGACTTATAATTCGAAACATGCGCCGACTTGGTGATATGTTGTTAAGTCTTGAATGATCTCGGACCAGGCTTCATTCC
miR166h-5p	known	GGAATGTTGGCTGGCTCGAGG	GTTTTGTAGGGTTTTTTGTTTTATGAGTGAAAAAAAAGAAATAATATATAAACCATATATACTATCGTATACCTTATTTAAAATTAAAAATAATAATAAAATACCCACCCCAATTTCTCTCTCCTCTCGAAAACCTCTCTTAATTTCTCTGACTGTCTCTCCCTATAAATAAAAAAACAAGAGTAATAGCCTTCTCTTGAGTTGGGCTAGGGTTTTCAGAGAGTTGGGAAAACAATGTTCATGTTGAGGGGAATGTTGGCTGGCTCGAGGCTTTTGCAATATATGTTCAGATTTTGAATT
miR166i-5p_1	known	GGAATGTCGTCTGGTTCGAG	AGCCAAGTGTGAAAAGTAATGATGGAAGTGGTGTAGAAAGTGGACTCCGTGTCATGTGACCCCAAACAATAAAGAATCTCTCACCTCTATTTATACATCTTTAGTTACGTGTCTATATATATATATTACATTTGGACCCAAAACAAAAATGTTATAATGATTACAATAATATCATGCATGGACATATCAAATCTATCAATATTATTATTGCTTCTCTCTGTATCTCTTGTGATATATGAACAGTTGAGGGGAATGTCGTCTGGTTCGAGATCTTTCGTTAGAATTAGCTGATCATCAATG
miR166k	known	TCGGACCAGGCTTCATTCCT	CCAAAGTCAAAAAGAGAAATGAAGAACCATCAACAAATTTCTTCCCATTCATTCAACACCAACTCCTATATATATTTCCAAAAAATTCCCGGTTTCCCAGTCCCCGTGATTGTTGTCGTTCTTCTTCTCATAGAAAGTACTTTTCTTATAAGCATTTTACAAAGTTGGGATTGGAAAGTGAATGTGAGGGGAATGTCTTCTGGCTCGAGATGACAAGAGTTCATATACATATATGTATGTATGTATGTATGGATCAGGTTGTGAGTCAGTAGTCAGTACCTCGGACCAGGCTTCATTCCT
miR166m_2	known	CGGACCAGGCTTCATTCCCC	CCCTTGAAGATAGCCGAGAGTCTTGGGGGAGATAATGAGAGAGATAAAAGAGATATATCAAACCCCAAAAAAATCACCTTTCAAAAACACCCATCTTTTTTTTTTTTTTTGGAGCTTCATATATTGGGTTCGTGGAGATGAATTGCACTGGATTGATTTATTGTTGGAGCTTAAATTATTTTTTTGGCCTCTTGAGGGGAATGTTGTCTGGCTCGAGGACACACTTTTTTTGCCATTTTTTTTTTTTTCAGATTCTTTTGAACAACAATTAGAGTGTCGTCGGACCAGGCTTCATTCCCC
miR166u	known	TCTCGGACCAGGCTTCATTC	CTCATCCAGCTCACGTATATATATAAGGGCCCATGTAAACCAATATTGCATGGCTAAATCATAAATCAGAAATCAAACAGTCTCCTCTCTCTCTCTCNNNNNNNNNNNNNNNNNNNNNNNNNNNNNNNNNNNNNNNNNNNNNNNNNNNNNNNNNNNNNNCTCTCTCTCTCATGAACCAGTGTTGTTGAGGGGAATGCTGTCTGGTTCGAGGCCATTCGACCTCCGACTTATAATTCGAAACATGCGCCGACTTGGTGATATGTTGTTAAGTCTTGAATGATCTCGGACCAGGCTTCATTC
miR167a	known	TGAAGCTGCCAGCATGATCTAA	CCAGCTGCTTATCGTGCACCACCAGCTGTTGAAGCTGCCAGCATGATCTAAACTTCCCTTATGATAGTGATCGAGGAAAGATCGGATCATGTGGTAGCTTCACCAGCTGATGGATCACGTTTCAAGATAAGAACCCCCTTTTTTTTTCTTTTCATTTTGTCATATGATTATCCAATTTACTATATAGTACTATCACTCTTTGTTCTGTTTATTTTATCTTTCTCTTAATTATTAGGTTAATGTTGATTAGTTTTTTTTTGGGGGAGTGTTTTCGTAGGAAATCTCTTGAGATTAATTGTA
miR167a-5p	known	TGAAGCTGCCAGCATGATCTA	CCCAGCTGCTTATCGTGCACCACCAGCTGTTGAAGCTGCCAGCATGATCTAAACTTCCCTTATGATAGTGATCGAGGAAAGATCGGATCATGTGGTAGCTTCACCAGCTGATGGATCACGTTTCAAGATAAGAACCCCCTTTTTTTTTCTTTTCATTTTGTCATATGATTATCCAATTTACTATATAGTACTATCACTCTTTGTTCTGTTTATTTTATCTTTCTCTTAATTATTAGGTTAATGTTGATTAGTTTTTTTTTGGGGGAGTGTTTTCGTAGGAAATCTCTTGAGATTAATTGT
miR167c-5p_1	known	TGAAGCTGCCAGCATGATCTGC	AAAATCAATAAAGTCTCTCTTCAAATCTCCTTCTCTATTTATATCCTCTCATATCTCCTTATCTGTGAAAACTTCAAGATAAAGAAGAAGAACAAAAAAAAAAAAAAAACAANNNNNNNNNNNNNNNNNNNNNNNNNNNNNNNNNNNNNNAAAAATACTGCTTCTCTTCTTAGGGCTCTCTCAACACAGGCCGCGGCGAGCTCTTCGGTGCGGCGCGACTCATCTCCGATACCGTGCGCCTCCAACGGTTGAAGCTGCCAGCATGATCTGCGCTTTGATGTACAAAGGAAATTAGAAAAT
miR167d	known	TGAAGCTGCCAGCATGATCTGG	ATCTTCGTCATTTGTAGGGTTTGAGAGGTTGAAGCTGCCAGCATGATCTGGTAATTTTGAACACTAAATATATATATATGCATATATAACATAATATATATATATATATATATGTATTCTCTAGTTATTTTTCTCTAAATTAATAGTCAAAGAAATTAATTAATTTTGTATGATTTTGCATATAGCTAGATCTCCTGAATTTTTAAGATCTTGATTCGCGATTTCAAAATGTTTTTTCTTAACGCCTTTTGGATTTAATTAGATCACAATTAGAGGCAGCGTGAGAGTATGGTTTTTTTA
miR167d_1	known	TGAAGCTGCCAGCATGATCT	TTTCGATTGTTGATGTTCACAAGGGAAAAAGTGAAGCTGCCAGCATGATCTAGGTTCGGTTATTGAAGAAATAATGATGTGTATATATATATATGTGTATATATATATAAGTTATGTTATATTGTAATATACTAACCCTAGCTAGGTCATGCTGAGACAGCCTCACTCCTTCCTACTTGCGGACCTATAGAGTGTATTTTGCGTTTGTCATCAAAAGGCAAAAGGTATGAACATTCACTGCAATTCATCAATACTCTATTCCCTGCCCAAACCTTTTTTTTTTTTTCTCTTTTAATTGTT
miR167d-5p	known	TGAAGCTGCCAGCATGATCTG	TGAAGCTGCCAGCATGATCTGCGCTTTGATGTACAAAGGAAATTAGAAAATCAATCAAAGAGTAGATCATGTGGTAGTTTCATCTGTTGCAAGGAAGCACCAAAAAAAAAAAAAAAAAANNNNNNNNNNNNNNNNNNNNNNNNNNNNNNNNNNNNNNNNNNNNNNNNNNNNNNNNNNNNNNNNNNNNNNNNNNNNNNNNNNNNNNNNNNNNNNNNNNNNNNNNNNNNNNNNNNNNNNNNNNNNNNNNNNNAAAAAAAAAGGAAAGGTCGTGTGCAGATCTTTCTCTTTCATTTTTTTCTC
miR168	known	TCGCTTGGTGCAGGTCGGGA	AATTGCCACCTCTGCTCCGGCTGTCTCTAATTCGCTTGGTGCAGGTCGGGAACTGGGTTTCGCTTTCCACAACGAAACAGATCCCGCCTTGCATCAACTGAATCGGAGACCGATTACGGTGAAAATTTTCTTCTATGTTCCCTTTGCCCAGGTTCATCCTTTTCTTTCTGTCTCTATCTAATATCACATCTTTGCGTTGCCTTTCCTATTCTTGTGCATTTTTCTTTTCCAATTATATTTTACTGGATCTAATCTGCAAGTTATATTTTTTCATGTGAGTATTGATTATGTTACAAATCC
miR168_1	known	ATTCAGTTGATGCAAGGCGGGATC	GAAATCTAATCAAAATAGAAATAACTCGACATCGGAAATTGATAGGATTGACGGATTTGTAACATAATCAATACTCACATGAAAAAATATAACTTGCAGATTAGATCCAGTAAAATATAATTGGAAAAGAAAAATGCACAAGAATAGGAAAGGCAACGCAAAGATGTGATATTAGATAGAGACAGAAAGAAAAGGATGAACCTGGGCAAAGGGAACATAGAAGAAAATTTTCACCGTAATCGGTCTCCGATTCAGTTGATGCAAGGCGGGATCTGTTTCGTTGTGGAAAGCGAAACCCAG
miR168a-3p	known	CCCGCCTTGCATCAACTGAAT	CTGGGTTTCGCTTTCCACAACGAAACAGATCCCGCCTTGCATCAACTGAATCGGAGACCGATTACGGTGAAAATTTTCTTCTATGTTCCCTTTGCCCAGGTTCATCCTTTTCTTTCTGTCTCTATCTAATATCACATCTTTGCGTTGCCTTTCCTATTCTTGTGCATTTTTCTTTTCCAATTATATTTTACTGGATCTAATCTGCAAGTTATATTTTTTCATGTGAGTATTGATTATGTTACAAATCCGTCAATCCTATCAATTTCCGATGTCGAGTTATTTCTATTTTGATTAGATTTC
miR168a-5p	known	TCGCTTGGTGCAGGTCGGGAA	ATTGCCACCTCTGCTCCGGCTGTCTCTAATTCGCTTGGTGCAGGTCGGGAACTGGGTTTCGCTTTCCACAACGAAACAGATCCCGCCTTGCATCAACTGAATCGGAGACCGATTACGGTGAAAATTTTCTTCTATGTTCCCTTTGCCCAGGTTCATCCTTTTCTTTCTGTCTCTATCTAATATCACATCTTTGCGTTGCCTTTCCTATTCTTGTGCATTTTTCTTTTCCAATTATATTTTACTGGATCTAATCTGCAAGTTATATTTTTTCATGTGAGTATTGATTATGTTACAAATCCG
miR168b_1	known	TCGCTTGGTGCAGGTCGGG	AAATTGCCACCTCTGCTCCGGCTGTCTCTAATTCGCTTGGTGCAGGTCGGGAACTGGGTTTCGCTTTCCACAACGAAACAGATCCCGCCTTGCATCAACTGAATCGGAGACCGATTACGGTGAAAATTTTCTTCTATGTTCCCTTTGCCCAGGTTCATCCTTTTCTTTCTGTCTCTATCTAATATCACATCTTTGCGTTGCCTTTCCTATTCTTGTGCATTTTTCTTTTCCAATTATATTTTACTGGATCTAATCTGCAAGTTATATTTTTTCATGTGAGTATTGATTATGTTACAAATC
miR169_1	known	GAGCCAAGAATGACTTGCCGA	GAGCCAAGAATGACTTGCCGAGGGGCAAAAGTCTCTGCATTTTCATAGAAGACTGTCTGCTCATCTGGCAAGTCAATCTTAGCTCATTTTGGCTCTCTATCTTCTCATGCAAGGATCAGAGACAGTAATAACTTCTATACATATACATATGTCCATATCCTTGCTTCTTTTTGTTCAAGTATATACATATACATATATTATATCTATATATATATACACACACACATACATATATAATATAATCTATGACGATATGTTATTATTAATTTTTTCGTGTGTAGGAGAAGCATAGAATTCAAC
miR169b-5p	known	CAGCCAAGGATGACTTGCCGG	GTCTTGCATGTGGGAATGAGGTTCCTATTGCAGCCAAGGATGACTTGCCGGGAAATCTAGTATCTTATGTTAATATCATATTTCTAACATATATTTTCATATATAAATGTGTGTTTGTGTGTGTAAATACATGTTGGTCGGCAAGTCATCTCTGGCTACGTCAGTGCCTGGTTTTCTCATGCTAGATTTGCGATGATATTTGCGGCGGAGGCTGAGGCAGAAGAGGAAATGGCTACTGCTATGTCATAAACTAGACTGTGATTGTAAATGTGCTATATATATATATATACTATTATATGT
miR169d-5p_1	known	TAGCCAAGGATGACTTGCCT	GTCTTGTATGAAGATGAAGAGCCATGTTTGGTAGCCAAGGATGACTTGCCTAAATCCTTATTGATTAAGGGCAGTGAAAATGGATTAATTGTCCAAACTGTACTTCTCAATATTGAGAGCCCTTTGAAGTGGCTTTTGGGCAAGTTTCTTTGGCTATTCTGACTGGCTCTTGTCTTTCATGCTAGACTAATTAATTATTTCCTCTTCCAATATTATTTTTATTACTCTTCTATAGAAGCTTCTTGAAGCTAATATATGTGCATTAGTAGAGAACTTTTATCTTCAATTGATCATCAGGTA
miR169e_3	known	AGCCAAGGATGACTTGCCGG	AGCCAAGGATGACTTGCCGGTAACTGGAACTCCAAACTAAGATAACTTATAAAAGTTTCACAAGAATTTGCATATACTATATATGGAAGCTATACCAAAATGTAGATTTCTATTAAAGGGAAAAAGAACCATTTTGCAAAAATTAGCATCGGCAAGTTGTCTTTGGCTACATCTCTATCTCCTATTCACATGTTAGATCTATGGTGAATGATGATAACAACAATGACAATTTTGGAAGATCACTTCGGATGTCGGTAATGAACGCGAATGGCTCTTTTGGATAAACGATGCGATTTTGAA
miR169f.1	known	TAGCCAAGGATGACTTGCCTA	TCTTGTATGAAGATGAAGAGCCATGTTTGGTAGCCAAGGATGACTTGCCTAAATCCTTATTGATTAAGGGCAGTGAAAATGGATTAATTGTCCAAACTGTACTTCTCAATATTGAGAGCCCTTTGAAGTGGCTTTTGGGCAAGTTTCTTTGGCTATTCTGACTGGCTCTTGTCTTTCATGCTAGACTAATTAATTATTTCCTCTTCCAATATTATTTTTATTACTCTTCTATAGAAGCTTCTTGAAGCTAATATATGTGCATTAGTAGAGAACTTTTATCTTCAATTGATCATCAGGTAG
miR169g	known	TAGCCAAGGATGACTTGCCTGC	CATGAGGTTGAAGAGCCTTGTTTGTTTTGTAGCCAAGGATGACTTGCCTGCGGCCTCTTCAACGATTCTGTAATCTGCATCAAGTCCCGCTCAACAAGATATGTATGTTGAAGGGAATGGTAGTGTGGCATTCAGGCAGTCTCCTTGGCTATCAAGACAGGCTCTTATCTCTCATGTTGGACCTCTTACTTCCACAAGTTTGGTGAATCTTGTCATCTCATCTGGATAAGCTTATCTTGTTTTGTTCCGTCGTTAAAAGAGAGGTAACTACATCTACTTCACTAATATCACTTTCCTTTT
miR169h_2	known	TAGCCAAGGATGACTTGCCTG	TCATGAGGTTGAAGAGCCTTGTTTGTTTTGTAGCCAAGGATGACTTGCCTGCGGCCTCTTCAACGATTCTGTAATCTGCATCAAGTCCCGCTCAACAAGATATGTATGTTGAAGGGAATGGTAGTGTGGCATTCAGGCAGTCTCCTTGGCTATCAAGACAGGCTCTTATCTCTCATGTTGGACCTCTTACTTCCACAAGTTTGGTGAATCTTGTCATCTCATCTGGATAAGCTTATCTTGTTTTGTTCCGTCGTTAAAAGAGAGGTAACTACATCTACTTCACTAATATCACTTTCCTTT
miR169j-3p_1	known	GGCAGTCTCCTTGGCTATC	ATTCCTGTTGTCTCTACGTACACAATGATCCGAATCTAATCCACAACATTTGCTCGCCCTTGTTTTGGCTATAAATAGAGCCTTCGCTCAGCTACCACATTTGCACATTAACATGAGATTTAGATTTATGTAGGAAGGAAGGCCCTTCATGAGGTTGAAGAGCCTTGTTTGTTTTGTAGCCAAGGATGACTTGCCTGCGGCCTCTTCAACGATTCTGTAATCTGCATCAAGTCCCGCTCAACAAGATATGTATGTTGAAGGGAATGGTAGTGTGGCATTCAGGCAGTCTCCTTGGCTATC
miR169v_1	known	CAGCCAAGGATGACTTGCC	ATCTTGCATTGGAATTTGGAGGTAATGTGTTGCAGCCAAGGATGACTTGCCGGTAACTGGAACTCCAAACTAAGATAACTTATAAAAGTTTCACAAGAATTTGCATATACTATATATGGAAGCTATACCAAAATGTAGATTTCTATTAAAGGGAAAAAGAACCATTTTGCAAAAATTAGCATCGGCAAGTTGTCTTTGGCTACATCTCTATCTCCTATTCACATGTTAGATCTATGGTGAATGATGATAACAACAATGACAATTTTGGAAGATCACTTCGGATGTCGGTAATGAACGCGA
miR170-5p	known	TATTGGCCTGGTTCACTCAGA	TAGTATATATTTGTGAAATGGTTACTTTGATATTGGCCTGGTTCACTCAGACGACACACTTGCTAGCTAGCTAATTAATAATGATGTGCAAGCAAGTAAGTACTTTTGATTTGATTTGATTGAGCCGTGCCAATATCTCAGTGCTCTTTCATTTCTCTCCCAAAGTACCACTCTCTACAAGGAAGCTGTGAGACTAATATTATTTCCCTGATCAACGAAGTCCTTCACTTCTAATGAGGTTTGTTTGCCACTAACTTGCTCTTTTTTCTGAATATATATGTATATGTATATGTATGTATT
miR171_2	known	TTGAGCCGCGTCAATATCTCC	GATCATGATCAAAGATCTTTCTGTGAGGAAATTAAAAGGAGAATAATATATATATATATATATATATATTTGCAGGAGATTAGGGCTTCTCGGTGATTAAGAGAATAAGCTTATGGGAAATTGAGAAGGTGATTATTGAAGGCTGTATTGATGGGGGAGATTAGTGGTGAAGAATTAAATTAAATTAAGGTATTGGCACGGCTCAATCTAAGAAGATGGTTAAGAAGAAATAGTAGCCATTTGATTTGATTGAGCCGCGTCAATATCTCCTTTAATTTTGCACCTCACTTTTCATCTCCC
miR171a_2	known	TGATTGAGCCGTGCCAATAT	CCCAATGACCCTCTATTATTTTCCATTTTCTTCTCCATAGTCTTTTATACCAAGCAAACCAATTCCACTAGTATATATATCTCCATTCCCATTCCTGCCATATTATCTTTCTCTATGTTTCATTCTAATTGCTACCATTTTGTGCATCACATCATAGAAGAGAAACATCAAAAAGGTGAATATGTTGGTTCACTGGTTTTGGTCTTATTTTTGCTGAAAATGGTGTGATGTTGGTACGGCTCAATCAAATCAAATCTCCTAAGAATTGGGTCCTTTTATTTGATTGAGCCGTGCCAATAT
miR171a-3p_1	known	TGATTGAGCCGCGCCAATAT	CTCAATGCAGTTTTGAGCTAATTCCTAGGCTTCCATTTGTTTTCTACATTTTGGACACTCAAAACGTAAGACAAGTTTGTGGAGTTATAATACTTGAAATTCATGAACTTCATGACTCACATCTCAAGCCTAATTAATTTGCTTCAAAATTCTTCAGCCTAGCTAGCAATCATGATCTTTCGTCGACGTATGAGCAAATTAAGTCGAGGCACTAGAAATCTCTCGGTATTGGCACGGTTCAACCTTACCATAGCATCGATGGTAAATCTATTCAATGGTTTGATTGAGCCGCGCCAATAT
miR171b	known	TGAGCCGTGCCAATATCACAT	GCTTTAGTTTGTAGAGATCTGTTGTTTGATTGAGCCGTGCCAATATCACATGTTAAAGTATATATGCTTTATAAACTTTGCTCCGGTCTGATGTACAGTTATATATCAGGATTATTTATTGTTTAATTACCGCCTTAAACTAATTATAATGTAATTCTAACGAGTCAAATAAATAATTAGGAAAAAGACTTCTGTGCATGTTTGATATTGTTATTATTATGGTTTGTTTCAACACGAGTTCTTGAACTGATTTTCCAGGTCCTGAAGCTCTTTTCACGTTGAGATCGATTGCTAAAAAGC
miR171b_2	known	TGATTGAGCCGTGCCAATATC	ATATATCATTCTCTTCCCAAACTTTGTAACACAGTTGCCACGTTATGGTTTCATCAAGAACCTTGCGCTCTCTCTTATAAGTTTGTAAATGTTTGCATATATTTAAATGTCTTGTTTGTTTTTGTTTTTTTAGATTTTGTGATGCGTTGCTATTGAAGATTGAGGAAAGAATGAGATCAGTTAAACGGGATATTGGTCCGGTTCAATAAGAAAGCCGAGTTCAGAAACCTATTTGGGCTCTCCGCTTTTTGATTGAGCCGTGCCAATATCACGTGCCACTGCTCTCTCTCTCTCTCTTTA
miR171b_3	known	TGATTGAGCCGCGTCAATATC	TGAGATCATGATCAAAGATCTTTCTGTGAGGAAATTAAAAGGAGAATAATATATATATATATATATATATATTTGCAGGAGATTAGGGCTTCTCGGTGATTAAGAGAATAAGCTTATGGGAAATTGAGAAGGTGATTATTGAAGGCTGTATTGATGGGGGAGATTAGTGGTGAAGAATTAAATTAAATTAAGGTATTGGCACGGCTCAATCTAAGAAGATGGTTAAGAAGAAATAGTAGCCATTTGATTTGATTGAGCCGCGTCAATATCTCCTTTAATTTTGCACCTCACTTTTCATCT
miR171b-3p	known	TTGAGCCGTGCCAATATCAC	TATCATTCTCTTCCCAAACTTTGTAACACAGTTGCCACGTTATGGTTTCATCAAGAACCTTGCGCTCTCTCTTATAAGTTTGTAAATGTTTGCATATATTTAAATGTCTTGTTTGTTTTTGTTTTTTTAGATTTTGTGATGCGTTGCTATTGAAGATTGAGGAAAGAATGAGATCAGTTAAACGGGATATTGGTCCGGTTCAATAAGAAAGCCGAGTTCAGAAACCTATTTGGGCTCTCCGCTTTTTGATTGAGCCGTGCCAATATCACGTGCCACTGCTCTCTCTCTCTCTCTTTACTC
miR171b-3p_1	known	CGAGCCGAATCAATATCACTC	ATATATAGGATATATATGAAGCGATCAGAACGAGCCGAATCAATATCACTCTTGTATGCTTTTTGCAAACTACACACACATATATATATACTGATTTGTGTTGCTCTTCTCTTCTGCGTTGACCTTGCAATCATGCAAATATCAGCGAGCAACAGGACTACTATGAGCAGATTGATTTTCCCTCAGTGTATGTACTTCTTCTGTATCCGTATTTTTTTTTATTTTGTGAATATTTATATATATTTTAGGATAGTTTTTTCGGTAGATATTAATATATATAGGGAGAGTTAGAGAGAGAGA
miR171b-3p_3	known	TTGAGCCGTGCCAATATCACG	TATCATTCTCTTCCCAAACTTTGTAACACAGTTGCCACGTTATGGTTTCATCAAGAACCTTGCGCTCTCTCTTATAAGTTTGTAAATGTTTGCATATATTTAAATGTCTTGTTTGTTTTTGTTTTTTTAGATTTTGTGATGCGTTGCTATTGAAGATTGAGGAAAGAATGAGATCAGTTAAACGGGATATTGGTCCGGTTCAATAAGAAAGCCGAGTTCAGAAACCTATTTGGGCTCTCCGCTTTTTGATTGAGCCGTGCCAATATCACGTGCCACTGCTCTCTCTCTCTCTCTTTACTC
miR171c_3	known	AGATTGAGCCGCGCCAATATC	ATGCGCGAAAAGTCGTTAAATACGATCTTTAGATTGAGCCGCGCCAATATCACTTTCACTATTGAGCGCTTCTCAATTCCTTCTCCTTTATAAAAGCATCAAACTAGTGCATGTTCTCTTCTCTTCTCTTTCTCTCCTCTTGTCATAGTACTTCTATTAGCTTGATCATGCCGTACTTGTACTTTTCTTGGCATGATATTGCATGTCACATATGCATATATATTCTATATTGTATTTTCTTCTTCTTTTATTTTTTCACCTTCTTTAATATATTTTCTAATTACTAAACCTTATATAATC
miR171d_1	known	TTGAGCCGCGCCAATATCAC	GTTTCTCCAACAAATGTGTCCCCTTTCACTAGTAAAACTTTTATTCTTATTTTATATTTAAGCACAAATTAATATGCACGTATTGTTTTGAACATCATAGGTTGGTGATCGTAGTATTTTTGCTTTTCTTTTTTTTTTCCTTCTTCTTTTAGCAATATTTGGGGAGAGATGATCTCTTTGATGAATGTTTGGGAATTGAAAAGAAAGCGATGTTGGTGAGGTTCAATCCAAAGACGGATTTTACACATGCGCGGAATCAAGTAAAATACGAATCTTGAGATTGAGCCGCGCCAATATCAC
miR171e_1	known	TTATTGAACCGGACCAATATC	AAAACAATGTGTCAAAAAGTTTGCTCTCAATGTGAATTAGTGAAAGTCAATATCTGAAGAAGCGTAGTAACAAAATAAGAAAACGTGTTCCAAACACAACTAAAAAAAGAGTTAGTAAATGAATTAGTATTATTACCTTGTGGACGACGACAATGACAATGACGATAAGACTGCAAAGAGGAAATGAGTAAAGAGAGAGAGAGAGAGCAGTGGCACGTGATATTGGCACGGCTCAATCAAAAAGCGGAGAGCCCAAATAGGTTTCTGAACTCGGCTTTCTTATTGAACCGGACCAATATC
miR171e-5p	known	CGATGTTGGTGAGGTTCAATC	GATGGATGTTTTTTGGGAAGCAAAAGAAAGCGATGTTGGTGAGGTTCAATCCAAAGACGGGTTTACGCATGCGCGAAAAGTCGTTAAATACGATCTTTAGATTGAGCCGCGCCAATATCACTTTCACTATTGAGCGCTTCTCAATTCCTTCTCCTTTATAAAAGCATCAAACTAGTGCATGTTCTCTTCTCTTCTCTTTCTCTCCTCTTGTCATAGTACTTCTATTAGCTTGATCATGCCGTACTTGTACTTTTCTTGGCATGATATTGCATGTCACATATGCATATATATTCTATATTG
miR171f_3	known	TTGAGCCGCGCCAATATCACT	TGCAAATATAGCATAAAAATTGTTCTCAGATTGAGCCGCGCCAATATCACTTCTCAAACGTATATGTATACATCGTTTATATATATCATCGGATTTTTCGACTCAATTAAATCTGGTCTGATTTTTCTTTTTGATCTCGTCAAGATTGGCTTTTCGTGGACACGTAAGGTAAGTAAGCTCGTATAATTTCCGCTGTTTCGTTTCTAATTATGTACGTGTTTATTTTCTCAATAGCTTCTCATGATTGCAAACATCACAAAACAATGGTTCTTGACTATATTCTACGAGTAAAATTTTGTT
miR171f-3p	known	TTGAGCCGTGCCAATATCACA	TGCTTTAGTTTGTAGAGATCTGTTGTTTGATTGAGCCGTGCCAATATCACATGTTAAAGTATATATGCTTTATAAACTTTGCTCCGGTCTGATGTACAGTTATATATCAGGATTATTTATTGTTTAATTACCGCCTTAAACTAATTATAATGTAATTCTAACGAGTCAAATAAATAATTAGGAAAAAGACTTCTGTGCATGTTTGATATTGTTATTATTATGGTTTGTTTCAACACGAGTTCTTGAACTGATTTTCCAGGTCCTGAAGCTCTTTTCACGTTGAGATCGATTGCTAAAAAG
miR171l-3p	known	CGAGCCGAATCAATATCACT	AATATATAGGATATATATGAAGCGATCAGAACGAGCCGAATCAATATCACTCTTGTATGCTTTTTGCAAACTACACACACATATATATATACTGATTTGTGTTGCTCTTCTCTTCTGCGTTGACCTTGCAATCATGCAAATATCAGCGAGCAACAGGACTACTATGAGCAGATTGATTTTCCCTCAGTGTATGTACTTCTTCTGTATCCGTATTTTTTTTTATTTTGTGAATATTTATATATATTTTAGGATAGTTTTTTCGGTAGATATTAATATATATAGGGAGAGTTAGAGAGAGAG
miR171o-5p	known	AGATATTGGTACGGTTCAATC	TTGTAAGTGTTATTAACAAGCGTATACATGAGATATTGGTACGGTTCAATCAGAAATCAGTGCTTTAGTTTGTAGAGATCTGTTGTTTGATTGAGCCGTGCCAATATCACATGTTAAAGTATATATGCTTTATAAACTTTGCTCCGGTCTGATGTACAGTTATATATCCGGATTATTTATTGTTTAATTACCGCCTTAAACTAATTATAATGTAATTCTAACGAGTCAAATAAATAATTAGGAAAAAGACTTCTGTGCATGTTTGATATTGTTATTATTATGGTTTGTTTCAACACGAGT
miR172a_1	known	GGGAATCTTGATGATGCTGCA	GGAAGTTGAGTTTCTTTTTTTAGCTAGATGTTAGGGTTTCTCTTTGGTAGGGAGATCTCATCAGCATCATCAAAGATCCAATGATGATCAGTCGATATTCGCCGGCGCGGCATCATCAAGATTCACAAAACTTCATGATGATTAAGGGATTTATCTTATTGAGAGTGAGTTAATTTTGTCAACAAATCAAATCATGAAATGATCTTAATTAATTCACTCTCGAAAGAACTGGTTTCCCTAACTTCATATGGGAATCTTGATGATGCTGCATCGGCAAATATATGGCTTTAATTTCCAAAT
miR172a_2	known	AGAATCTTGATGATGCTGCA	ATCTTCTAAATATTCAACCCAAGCTCTTTTAAGATATATATATAGATTTTAATTTCCCTTACACACACTCTTTATTGCATGGGACGAGTGATGATGATAAATGATGAAGAAAAGCCTAAAAGGCCGTATTACCAGTCACTGTTTGCCTCTGGAGCATCATCAAGATTCACAAGCGCTTTTTTGGCGAGTGCGTTTGTGGGGTTCTATACATATACATATACATATATATGTGTGTATATATATATATATAATTTTACCTACTTAAACGCTCCACCACCTGAGAATCTTGATGATGCTGCA
miR172a_3	known	AGAATCTTGATGATGCTGCAT	ATGCAACCGCCAAGAGTTGTTTGGAAACTGAGAATCTTGATGATGCTGCATCGGCAATGATTAATGACTAATTGTTATTTTTATCCACATCCAAATATAAGCCTCTCTCTCAATCGTCACTCTTCACTACTATGGTCCCAATGAGGTGGGTGTTTTTTACATGATTTTGTATGTATACATAGACACAATGGTTTATGATTATTGAGTACTGTTTGTCTGGTGCTAAGCTATAAGCATATTTATGTCTATATATTATCCGATATTCATATGCAGATCTGTGATTATTCTAGAGAGAAAATT
miR172b	known	GGAATCTTGATGATGCTGCA	GAAGTTGAGTTTCTTTTTTTAGCTAGATGTTAGGGTTTCTCTTTGGTAGGGAGATCTCATCAGCATCATCAAAGATCCAATGATGATCAGTCGATATTCGCCGGCGCGGCATCATCAAGATTCACAAAACTTCATGATGATTAAGGGATTTATCTTATTGAGAGTGAGTTAATTTTGTCAACAAATCAAATCATGAAATGATCTTAATTAATTCACTCTCGAAAGAACTGGTTTCCCTAACTTCATATGGGAATCTTGATGATGCTGCATCGGCAAATATATGGCTTTAATTTCCAAATC
miR172b-5p_1	known	GTAGCATCATCAAGATTCAC	AGGGATTGTTTGGCAGTCGTTGTTTGCGGGCGTAGCATCATCAAGATTCACATGCAAATGCAACCGCCAAGAGTTGTTTGGAAACTGAGAATCTTGATGATGCTGCATCGGCAATGATTAATGACTAATTGTTATTTTTATCCACATCCAAATATAAGCCTCTCTCTCAATCGTCACTCTTCACTACTATGGTCCCAATGAGGTGGGTGTTTTTTACATGATTTTGTATGTATACATAGACACAATGGTTTATGATTATTGAGTACTGTTTGTCTGGTGCTAAGCTATAAGCATATTTAT
miR172b-5p_3	known	GGAGCATCATCAAGATTCACA	AGGCCGTATTACCAGTCACTGTTTGCCTCTGGAGCATCATCAAGATTCACAAGCGCTTTTTTGGCGAGTGCGTTTGTGGGGTTCTATACATATACATATACATATATATGTGTGTATATATATATATATAATTTTACCTACTTAAACGCTCCACCACCTGAGAATCTTGATGATGCTGCAGCGACAATAAAGGACTAACTTATGTCAATCACAGTCAGAGATGTTTCTCATCATGATGATCTTGATCTTGATATATAACATCATACAACTTCAGAATCAAGCAGAGTACGGATCTGAGGT
miR172c	known	TGAATCTTGATGATGCTACGC	TAAATATGCTTATAGCTTAGCACCAGACAAACAGTACTCAATAATCATAAACCATTGTGTCTATGTATACATACAAAATCATGTAAAAAACACCCACCTCATTGGGACCATAGTAGTGAAGAGTGACGATTGAGAGAGAGGCTTATATTTGGATGTGGATAAAAATAACAATTAGTCATTAATCATTGCCGATGCAGCATCATCAAGATTCTCAGTTTCCAAACAACTCTTGGCGGTTGCATTTGCATGTGAATCTTGATGATGCTACGCCCGCAAACAACGACTGCCAAACAATCCCTT
miR172c_2	known	AGAATCTTGATGATGCTGCAG	TCTTCTAAATATTCAACCCAAGCTCTTTTAAGATATATATATAGATTTTAATTTCCCTTACACACACTCTTTATTGCATGGGACGAGTGATGATGATAAATGATGAAGAAAAGCCTAAAAGGCCGTATTACCAGTCACTGTTTGCCTCTGGAGCATCATCAAGATTCACAAGCGCTTTTTTGGCGAGTGCGTTTGTGGGGTTCTATACATATACATATACATATATATGTGTGTATATATATATATATAATTTTACCTACTTAAACGCTCCACCACCTGAGAATCTTGATGATGCTGCAG
miR172c-3p	known	AGAATCTTGATGATGCTGC	ACCAGTGGCGGGACGACACATCAGTCGGTTCCTGTGCTTTCTTTCTGCACATTTTGCACATGAAATCACTTCAACACTCTGACCAATTCTGAGCCCTTCTCTCTCGTCTCTCTCTCTCTCTTTTTGAGGGGTTTAATTAGTGATTTGATTTCAATTCTGTAAAATATGGAACGAAACCAGATGTGCATGGAATAAGGGATTGTTTGGCAGTCGTTGTTTGCGGGCGTAGCATCATCAAGATTCACATGCAAATGCAACCGCCAAGAGTTGTTTGGAAACTGAGAATCTTGATGATGCTGC
miR172c-5p	known	GTAGCATCATCAAGATTCACA	GGGATTGTTTGGCAGTCGTTGTTTGCGGGCGTAGCATCATCAAGATTCACATGCAAATGCAACCGCCAAGAGTTGTTTGGAAACTGAGAATCTTGATGATGCTGCATCGGCAATGATTAATGACTAATTGTTATTTTTATCCACATCCAAATATAAGCCTCTCTCTCAATCGTCACTCTTCACTACTATGGTCCCAATGAGGTGGGTGTTTTTTACATGATTTTGTATGTATACATAGACACAATGGTTTATGATTATTGAGTACTGTTTGTCTGGTGCTAAGCTATAAGCATATTTATG
miR172d_2	known	TGAGAATCTTGATGATGCTGCAT	ATGCAACCGCCAAGAGTTGTTTGGAAACTGAGAATCTTGATGATGCTGCATCGGCAATGATTAATGACTAATTGTTATTTTTATCCACATCCAAATATAAGCCTCTCTCTCAATCGTCACTCTTCACTACTATGGTCCCAATGAGGTGGGTGTTTTTTACATGATTTTGTATGTATACATAGACACAATGGTTTATGATTATTGAGTACTGTTTGTCTGGTGCTAAGCTATAAGCATATTTATGTCTATATATTATCCGATATTCATATGCAGATCTGTGATTATTCTAGAGAGAAAATT
miR172e-3p	known	GGAATCTTGATGATGCTGCAT	GAAGTTGAGTTTCTTTTTTTAGCTAGATGTTAGGGTTTCTCTTTGGTAGGGAGATCTCATCAGCATCATCAAAGATCCAATGATGATCAGTCGATATTCGCCGGCGCGGCATCATCAAGATTCACAAAACTTCATGATGATTAAGGGATTTATCTTATTGAGAGTGAGTTAATTTTGTCAACAAATCAAATCATGAAATGATCTTAATTAATTCACTCTCGAAAGAACTGGTTTCCCTAACTTCATATGGGAATCTTGATGATGCTGCATCGGCAAATATATGGCTTTAATTTCCAAATC
miR172e-3p_1	known	GAATCTTGATGATGCTGCAT	AAGTTGAGTTTCTTTTTTTAGCTAGATGTTAGGGTTTCTCTTTGGTAGGGAGATCTCATCAGCATCATCAAAGATCCAATGATGATCAGTCGATATTCGCCGGCGCGGCATCATCAAGATTCACAAAACTTCATGATGATTAAGGGATTTATCTTATTGAGAGTGAGTTAATTTTGTCAACAAATCAAATCATGAAATGATCTTAATTAATTCACTCTCGAAAGAACTGGTTTCCCTAACTTCATATGGGAATCTTGATGATGCTGCATCGGCAAATATATGGCTTTAATTTCCAAATCA
miR172h-5p	known	GCAGCAGCATCAAGATTCACA	AGGGTTTCACACTGTCATTGGTTTTAAGTGTAGCCACGTCATCACAACTAGCTATCCCCTATACCTTCCTTATATATTTTTCTTAGTCCTCCTCAAACCATGGACACTACAAACTCTTTCAATTTCTCATGAATTTGTCAAACTTTTTTTTCTTTATAATTTTTTTTTTGGTAACTTTTTGTTAATTTATCATCTGTTCGGAGAGACGGACTGATCGGAGATCGTTGGCGACGGTCATTGTTTGCAGGTGCAGCAGCATCAAGATTCACAAATGAATGCAAAATTGATTGCAAAATTGAT
miR172j	known	GCAGCATCATCAAGATTCCCA	TTTGGAAATTAAAGCCATATATTTGCCGATGCAGCATCATCAAGATTCCCATATGAAGTTAGGGAAACCAGTTCTTTCGAGAGTGAATTAATTAAGATCATTTCATGATTTGATTTGTTGACAAAATTAACTCACTCTCAATAAGATAAATCCCTTAATCATCATGAAGTTTTGTGAATCTTGATGATGCCGCGCCGGCGAATATCGACTGATCATCATTGGATCTTTGATGATGCTGATGAGATCTCCCTACCAAAGAGAAACCCTAACATCTAGCTAAAAAAAGAAACTCAACTTCCT
miR2111a-5p	known	TAATCTGCATCCTGAGGTTTA	CCAGTCGTCTTTTTTCAACTTCGTATTGTGTCAGGATCGGGTAATCTTCATCCTGAGTTTTAGATAATTGCTATACGCATTTTGCGTTTAGTCCTTAGGATGCAGATTACCTCTTCGTTTCTGGCAATGATAGATGGTGACTAATAAACCGGCGTCAACAAGTTAAACCACTTCACATATATTTCAAACTCAAAATATGTAACTCAACGTTGCTGATGATTTCTTCCTTCTATTTGCGTCGGGATCGGGTAATCTGCATCCTGAGGTTTAGATCACTGCTTTTGTTGTTTTCTAGACCTT
miR319_1	known	TTGGACTGAAGGGAGCTCC	CACTACTTCTTCTATTAATAACTTTTTCACTCTAGTTTTTTTTTTTTTATTTTTTTTTTAAGTTGTTGTTGATCAATATTATACATATGTATAAGTATATATAAACAAGATTTATGAGATCAAGAGAGCTTTCTTCAGTCCACTCACGGGGGGCGGTAGGGTTCAATTAGCTGCTGACTCATTCATCCAAATGCTGTGTTTGGATGGCGAGAAAATGAGAGAAAAACCCAGCAAATGAGTGAATGATGCGGGAGACAAGTTGGATCTTAAGCTTCCTGTACTTGGACTGAAGGGAGCTCC
miR319_2	known	ATTGGACTGAAGGGAGCTCC	TGCATTTATATATACACATATATAGCTACAATCAACACACACAAAGCACATAAAGAAAGGTAGCAAAAGGAGCTCCTTTTAGTCCAATACCGAGAGCTGAGGAGTGGCTAGAGCTGCCATTTCATGCATTTTGGCTATCCTTGACATTTCTCATGCAAAAACTGATCAAAGAGTAAGAGAGAGAGAGAGAGAGAGAGAGAGAGGTTGGAAAAAAAAAATGTCAAGGGTTGGGCCAAGTGCATGGCGTGGGAGCAACTCCTTCCACTTTCTTAGCGCACCCATTGGACTGAAGGGAGCTCC
miR319a	known	CTTGGACTGAAGGGAGCTCC	CACTACTTCTTCTATTAATAACTTTTTCACTCTAGTTTTTTTTTTTTTATTTTTTTTTTAAGTTGTTGTTGATCAATATTATACATATGTATAAGTATATATAAACAAGATTTATGAGATCAAGAGAGCTTTCTTCAGTCCACTCACGGGGGGCGGTAGGGTTCAATTAGCTGCTGACTCATTCATCCAAATGCTGTGTTTGGATGGCGAGAAAATGAGAGAAAAACCCAGCAAATGAGTGAATGATGCGGGAGACAAGTTGGATCTTAAGCTTCCTGTACTTGGACTGAAGGGAGCTCC
miR319a_1	known	TTGGACTGAAGGGAGCTCCCT	TTTAGTGGTATAGTGGTTGTGTGTGTGCTTATTTGAAACTTCAGCGATTGAGAGAGAGAAAGAGAGAGAGTTAACTCACAAAGTAGGTTACGAAAGAAGGAGCTTTCTTCAGTCCAGTCCGAGGTTCTCGAAGTTGATACTCAGCTGCTGACTCGTTGGTTCAAGAGCTCACCAGAACTTAGGAGAAACTGGTGCGTTTCTGATCCAACGATGCAGGAGCTAGCCGAGTTCAGCTGCGGTTGCCACGCCTTGGACTGAAGGGAGCTCCCTCTAGATCCAAAGCCTTCTATTTTTATTTCA
miR319a-3p	known	TTGGACTGAAGGGAGCTCCC	TTTAGTGGTATAGTGGTTGTGTGTGTGCTTATTTGAAACTTCAGCGATTGAGAGAGAGAAAGAGAGAGAGTTAACTCACAAAGTAGGTTACGAAAGAAGGAGCTTTCTTCAGTCCAGTCCGAGGTTCTCGAAGTTGATACTCAGCTGCTGACTCGTTGGTTCAAGAGCTCACCAGAACTTAGGAGAAACTGGTGCGTTTCTGATCCAACGATGCAGGAGCTAGCCGAGTTCAGCTGCGGTTGCCACGCCTTGGACTGAAGGGAGCTCCCTCTAGATCCAAAGCCTTCTATTTTTATTTCA
miR319a-5p_1	known	AGAGCTTCCTTCAGTCCACTC	AGAGCTTCCTTCAGTCCACTCATGGATGGGAACGAGGGTATGAATTATCTGCCGACTCATTCATTCAAAGGCGGTAGAATAGAGAAATGGGACGAAAGGTTTTCACTACTGCGGTTGTGTGAATGATGCGGGAGATAAAATTTCTTCCTCTTCTCCTCTTTGCTTGGACTGAAGGGAGCTCCCTTTTACCATCTTCTTCACTATTATTATTATTTTTTTTGTTTTTCGTTAAATAATTGATCCTTAATTTTATTTACTTATGCACATAGCTATAATTAATTAATTGGGAACATGTAGATC
miR319b_1	known	CTTGGACTGAAGGGAGCTCCT	CTTGGACTGAAGGGAGCTCCTCCTTTCCATTGCCCCTCCATTTTCTTGTGCTCCCAAATTACAATTACCGATTATATATATAATATATATATACACACACACACACACACAACAACAACAACAACAACAACAACAGCATATAATGTTATTGAAAAATTAATAGTGTTTTAAGTAGTTATACGTATGAATTGTTTGCATGATCACGGTGCGTAGTATTCAGGTGGTAAGTAGATATTACTTTTTTTTTTATTTTGTTATTTTGAATGATTTAATGTTATGTGTGTAGTAGTGTAAGTGATC
miR319c_3	known	CTTGGACTGAAGGGAGCTCCC	CTTTAGTGGTATAGTGGTTGTGTGTGTGCTTATTTGAAACTTCAGCGATTGAGAGAGAGAAAGAGAGAGAGTTAACTCACAAAGTAGGTTACGAAAGAAGGAGCTTTCTTCAGTCCAGTCCGAGGTTCTCGAAGTTGATACTCAGCTGCTGACTCGTTGGTTCAAGAGCTCACCAGAACTTAGGAGAAACTGGTGCGTTTCTGATCCAACGATGCAGGAGCTAGCCGAGTTCAGCTGCGGTTGCCACGCCTTGGACTGAAGGGAGCTCCCTCTAGATCCAAAGCCTTCTATTTTTATTTC
miR319c-5p_2	known	AGAGCTTCCTTCAGCCCACTC	AGAGCTTCCTTCAGCCCACTCATGGATATGACACAAAAGGGGTTGGTGAAGTAACTGCCGACTCATTCACACAAGCACTCAGTAGAAAATCAAAAAAGCAAATTGGCTAGCTGCTGGGTTGGGTGGGTCACATATATGTATCACCAGAGCTGATTTTCACAAACAATATTGTGATATATATATATGATCATTGCATTGGTAATTATTATTTCTCTACTGTGATTGTGTGAATGAAGCGGGAGATATTTTGCATCCCTCTTTCTCTGTGCTTGGACTGAAGGGAGCTCCTCCTTTCCATTG
miR319e	known	TTGGACTGAAGGGAGCTCCT	AATCCCAATTTTTCCAACTTAGAAACAGTGAGGGAACTTTTGTACTAGACTCTTTATTAGCACTAAGGAAAAATACCTCTCACAAACCAACAAACATCAAGTCTTGCTTCTTCTTATTCCTCTCTCTCTCTCTCTCTCTTTCTCTCTCTCTTCTTTTTTTTTTCTTTTCTCTCTCTCTTTTTTTTTTTTTCTTCTCTCTATTGATCACCATGTGAAAATAGCAGAAATGGGCGTTCCTTGCAGTCCAAAACATGATCTGAAATATATTAATTTCTTTGTTTTGGACTGAAGGGAGCTCCT
miR319e_1	known	TTTGGACTGAAGGGAGCTCCT	CCCAATTTTTCCAACTTAGAAACAGTGAGGGAACTTTTGTACTAGACTCTTTATTAGCACTAAGGAAAAATACCTCTCACAAACCAACAAACATCAAGTCTTGCTTCTTCTTATTCCTCTCTCTCTCTCTCTCTCTTTCTCTCTCTCTTCTTTTTTTTTTCTTCTCTCTATTGATCACCATGTGAAAATAGCAGAAATGGGCGTTCCTTGCAGTCCAAAACATGATCTGAAATATATTAATTTCTTTGTTTTGGACTGAAGGGAGCTCCTAATTCTTCTATTTTTCCCTCTTCTTCTTTA
miR319p	known	TTTTGGACTGAAGGGAGCTCC	AACATGATCTGAAATATATTAATTTCTTTGTTTTGGACTGAAGGGAGCTCCTAATTCTTCTATTTTTCCCTCTTCTTCTTTAATACTATTTCCAAGATCCAACGAAGAAAAATCGCGGTCCATAATCATATTCCTCGTCGCCTAGCGAGTAAGTTCGAATATTTTTTTGATCAATTTGCCTTATGGTTTTGGCAAAAATGATTTGCAAACCATCTTACTCTTTTAAGGTCTAAGTCTCCATTTTATTTTTCTCTTGCTTGTATTTAGGTCAAAAAATCAGATTGGATCATAAACTATATT
miR390a-5p	known	AAGCTCAGGAGGGATAGCGCC	AAACTCTTTTAATCTTTTATCATCAATGTTCCAATATTGGGCAAGTCAGTCAGTCAAGCAAGTCACACGCTTTATAAATACCCCCCCTTCCCTTACCTCTCATTTCACATATCTACCTTCTCTCTCTTTCTCACACTCTCACTCTCATATTAATTTATTTCTCAAGGGCTTCGTATTGTGTAGCTAATAATCCACTTCAAAAGGGTTTTGCTTGAATATTCATTAATCAAAAGTAAGGTAGAATCTGCGAAGCTCAGGAGGGATAGCGCCGTGACTAAAAAAGAGTTTCACAAGCCTTTT
miR393_1	known	ATCCAAAGGGATCGCATTGATC	ATTTTCGGGTCATTATTGTTATGACACAAGACTCACACTCCATATGTTTTATATTTGAAGGTCCTTGAAGGCTGCCCTCAAACCACTTTCCTCTACATAAGAGAGAGAGAGAGAGAGAGAGATGGGAAAGAGAGAGAGAAGTTGAATAATAAGGCATGATATATGTAGCTATGATAAAGTGGGTGGTTGGTGGGTGTAGTGGTGGAGAAACAAAGAAACAACAACAACACAAGTGCAACTAGAGAAGGCATCCAAAGGGATCGCATTGATCCCAACTCTCTGAACTCGCTCTTGCAATTC
miR393-5p	known	TTCCAAAGGGATCGCATTGAT	TGTACTGTTACTGTTAGTGCAGGTGGAGACTTCCAAAGGGATCGCATTGATCTAATTATATATCACACTTTGATCATTAGTATGTTTATTTTTATGGGTTCTTTTGATTACTATATATCGATTCATATATGGTTAATATGTATATATATAGGTCATGATTCATATGTATTTGGATCATGCTATCCCTTGGGAAGTTTCCATCATAATTGCTCTACAAACTCATCAGATCTTTGGCAAGGTAAGTATAGTATTTTATAATAATTCTAGTAGTATTATTATGTTGGTTTTTGTTTATGATGA
miR393a	known	TCCAAAGGGATCGCATTGATC	GTACTGTTACTGTTAGTGCAGGTGGAGACTTCCAAAGGGATCGCATTGATCTAATTATATATCACACTTTGATCATTAGTATGTTTATTTTTATGGGTTCTTTTGATTACTATATATCGATTCATATATGGTTAATATGTATATATATAGGTCATGATTCATATGTATTTGGATCATGCTATCCCTTGGGAAGTTTCCATCATAATTGCTCTACAAACTCATCAGATCTTTGGCAAGGTAAGTATAGTATTTTATAATAATTCTAGTAGTATTATTATGTTGGTTTTTGTTTATGATGAT
miR393a_1	known	CATCCAAAGGGATCGCATTGA	TATTTTCGGGTCATTATTGTTATGACACAAGACTCACACTCCATATGTTTTATATTTGAAGGTCCTTGAAGGCTGCCCTCAAACCACTTTCCTCTACATAAGAGAGAGAGAGAGAGAGAGAGATGGGAAAGAGAGAGAGAAGTTGAATAATAAGGCATGATATATGTAGCTATGATAAAGTGGGTGGTTGGTGGGTGTAGTGGTGGAGAAACAAAGAAACAACAACAACACAAGTGCAACTAGAGAAGGCATCCAAAGGGATCGCATTGATCCCAACTCTCTGAACTCGCTCTTGCAATT
miR393a-3p_2	known	ATCATGCTATCCCTTTGGATT	CTTGAAGGCTGCCCTCAAACCACTTTCCTCTACATAAGAGAGAGAGAGAGAGAGAGAGATGGGAAAGAGAGAGAGAAGTTGAATAATAAGGCATGATATATGTAGCTATGATAAAGTGGGTGGTTGGTGGGTGTAGTGGTGGAGAAACAAAGAAACAACAACAACACAAGTGCAACTAGAGAAGGCATCCAAAGGGATCGCATTGATCCCAACTCTCTGAACTCGCTCTTGCAATTCCCATAGTTTCGGATCATGCTATCCCTTTGGATTCCTTCTTTTGTGGCTTCTACACAATTCTCT
miR393a-5p	known	TCCAAAGGGATCGCATTGATCC	TTTTCGGGTCATTATTGTTATGACACAAGACTCACACTCCATATGTTTTATATTTGAAGGTCCTTGAAGGCTGCCCTCAAACCACTTTCCTCTACATAAGAGAGAGAGAGAGAGAGAGAGATGGGAAAGAGAGAGAGAAGTTGAATAATAAGGCATGATATATGTAGCTATGATAAAGTGGGTGGTTGGTGGGTGTAGTGGTGGAGAAACAAAGAAACAACAACAACACAAGTGCAACTAGAGAAGGCATCCAAAGGGATCGCATTGATCCCAACTCTCTGAACTCGCTCTTGCAATTCC
miR393b-5p	known	TCCAAAGGGATCGCATTGATCT	TACTGTTACTGTTAGTGCAGGTGGAGACTTCCAAAGGGATCGCATTGATCTAATTATATATCACACTTTGATCATTAGTATGTTTATTTTTATGGGTTCTTTTGATTACTATATATCGATTCATATATGGTTAATATGTATATATATAGGTCATGATTCATATGTATTTGGATCATGCTATCCCTTGGGAAGTTTCCATCATAATTGCTCTACAAACTCATCAGATCTTTGGCAAGGTAAGTATAGTATTTTATAATAATTCTAGTAGTATTATTATGTTGGTTTTTGTTTATGATGATC
miR393h	known	TTCCAAAGGGATCGCATTGATC	GTACTGTTACTGTTAGTGCAGGTGGAGACTTCCAAAGGGATCGCATTGATCTAATTATATATCACACTTTGATCATTAGTATGTTTATTTTTATGGGTTCTTTTGATTACTATATATCGATTCATATATGGTTAATATGTATATATATAGGTCATGATTCATATGTATTTGGATCATGCTATCCCTTGGGAAGTTTCCATCATAATTGCTCTACAAACTCATCAGATCTTTGGCAAGGTAAGTATAGTATTTTATAATAATTCTAGTAGTATTATTATGTTGGTTTTTGTTTATGATGAT
miR394a	known	TTGGCATTCTGTCCACCTCC	TTGGCATTCTGTCCACCTCCCATTTGCTTATTATGAATCGGGAGTTGACCGCCGCCCACCGGCCTCCAGTTAGGGCATTTCGGAGGCGGCCAGCATGTCAAATTCACTCTGTAAATTTCTCTCTGAGAAAACTTGAAGAACATTAATATTGAGGTATTGTTACACACACACACACACACATATATATATATAGCATCCGCAAACCAACTATATGATATATATATATATATATCTTTTTATTTTGCATGATGATGCTTGTAATAGAATCATTGAACAGCCAAATTTCTGCACTTGATTGAA
miR395a_1	known	CTGAAGTGTTTGGGGGAACTCC	GTTACAATATTATAATCCTATTTACGCTACTGAAGTGTTTGGGGGAACTCCTGGTGCCACCTGATAGAAAACTTGCAGAAGAGAGAGAATTAATGTTGCTTCTTTTATCTTCATAATGATGGATTTGTAAGACTTGATTGTGGTGCGTAGTGTAGTTTTTCATTTATTTTTTATTTTTGCTTTTGAAACTTATCAACTTGCACTGATTATTGATTTAACCAGTTTGCAGATAAAGCATATAGAAACCATTCGAACTGATTTTTCGTCAGCTAGAGATGTTCAAGGCAGCTGCATTCAGTC
miR395a_2	known	ATGAAGTGTTTGGGGGAACTC	GATATTTGTAAGTTAATCCAAAGTCCACAAATGAAGTGTTTGGGGGAACTCCGGGGCTCATCTGACACCGATTAACAAGTCATGATATTAGTTATGTTATTATGGCTGAAAAAGATCTTCACACTGCTGTAAGTTCTTACTAGTATTTTTGTTTCAATTGTATGAGAACATCTTTAATTAACTATGGCTAGTTTCTTGGAGAATTACAGAGAGATTTCTCTATTACACAGTTTCAGATAAGTTTCTCTAATCCATTGACATTAAGGCACAAAACAAGCATATATAGGCATGTTAATATAT
miR395a_4	known	CTGAAGTGTTTGGGGGAACTC	ATGGGAAGTTTTCTTTCCAAGCTAGAGTACTAGTCAAGAGTGTTATAATTGTACTGGTCATCAAGAAATCGGAGATATATATATATATATATATATATATATATATATTTCAAGTNNNNNNNNNNNNNNNNTTCAAGAATGCAAAATTGTGGAGAAAATAGTCAGGTGTCTCTTGGAGTTCCCCTGAATGCTTCAGTTGGGTTCTTGTAATTAATTAAGAAAATTAAGCCCTACTTTGAGAGGGTTATTAGTTACAATATTATAATCCTATTTACGCTACTGAAGTGTTTGGGGGAACTC
miR395b_2	known	TGAAGTGTTTGGGGGAACTC	GATATTTGTAAGTTAATCCAAAGTCCACAAATGAAGTGTTTGGGGGAACTCCGGGGCTCATCTGACACCGATTAACAAGTCATGATATTAGTTATGTTATTATGGCTGAAAAAGATCTTCACACTGCTGTAAGTTCTTACTAGTATTTTTGTTTCAATTGTATGAGAACATCTTTAATTAACTATGGCTAGTTTCTTGGAGAATTACAGAGAGATTTCTCTATTACACAGTTTCAGATAAGTTTCTCTAATCCATTGACATTAAGGCACAAAACAAGCATATATAGGCATGTTAATATAT
miR395b-3p	known	AAGTGTTTGGGGGAACTC	CTAACTCGTCCAGGTTCACTATTGCCTTCAATTTTCAGCACCGGTATAATTTCTCTCTTCAACTTTCTAGCTTGAGAGAATTCAGAGAGAAAAAGTGGCTATAAATAGCAAGTTTGGTGAGAGTCAGTTTGGCAAAGAAAAACTAATTGCCAAAGCGCAATAATATACAATTTAGTCAGGTGTCCCCTAGAGTTCCTCTGAGCACTTCATTGGGAATGATTTTGCCTCTCAATATTCATATATATATATATTTTAATATATATATATATATATGTCCCACTGAAGTGTTTGGGGGAACTC
miR395e-5p_3	known	GTTCCTCTGAGCACTTCATTG	AATATACAATTTAGTCAGGTGTCCCCTAGAGTTCCTCTGAGCACTTCATTGGGAATGATTTTGCCTCTCAATATTCATATATATATATATTTTAATATATATATATATATATGTCCCACTGAAGTGTTTGGGGGAACTCCTGGTGTCATGTGATGCTATTAATTATTACGTGGATGAGATATCATCAGTGATATATAAGCTCGACTTTTGGTTATCATTTTATTTTTATTGGCCATGATTATCTAGTATTAAATTTTACGCACTTTTGCTTATTGTAATATAGTATATTATCTCGTATAT
miR396-3p_1	known	AAGCTCAAGAAAGCTGTGGGA	TGAGTACGTATTGTGGTGTACTATATATATATATATACACTTAGCTAAGTGTTTGTGAGTGAGATCTGATGAGGAGATTCATGTTATATGTCTGGAGTTTGTGTTGCAAAAGTGTATATATAGTCCTTGGTCATGCTTTTCCACAGCTTTCTTGAACTTAATCTTCCCTTGATCTCTAGTTAATTTTGTCTTTACTTCTCTCTTTCTCTCACTTAAAGACTGTTAATTAGCCCTCTTTTGGAGTTAATTAAGCTCAAGAAAGCTGTGGGAGAACATGGTGATTTCATGGGCTTCTTCTTA
miR396a-3p_1	known	GTTCAATAAAGCTGTGGGAAG	TATTTCTCTGCCTTAATAAATTTTGTTGCGGTTCAATAAAGCTGTGGGAAGATACCAATAGGGTCAAAGAGAGAGAGAGAAAAGGAAATTAAAGTTTCAAGATGGGGATTCAAAGTCATGACTCTCATATCATGCATATCTTGGTATTTTTCTCGATTTGATCTATCAATTTATCTATTTTTTATTGCAATTTTGGTACAATTTTTAGATTTATGTGTCCTTTCATATTATGTTTTTTTTTTCAATATTGTCTCTTGAAATTTTTATGTCAATAGTATTTGTAGCCCCGAAGAAAGGATT
miR396a-3p_2	known	GTTCAATAAAGCTGTGGGAA	TGTCCCTTTTTTTTCTTATTGACAATTCCAAATCACTCTCTCTGATTGGTGAAGATCCCAAGCCAAAAAAAAAAAAAAGTTATCTTGTGTGTACGTTTGGTGGGTGTTCATGAATGGCCCTCTTTGTATTCTTCCACAGCTTTCTTGAACTGCATCTAGAGAAAGGGTTAGAGAAAAAGAAAAAAATCAGAGATCCTAATTTGCATGTGAGTTAAGATTGTTGGATGGCAAAAGAAACAAATAGGACTCTTATTTCTCTGCCTTAATAAATTTTGTTGCGGTTCAATAAAGCTGTGGGAA
miR396a-3p_3	known	TTCAATAAAGCTGTGGGAAG	GTCCCTTTTTTTTCTTATTGACAATTCCAAATCACTCTCTCTGATTGGTGAAGATCCCAAGCCAAAAAAAAAAAAAAGTTATCTTGTGTGTACGTTTGGTGGGTGTTCATGAATGGCCCTCTTTGTATTCTTCCACAGCTTTCTTGAACTGCATCTAGAGAAAGGGTTAGAGAAAAAGAAAAAAATCAGAGATCCTAATTTGCATGTGAGTTAAGATTGTTGGATGGCAAAAGAAACAAATAGGACTCTTATTTCTCTGCCTTAATAAATTTTGTTGCGGTTCAATAAAGCTGTGGGAAG
miR396a-5p	known	TTCCACAGCTTTCTTGAACTG	AGAATTGGGAAGTGGATCCTCTTTGTGATCTTCCACAGCTTTCTTGAACTGTTAACATATGATTGTAATCACTTAAGAAATTTAGTATTAGTGATTATAATATGGAGAGACAGATCCGACACAGTTCAAGAAATCTGTTGAAAATCAGTGGGAGAGATCTGAAGTGCTTGGAGGAGGAGTTATAAATCTACCCATATATATTATTCTGGTTTTTAATTATCAGGTTAATTAGTTAATCCTCGTGATGTTTCTCATATTTATCTTCCACATTATGATCTACAAGCAAATTCCCATTGACTT
miR396b	known	TTCCACAGCTTTCTTGAACT	TTCCACAGCTTTCTTGAACTTAATCTTCCCTTGATCTCTAGTTAATTTTGTCTTTACTTCTCTCTTTCTCTCACTTAAAGACTGTTAATTAGCCCTCTTTTGGAGTTAATTAAGCTCAAGAAAGCTGTGGGAGAACATGGTGATTTCATGGGCTTCTTCTTAGTTGGTGATTCTTCTTCTAATTATTCTCTTCAATTTTCTTTCATGGGACTTCAACAATGTGGCTCAAAAGATCATCATTAATCTCATCATCATGAGAGATATCTCCATATGGGTAAGTTTTAGCTTTGCATAATTTTT
miR396b-3p_2	known	GCTCAAGAAAGCTGTGGGAGA	AGTACGTATTGTGGTGTACTATATATATATATATACACTTAGCTAAGTGTTTGTGAGTGAGATCTGATGAGGAGATTCATGTTATATGTCTGGAGTTTGTGTTGCAAAAGTGTATATATAGTCCTTGGTCATGCTTTTCCACAGCTTTCTTGAACTTAATCTTCCCTTGATCTCTAGTTAATTTTGTCTTTACTTCTCTCTTTCTCTCACTTAAAGACTGTTAATTAGCCCTCTTTTGGAGTTAATTAAGCTCAAGAAAGCTGTGGGAGAACATGGTGATTTCATGGGCTTCTTCTTAGT
miR396b-5p	known	TTCCACAGCTTTCTTGAACTT	TTCCACAGCTTTCTTGAACTTAATCTTCCCTTGATCTCTAGTTAATTTTGTCTTTACTTCTCTCTTTCTCTCACTTAAAGACTGTTAATTAGCCCTCTTTTGGAGTTAATTAAGCTCAAGAAAGCTGTGGGAGAACATGGTGATTTCATGGGCTTCTTCTTAGTTGGTGATTCTTCTTCTAATTATTCTCTTCAATTTTCTTTCATGGGACTTCAACAATGTGGCTCAAAAGATCATCATTAATCTCATCATCATGAGAGATATCTCCATATGGGTAAGTTTTAGCTTTGCATAATTTTT
miR396e	known	TTCCACAGCTTTCTTGAACTGT	GAATTGGGAAGTGGATCCTCTTTGTGATCTTCCACAGCTTTCTTGAACTGTTAACATATGATTGTAATCACTTAAGAAATTTAGTATTAGTGATTATAATATGGAGAGACAGATCCGACACAGTTCAAGAAATCTGTTGAAAATCAGTGGGAGAGATCTGAAGTGCTTGGAGGAGGAGTTATAAATCTACCCATATATATTATTCTGGTTTTTAATTATCAGGTTAATTAGTTAATCCTCGTGATGTTTCTCATATTTATCTTCCACATTATGATCTACAAGCAAATTCCCATTGACTTT
miR396e-3p_2	known	CTCAAGAAAGCTGTGGGAGA	GTACGTATTGTGGTGTACTATATATATATATATACACTTAGCTAAGTGTTTGTGAGTGAGATCTGATGAGGAGATTCATGTTATATGTCTGGAGTTTGTGTTGCAAAAGTGTATATATAGTCCTTGGTCATGCTTTTCCACAGCTTTCTTGAACTTAATCTTCCCTTGATCTCTAGTTAATTTTGTCTTTACTTCTCTCTTTCTCTCACTTAAAGACTGTTAATTAGCCCTCTTTTGGAGTTAATTAAGCTCAAGAAAGCTGTGGGAGAACATGGTGATTTCATGGGCTTCTTCTTAGTT
miR396g	known	TCCACAGGCTTTCTTGAACGG	TCCACAGGCTTTCTTGAACGGTTTTTGCCTCTGTGCATGTGTCTCTCACAGTACTTTGAGTCAGGAAATGCCTCTTTTGAGCACCTCCATTTTTTCCCATCTGTTCTTCTACACCTCCCAGGTTCTGGGTCTATTTTCCTCCCCAAACCCATTTGGAAACAGTTCCACCCAACTGCAATACATATACACAAATACAAGCCCATATAACACAATCCCACTTAAAATCATCAAGAAAAAAAAAAGGCTAACAGTTGGTGGTACTAACCATGTTGAGGGTGGTGAGAGATGAGAAGCTTGGAG
miR396g-3p	known	GTTCAAGAAAGCTGTGGAAGA	GTCAATGGGAATTTGCTTGTAGATCATAATGTGGAAGATAAATATGAGAAACATCACGAGGATTAACTAATTAACCTGATAATTAAAAACCAGAATAATATATATGGGTAGATTTATAACTCCTCCTCCAAGCACTTCAGATCTCTCCCACTGATTTTCAACAGATTTCTTGAACTGTGTCGGATCTGTCTCTCCATATTATAATCACTAATACTAAATTTCTTAAGTGATTACAATCATATGTTAACAGTTCAAGAAAGCTGTGGAAGATCACAAAGAGGATCCACTTCCCAATTCTGA
miR396h	known	TCCACAGCTTTCTTGAACTG	AGAATTGGGAAGTGGATCCTCTTTGTGATCTTCCACAGCTTTCTTGAACTGTTAACATATGATTGTAATCACTTAAGAAATTTAGTATTAGTGATTATAATATGGAGAGACAGATCCGACACAGTTCAAGAAATCTGTTGAAAATCAGTGGGAGAGATCTGAAGTGCTTGGAGGAGGAGTTATAAATCTACCCATATATATTATTCTGGTTTTTAATTATCAGGTTAATTAGTTAATCCTCGTGATGTTTCTCATATTTATCTTCCACATTATGATCTACAAGCAAATTCCCATTGACTT
miR397_1	known	ATTGAGTGCAGCGTTGATGA	ATCAACAAAGTCGTTGAATTTATCAAAGTTGAAATGTACTACATATAATAAGCTTGAAAGTTCATGTACGACATTGTGTGAGCTTTGTTCTACGATCAATCTATAAATTTGTGGGCCTTTTGCAATGTGTGTTCAATATCATTCTCAGCAAAGAATATGGTTCAAAGATTTCCAAAAAAAAATAAATAAATCAAAGAGAGAAAAAAAATTATCTACAAAATTAGAGAGATCCCAGATAAATGAAACGTCATTGAGTGCAGCGTTGATGAAAATTTAATATTATATAAATAATCGCTTCAA
miR397a_2	known	TCATTGAGTGCAGCGTTGATG	AGATCAACAAAGTCGTTGAATTTATCAAAGTTGAAATGTACTACATATAATAAGCTTGAAAGTTCATGTACGACATTGTGTGAGCTTTGTTCTACGATCAATCTATAAATTTGTGGGCCTTTTGCAATGTGTGTTCAATATCATTCTCAGCAAAGAATATGGTTCAAAGATTTCCAAAAAAAAATAAATAAATCAAAGAGAGAAAAAAAATTATCTACAAAATTAGAGAGATCCCAGATAAATGAAACGTCATTGAGTGCAGCGTTGATGAAAATTTAATATTATATAAATAATCGCTTC
miR397a_4	known	TTGAGTGCAGCGTTGATGAAA	TCAACAAAGTCGTTGAATTTATCAAAGTTGAAATGTACTACATATAATAAGCTTGAAAGTTCATGTACGACATTGTGTGAGCTTTGTTCTACGATCAATCTATAAATTTGTGGGCCTTTTGCAATGTGTGTTCAATATCATTCTCAGCAAAGAATATGGTTCAAAGATTTCCAAAAAAAAATAAATAAATCAAAGAGAGAAAAAAAATTATCTACAAAATTAGAGAGATCCCAGATAAATGAAACGTCATTGAGTGCAGCGTTGATGAAAATTTAATATTATATAAATAATCGCTTCAAA
miR397a_5	known	ATTGAGTGCAGCGTTGATGAA	ATCAACAAAGTCGTTGAATTTATCAAAGTTGAAATGTACTACATATAATAAGCTTGAAAGTTCATGTACGACATTGTGTGAGCTTTGTTCTACGATCAATCTATAAATTTGTGGGCCTTTTGCAATGTGTGTTCAATATCATTCTCAGCAAAGAATATGGTTCAAAGATTTCCAAAAAAAAATAAATAAATCAAAGAGAGAAAAAAAATTATCTACAAAATTAGAGAGATCCCAGATAAATGAAACGTCATTGAGTGCAGCGTTGATGAAAATTTAATATTATATAAATAATCGCTTCAA
miR398	known	TGTGTTCTCAGGTCACCCCT	ACGGAGCCAAAAGTACCAAACAAATAGAGCTGCACATAAAAATGACGACATTATGGTCTATTGGTGTTTGAACGATGAGGACATAGTGTCCATAGGGAGACTAGTTGTCCCAATCTTTATAAATACACAATTAAAAACTCATTATAGCACCATTGTAGTGCGTCCCCAATGAAATGTATAGAACAAGAAAGCTAGGTGACATTGGAAAATGGCACAGCCCAGAGGCGTGGCCCCTGAGAACACAAGGTGGGTTTGCCTTTAGATTATGGCTAATGTGCCTTGTGTTCTCAGGTCACCCCT
miR398a-3p_1	known	TGTGTTCTCAGGTCACCCCTT	CGGAGCCAAAAGTACCAAACAAATAGAGCTGCACATAAAAATGACGACATTATGGTCTATTGGTGTTTGAACGATGAGGACATAGTGTCCATAGGGAGACTAGTTGTCCCAATCTTTATAAATACACAATTAAAAACTCATTATAGCACCATTGTAGTGCGTCCCCAATGAAATGTATAGAACAAGAAAGCTAGGTGACATTGGAAAATGGCACAGCCCAGAGGCGTGGCCCCTGAGAACACAAGGTGGGTTTGCCTTTAGATTATGGCTAATGTGCCTTGTGTTCTCAGGTCACCCCTT
miR398b	known	TGTGTTCTCAGGTCGCCCCTG	NNNNNNNNNNNNNNNNNNNNNNNNNNNNNNNNNNNNNNNNNNNNNNNNNNNNNNNNNNNNNNNNNNNNNNNNNNNNNNNNNNNNNNNNNNNNNNNNNNNNNNNNNNNNNNNNNNNNNNNNNNNNNNNNNNNNNNNNNNNNNNNNNNNNNNNNNNNNNNNNNNNNNNNNNNNNNNNNNNNNNNNNNNNTGAAAAAAAAAAAAAAAAAATGTGGTCACAATGTGGCTGATGGGTTTTTCTTCAATGTTACATGTGTTCTCAGGTCGCCCCTGCAGGGCTTTCCTCTACCGTCCGATCGGTTT
miR398b-3p_1	known	TTGTGTTCTCAGGTCACCCCT	ACGGAGCCAAAAGTACCAAACAAATAGAGCTGCACATAAAAATGACGACATTATGGTCTATTGGTGTTTGAACGATGAGGACATAGTGTCCATAGGGAGACTAGTTGTCCCAATCTTTATAAATACACAATTAAAAACTCATTATAGCACCATTGTAGTGCGTCCCCAATGAAATGTATAGAACAAGAAAGCTAGGTGACATTGGAAAATGGCACAGCCCAGAGGCGTGGCCCCTGAGAACACAAGGTGGGTTTGCCTTTAGATTATGGCTAATGTGCCTTGTGTTCTCAGGTCACCCCT
miR399_1	known	TGCCAAAGGAGAATTGCCC	ATTTCTTTAATTACATGGAATATCCATAGTTCTTGTGCGAATTATCCGATCGATATAAATTCGTGTTTCCGAGTATTATTTTATGCAATAACACACAAAGTACCACCTGATCAAATATGTATGATGATCAAAGGATGTTTTCAAGGTGGAGAAGAATAACAGTGCAATACTCCTTTGGCAGATATACATACGTATAATATGAAACATATTGCTACAGAATAACTAGTTCTATATGACTACTTATTATGTGGCGTACGTTTATATGTATACGTTATTTTTTCTGCCAAAGGAGAATTGCCC
miR399a	known	CGCCAAAGGAGAGTTGCCCTT	CATGTATGCGATGTTACCATTCTAATGACCCGCCAAAGGAGAGTTGCCCTTCAACTACTTTTGCTCAACTAATAATAATCTTATCTCTGAGCTTGGCTACCACAAAGATCGCTTCTCATGATGCAATAGCTAGGTATGAATATTATATACATACATAGTAACAAATTAATGCATGAGTGGTTTTGATTGATCTTTCTCGTATTTTATGCATATATATAAACCTAGAAGGCTGACAACATGGATGAGTAATTAGTTTAACATTAAGAGTGGATGAAAATTTAATAATAATAATAATAATAC
miR399a_5	known	TGCCAAAGGAGAATTGCCCTG	CATATGCCATGATCTTCAATTACATGGAATATCCATAGTTCTTGTGCGAATCCGATCGATATAAATCCTTCTTTCCGAGTATTATTTATGCAATAGCAGTAAAGTCCCACCTGAAATATGATCATGATCAAAGGATGTCTTCAAGGTGGAGAAGAATAACAGTGCAATACTCCCTTGGCAGATACACATACATATATGTAATATTGCTACATTAATTAGTACTAGTTCTATATGACTACTTAGTACTTATAATGTGGCATTTATATATTTTCTTTAATCTGCCAAAGGAGAATTGCCCTG
miR399b	known	TGCCAAAGGAGAGTTGCCCTG	AAGAGCAACAATATTCACTAATCACAGACTTGCCAAAGGAGAGTTGCCCTGTGACTGCTTTGCTTAGCATGCTTTTCATTCAAAAGGTTATGGTAAGTGATTGATCATTATAATGTTTATAAAATAAAAAAAATAATAATAGCAATGCATGTCATGTATGTTGAGTGTATGTCACTACTACTGAAGCCTTCTCATACTAGGTTTATAAACACGTTAATCCAATATTTTCTTGTGTTCTTCACAATCCATGATTACGAATATATATGTTGAGCTTTTGCTAGAGATATGAATTGAACAAAC
miR399b_1	known	TCTGCCAAAGGAGAATTGCCC	AGCATATGCCATGATCTTCAATTACATGGAATATCCATAGTTCTTGTGCGAATCCGATCGATATAAATCCTTCTTTCCGAGTATTATTTATGCAATAGCAGTAAAGTCCCACCTGAAATATGATCATGATCAAAGGATGTCTTCAAGGTGGAGAAGAATAACAGTGCAATACTCCCTTGGCAGATACACATACATATATGTAATATTGCTACATTAATTAGTACTAGTTCTATATGACTACTTAGTACTTATAATGTGGCATTTATATATTTTCTTTAATCTGCCAAAGGAGAATTGCCC
miR399d_3	known	TGCCAAAGGAGATTTGCCCCG	GTAAATACTTTTTTCATCTCCTATAAATACATAACTTGAATCGGAAACTATTCATCGGCAAAATTGGAATAGTACTTACTCATGAATTAGAGCTATAACGTACTCATGAATTACTGGGCAAGTTCTCCTCTGGCAGGTGGCAAAATTAGTATATTTATACACACGCACAAATATAATATTTCTTTTCGCGAATCATAAACTATATATATATATATATATATATATATATATTTATATATAGCAGCCCTCTGCCAAAGGAGATTTGCCCCGCAATTCGTACTGTACCAATGCATATATGTA
miR399e-5p	known	GGGCTTCTCTTTCTTGGCAGG	ATAGCTGTTTCTTTAAGCAAACTAGTTATAGGGCTTCTCTTTCTTGGCAGGTTTATTTCCTTTGGTGATTAGAATAAGTTTGTTAAGAGCAACAATATTCACTAATCACAGACCTGCCAAAGGAGAGTTGCCCTGTGACTGCTTTGCTTAGCATGCTTTTCATTCAAAAGGTTATGGTAAGTGATTGATCATTATAATGTTTATAAAATAAAAAAAATAATAATAGCAATGCATGTCATGTATGTTGAGTGTATGTCACTACTACTGAAGCCTTCTCATACTAGGTTTATAAACACGTTA
miR399f_2	known	TGCCAAAGGAGATTTGCCCGG	TTGGTCATGAATTTGGGAATAAAGCAACTAAGCAAGGCATACCTTTTAGAAAGTTCGAGCCAAGGAATTGTCCTATAGCATATGCTCGGACAAATGTACATATAAATAGTGCCAGGGTAATTCTTAGTTCTTCCATCACCAACGGTCATCAGTTTAAAGATTTGGCGGGTGTAGATCTCGAACGGATGAATTGGACGGTGCAAAAGGATCACAGGGCAAGTCCTCCTCCGGCAGGCGGCCACTGATCGGCGGATATTCATTCATCTTTCAGTGGGCCCCTGCCAAAGGAGATTTGCCCGG
miR408-3p_2	known	ATGCACTGCCTCTTCCCTGGC	CTAGGCATTTCTAATCTAAACCACCACCAAATGAACAACGCAAAATGATTGAAAGTCTTTGTGATTTTCAGGAATTGGCATGCAATCTGGCAGAAAGAAGATAACAGGGTGTCTCAAACTGGAGAGGTAAAAGCCAGGAAAAAAAAATGTAGTACAGTGTCTACGTTTGGGATAAGGTAAAGAGTTGAAGTGGAAAGACGAGAGAGAAAAGGCAGGGAATGGACAGAGCATGGATGGAGCTTTCAACAGAGAAAGGAATAGCTGTTGGTGGCTCTACTCATGCACTGCCTCTTCCCTGGC
miR408b_1	known	TGCACTGCCTCTTCCCTGGCT	TAGGCATTTCTAATCTAAACCACCACCAAATGAACAACGCAAAATGATTGAAAGTCTTTGTGATTTTCAGGAATTGGCATGCAATCTGGCAGAAAGAAGATAACAGGGTGTCTCAAACTGGAGAGGTAAAAGCCAGGAAAAAAAAATGTAGTACAGTGTCTACGTTTGGGATAAGGTAAAGAGTTGAAGTGGAAAGACGAGAGAGAAAAGGCAGGGAATGGACAGAGCATGGATGGAGCTTTCAACAGAGAAAGGAATAGCTGTTGGTGGCTCTACTCATGCACTGCCTCTTCCCTGGCT
miR408d	known	TGCACTGCCTCTTCCCTGGC	CTAGGCATTTCTAATCTAAACCACCACCAAATGAACAACGCAAAATGATTGAAAGTCTTTGTGATTTTCAGGAATTGGCATGCAATCTGGCAGAAAGAAGATAACAGGGTGTCTCAAACTGGAGAGGTAAAAGCCAGGAAAAAAAAATGTAGTACAGTGTCTACGTTTGGGATAAGGTAAAGAGTTGAAGTGGAAAGACGAGAGAGAAAAGGCAGGGAATGGACAGAGCATGGATGGAGCTTTCAACAGAGAAAGGAATAGCTGTTGGTGGCTCTACTCATGCACTGCCTCTTCCCTGGC
miR4376-5p_1	known	TACGCAGGAGAGATGACGCTGT	AGTGACTGGTTCAAAAGATCTCTAAGAAAGAAAGATAATACAAACATGCCTTTGAGGCCTCACAGTTAATGAGCACCATATATATACATCACAGATATATTCAACTCTCACATGACCAATAACCTTTTGGAGGTGCCAGAAATCAACCATACCAACAAAAAAAAACAAAAAAAAAAAAACNNAAAAAAAAAAAAAACTCATGATTTTTTTAGAGAAGAGATGAGAAGAAAAAAGCATAAAGAGGTTCGCTACGCAGGAGAGATGACGCTGTCACCGGCTTCCGAGCGAAAAGATTACTAT
miR4414a-5p	known	AGCTGCTGACTCGTTGGTTCA	TTGAGGAACAAAGACACGCACTGTGTGAGGGTTATAAATAAGTGTTTCACAAAAACTAAATCCTACAAGCCATTTTACTTATGTAGTGGGGTTACCACTTTTGGTCCTTTAGTGGTATAGTGGTTGTGTGTGTGCTTATTTGAAACTTCAGCGATTGAGAGAGAGAAAGAGAGAGAGTTAACTCACAAAGTAGGTTACGAAAGAAGGAGCTTTCTTCAGTCCAGTCCGAGGTTCTCGAAGTTGATACTCAGCTGCTGACTCGTTGGTTCAAGAGCTCACCAGAACTTAGGAGAAACTGGT
miR477d	known	CTCTCCCTCAAGGGCTTCTC	CTCTCCCTCAAGGGCTTCTCAACCATGGCACCAAAATCCATTAATCTCTTTCAAAGCATTGATGAGTCCTAGCATGGTTTAAGAACCCTTGGAGGAGAGTCTCAGCAAATTGTGTCTTGCCATATAGTGCCTAGAATACTCAAGTGTTATTTGATGTACCATTCCAAGGCATTTTAATTGTTCACTCTCCCTCAAGAGCTTCTACTGATATACCGTTAATGGTGAGCGTGTTAGAAGCCCTTGATCGAGAGTCAACAGAATATGTCTTGATCGTCGAGTTCGTCGGATAATCAACTGCCG
miR4995	known	AGGCAGTGGCTTGGTTAAGGG	AGGCAGTGGCTTGGTTAAGGGAACCCACCGGAGCCGTAGCGAAAGCGAGTCTTCATAGGGCAATTGTCACTGCTTATGGACCCGAACCTGGGTGATCTATCCATGACCAGGATGAAACTTGGGTGAAACTAAGTGGAGGTCCGAACCGACTGATGTTGAAGAATCAGCGGATGAGTTGTGGTTAGGGGTGAAATGCCACTCGAACCCAGAGCTAGCTGGTTCTCCCCGAAATGCGTTGAGGCGCAGCAGTTGACTGGACATCTAGGGGTAAAGCACTGTTTCGGTGCGGGCCGCGAGAGC
miR5141	known	AGACCCGACGCGACTGACAGATAA	TTGTTTCATAGCTTTCAACTGAGCGGCAGACCCGACGCGACTGACAGATAAGCCGACGTTAATAGCAGGTCTAATTCCGCGATAAAAGAGCTCAGTTTCCAAACAGATTTGTCCATCTGTAATGGAGATCACATTGGTAGGAATATAGGCCGATACGTCTCCGGCTTGTGTTTCAATGACGGGTAAGGCGGTCAAGCTACCCGCACCTGTCTGGTCCGATCGTTTAGCGGCTCTTTCTAAGAGACGGGAATGTAAATAGAAAACATCGCCTGGGAAAGCCTCACGGCCTGGTGGTCGGCG
miR529b	known	AGAAGAGAGAGAGTACAGCTT	TTATGAATCATGATCATCAAGACTAACTGGAGAAGAGAGAGAGTACAGCTTGGTCAATATTCAATGTCATATATATATATATATATATAAATCTATATGTTGATGGGGTTTAAGCTGTACCCTCTCTCTTCTCCTGCTTGTCTTTGATGAATGAAACCTCTAACACTTCTCTCTCTCTCTCTCTCTCTCTCTCTCTCTTATATTTTAAATGACCATATATATACATACTGCTTCAAGTTTCAATCAACCAATCCTATCTATATGGCTGATCTCACATGTTATGCACATACATGAATTCAT
miR535a_1	known	TGACAACGAGAGAGAGCACGC	ATGTGGAGAGACATTTGGTCAAGAATCCCCGGCTTTCTCATGAATCTCAGTTTCTTGGTGAGAAAATTATTATTTTTATCTCAGTTATCCTCAATTATGTTTCATGGCGTTGCCAAATTAAGAAGAATTTAAAGAAGCCGAATTCGATTAGCCTAATTATTTTATGATCTTCTGATAGTCAATCATTATTTTTGCAGTTCCTCTTATGTCAAATTAAGAAGCCAAAAATGATTGAAGGTACTTTGGAGATGACAACGAGAGAGAGCACGCTTGTTCATGTTCATGCGAAGGGCACGAGCG
miR5368	known	GGACAGTCTCAGGTAGACA	AACGATCTGGGCACTGTCTCGGAGAGAGGCTCGGTGAAATAGACATGTCTGTGAAGATGCGGACTACCTGCACCTGGACAGAAAGACCCTATGAAGCTTCACTGTTCCCTGGGATTGGCTTTGGGCTTTTCCTGCGCAGCTTAGGTGGAAGGCGAAGAAGGCCTCCTTCCGGGGGGGCCCAAGCCATCAGTGAGATACCACTCTGGAAGAGCTAGAATTCTAACCTTGTGTCAGGACCTACGGGCCAAGGGACAGTCTCAGGTAGACAGTTTCTATGGGGCGTAGGCCTCCCAAAAGGTA
miR6300	known	GTCGTTGTAGTATAGTGG	ATGAGAGTACACAACTTGGAATATAAATTATTAAGTGACATTAAAAATGATCTTATTTTATAATTCTCTCTTATTTTATTAAAAACATTTATAAATATAAACTAAGAAAATTTGTCAAATAGGATTGACCCAACAATATATTCGAGATCCACTTGTGGACTTGTGGGCTTATTATTTCTTTTAATAGTACTGCAAAGGTTCTATAAATTCCATTAAAATTATATAACAGAATATCACCTGCCAACTGTTGTCGTTGTAGTATAGTGGTGAGTATTCCCGCCTGTCACGCGGGTGACCCGG
miR828-3p	known	AGATGCTCATTTGAGCAAGCAA	TTGGTGGCTTTGTTTTGATCTGATTTCTGAGATGCTCATTTGAGCAAGCAATATTATAAGCCAGGAAAATTTTTGGGCACCATTAAGAGTGATGGTATATTCCTTTTTATTATTATTATGGCTTCTCAACTAATTCAAAGCACTAGTATTGCTTGCAACAAGGAACAAGGTAAGTTTAGCTCTCTCTCTCTCTTGTATAGCTTAAAGCCTGAGAAATTGATTAGAAATTTTTGATGCTTTTCTTCTTTGGGTGCTTAAATTGATGCTCTCTTGAACTGGTAGTATTTCGAAATTGGAAAG
miR828a_1	known	TCTTGCTCAAATGAGTATTCCA	TGCATGTTAGATATCCTCTCTCTAATGTTTCTTGCTCAAATGAGTATTCCAGAGACAGTACTTAGCTAGTTTTATTTGGTGGCTTTGTTTTGATCTGATTTCTGAGATGCTCATTTGAGCAAGCAATATTATAAGCCAGGAAAATTTTTGGGCACCATTAAGAGTGATGGTATATTCCTTTTTATTATTATTATGGCTTCTCAACTAATTCAAAGCACTAGTATTGCTTGCAACAAGGAACAAGGTAAGTTTAGCTCTCTCTCTCTCTTGTATAGCTTAAAGCCTGAGAAATTGATTAGA
miR845	known	TGCTCTGATACCAATTGTTGG	TGCTCTGATACCAATTGTTGGGTAAACAATAATTATGCCCAATTCAATTCAAGAGATTCAAACCATAGAATACCAAAGAGAGCGGAAGCGTACCCGGATCCATGATGATGAAGAAGAACTAATGCTATGGTTCTTCCAATGGTATTGTACTCTGAAATTATGTCTTAGATTTTCTGAATTCTGAGTTCTTGTTGATGGGGAAGACAAGAAGCCAGAGACCTTTTGTGTCTCTCAGAAAAAGAACGTACAAACCATGGGGACCATAACCCCTCTAATATAACTGCCCATTTAGTGGCAATT
miR845b-5p	known	TCAATTGGTATCAGAGCAACG	ATCTCCCCAGCCATTATGCCAAAAAAAAAAAACATTGCATTCAGTTCAGATGAGCAACGTTTCTTTATCTTAACATCTGTTGAAAGGGAGGCAACTACTTGAGGTTTGTTGTGCTTCTTTGATCGAACAAAGCTTGGCTTGAGCTGTTGGTTGCTTATTTTGCTTGTTCTACGTTGTTTAGCTGCGGTGATTACTGTTATATTCTCGTTGTGTTTGTCTATAATTGCTCTATTTGCTAGTCCGTGTGTATCAATTGGTATCAGAGCAACGATCCTCAAATATGGCAGTGCGGCGAATTCC
miR858	known	TTCGTTGTCTGTTCGACCTGA	ATATCTTCATGTCAACTATTATGATGAAGTAGTACTGTTCGTGAGTCTCTCTTTGCAAATCCAAATTTCTATAATATATATAGTAATAGTATATATATATATATATCGATTTCATGTGACATGAAATTAATTCGTTACGAAGTTGAAGAAGATATGTTGTAATGAATGATTATCAGAAACGATATTGTGGGTGAGTGATTTCTATGCTACTCTTGTCAAGTGAACAATCTCTTTACAAGTTATCTTTGCTTCGTTGTCTGTTCGACCTGAATATATATGTCTAGTATGTAGTTAATATTA

## Sheet: Table S2
	Table S2 Differentially expressed miRNAs between TPS and MPS
ID	log2Ratio (MPS/TPS)	Regulation (MPS/TPS)	Q value
miR156a	-2.21365	Down	3.83e-10
miR156a-5p	-1.87793	Down	4.24e-135
miR156f-3p_4	-2.58804	Down	0.00147322
miR156g_1	3.31885	Up	0.000840478
miR156h-3p_3	3.31885	Up	0.000840478
miR156k	1.21931	Up	0.0021199
miR156k_2	-4.50441	Down	0
miR156z	3.92151	Up	3.15e-34
miR157d	1.03874	Up	0.000226202
miR160	-1.08762	Down	0
miR160a-5p	5.519	Up	0
miR164a_3	1.00933	Up	0
miR166e-3p	-1.07298	Down	0
miR166h-3p	1.50953	Up	0
miR166h-3p_1	-2.41304	Down	0
miR167d	2.84841	Up	0
miR167d_1	-5.00804	Down	0
miR167d-5p	1.87592	Up	0
miR168b_1	-1.72051	Down	1.21e-63
miR169_1	2.73389	Up	0.000637679
miR169e_3	-3.94419	Down	2.73e-178
miR169g	-3.32501	Down	1.64e-68
miR169j-3p_1	1.10162	Up	3.91918e-06
miR169v_1	-2.553	Down	4.42e-22
miR170-5p	-3.61101	Down	0
miR171a_2	-3.09268	Down	0
miR171a-3p_1	-2.85108	Down	5.43e-05
miR171b_2	-3.64228	Down	0
miR171d_1	2.35739	Up	0
miR171e_1	-1.88082	Down	3.13e-08
miR171e-5p	2.76785	Up	0
miR171f_3	2.53535	Up	0
miR171l-3p	1.42379	Up	7.03985e-70
miR172a_1	2.29188	Up	3.4e-15
miR172a_2	4.29331	Up	0
miR172b	1.23639	Up	2.27989e-10
miR172b-5p_3	1.61232	Up	4.07e-29
miR172c	-4.26611	Down	8.37e-05
miR172c-3p	1.05036	Up	8.27814e-13
miR172d_2	2.64078	Up	6.67e-05
miR172e-3p	1.77509	Up	2.12e-159
miR172j	2.54124	Up	0.001101
miR2111a-5p	1.81189	Up	3.8e-06
miR319_2	-1.35924	Down	0
miR319a_1	-1.05008	Down	0
miR390a-5p	-1.57061	Down	0
miR393_1	-1.96655	Down	2.1e-07
miR393-5p	3.14121	Up	2.48e-72
miR395a_1	-2.03898	Down	1.38e-105
miR395e-5p_3	1.60836	Up	0.00020195
miR396-3p_1	-2.43604	Down	0.00036678
miR396a-5p	1.52058	Up	0
miR396b	2.99839	Up	0
miR396b-3p_2	-1.75853	Down	0
miR396e-3p_2	-1.69481	Down	4.9e-146
miR396g	-11.1053	Down	1.38e-141
miR397a_4	-6.04747	Down	1.09e-31
miR397a_5	-1.15549	Down	3.1906e-23
miR399_1	4.74586	Up	7.39e-104
miR399e-5p	2.11855	Up	7.9e-47
miR408d	-1.25404	Down	4.78506e-10
miR477d	2.11431	Up	1.07e-18
miR828a_1	-1.28848	Down	4.57703e-23
miR845b-5p	-3.58804	Down	0.00070698
novel_mir110	-2.03899	Down	9.26e-101
novel_mir112	-2.43776	Down	9.06e-65
novel_mir114	1.03342	Up	0
novel_mir116	-1.97231	Down	1.09e-116
novel_mir121	-2.12714	Down	5.24e-114
novel_mir129	-2.14058	Down	1.98e-47
novel_mir132	-2.61056	Down	6.77e-75
novel_mir147	2.5438	Up	0
novel_mir148	-1.73405	Down	8.88e-193
novel_mir15	-2.28827	Down	2.07e-119
novel_mir159	-1.96865	Down	4e-42
novel_mir172	-1.41688	Down	1.05118e-231
novel_mir176	-1.7558	Down	0
novel_mir189	-2.24187	Down	5.63e-66
novel_mir19	-1.18785	Down	0
novel_mir195	2.37813	Up	0
novel_mir24	4.64078	Up	4.71e-06
novel_mir3	2.24705	Up	0
novel_mir36	-1.01834	Down	2.61713e-64
novel_mir4	-1.88286	Down	0
novel_mir53	-1.78549	Down	5.76e-33
novel_mir61	-1.83463	Down	0
novel_mir62	-1.58804	Down	7.11e-59
novel_mir88	-2.261	Down	1.15e-116

## Sheet: Table S3
Table S3 Differentially expressed lncRNAs between TPS and MPS
lncRNA ID	log2Ratio (MPS/TPS)	Regulation (MPS/TPS)	Q value
lncR_00000027	-5.0793	Down	1.07521e-05
lncR_00000050	-2.54136	Down	0.00010013
lncR_00000051	-6.07984	Down	0
lncR_00000120	2.4676	Up	0.00328602
lncR_00000141	2.17443	Up	0.00249885
lncR_00000156	3.81552	Up	0.00388293
lncR_00000400	-6.76952	Down	2.6458e-14
lncR_00000423	-3.63569	Down	2.08043e-16
lncR_00000456	5.86615	Up	1.27421e-08
lncR_00000555	-3.32316	Down	0
lncR_00000582	1.91276	Up	1.07474e-31
lncR_00000583	1.94038	Up	0
lncR_00000592	-3.31376	Down	0.013643
lncR_00000593	3.43815	Up	5.4083e-20
lncR_00000609	-2.6241	Down	3.01951e-06
lncR_00000628	3.33009	Up	0.0133684
lncR_00000684	2.40048	Up	0.000164386
lncR_00000689	-3.14564	Down	3.53955e-17
lncR_00000696	3.58604	Up	3.78752e-41
lncR_00000717	3.49359	Up	1.93401e-12
lncR_00000721	-1.92472	Down	6.31417e-06
lncR_00000853	3.33009	Up	0.0133684
lncR_00001109	-4.5768	Down	0.000197442
lncR_00001110	-3.16176	Down	9.77027e-13
lncR_00001135	2.54422	Up	7.73321e-06
lncR_00001227	3.07425	Up	3.3586e-13
lncR_00001243	-2.43241	Down	8.21867e-07
lncR_00001295	-2.8663	Down	9.48082e-09
lncR_00001348	-3.07276	Down	2.12639e-20
lncR_00001360	2.43972	Up	3.64528e-29
lncR_00001390	-2.81838	Down	4.59337e-37
lncR_00001566	-2.72364	Down	9.57406e-16
lncR_00001619	-2.84982	Down	2.44539e-06
lncR_00001648	-5.84982	Down	1.39118e-08
lncR_00001649	-1.87448	Down	2.05821e-07
lncR_00001674	4.33009	Up	0.000625519
lncR_00001782	2.30362	Up	1.56571e-08
lncR_00001783	-3.99184	Down	0.00217173
lncR_00001801	2.63361	Up	1.35126e-38
lncR_00001802	-3.55952	Down	1.04146e-17
lncR_00001803	-3.6548	Down	3.1658e-09
lncR_00001920	1.83377	Up	2.11565e-05
lncR_00001921	1.95479	Up	2.71205e-23
lncR_00001986	1.78497	Up	7.67841e-25
lncR_00002084	2.14952	Up	2.15374e-10
lncR_00002128	-1.77611	Down	2.80673e-07
lncR_00002139	1.81552	Up	1.4284e-07
lncR_00002185	-2.74886	Down	2.20048e-27
lncR_00002219	-2.69228	Down	0.00115463
lncR_00002351	3.96236	Up	3.1167e-08
lncR_00002396	-5.89873	Down	8.14009e-09
lncR_00002410	-4.16176	Down	1.32561e-05
lncR_00002430	5.76305	Up	3.77827e-08
lncR_00002624	-2.33019	Down	3.00656e-67
lncR_00002625	-2.33019	Down	3.00656e-67
lncR_00002627	3.45971	Up	0.00997373
lncR_00002629	1.98876	Up	1.89141e-05
lncR_00002665	-2.28794	Down	9.88757e-77
lncR_00002681	2.84053	Up	2.67557e-08
lncR_00002695	-4.79919	Down	6.09041e-05
lncR_00002751	2.1125	Up	1.32665e-06
lncR_00002772	-2.83137	Down	5.01708e-23
lncR_00002807	-2.48369	Down	5.3856e-14
lncR_00002831	2.07835	Up	0
lncR_00002852	-1.74926	Down	6.02188e-08
lncR_00002859	-4.38415	Down	5.62614e-11
lncR_00002861	2.33009	Up	0.00563558
lncR_00002899	-7.8277	Down	4.84683e-50
lncR_00002900	-2.26485	Down	2.68789e-05
lncR_00002910	3.11751	Up	1.86474e-07
lncR_00002932	4.76305	Up	3.19762e-20
lncR_00002960	2.50844	Up	3.00799e-06
lncR_00002984	2.24263	Up	1.83931e-11
lncR_00002985	-2.22422	Down	6.36467e-65
lncR_00002994	1.84934	Up	1.58995e-12
lncR_00002995	-2.57514	Down	2.08276e-10
lncR_00003024	-3.85131	Down	1.12042e-07
lncR_00003045	2.7007	Up	2.22116e-77
lncR_00003046	3.28595	Up	0.000259121
lncR_00003060	2.05306	Up	1.47539e-143
lncR_00003096	2.59313	Up	0.00190241
lncR_00003119	-4.69228	Down	0.000109553
lncR_00003168	-2.41415	Down	0.00018894
lncR_00003211	-3.82817	Down	2.75704e-40
lncR_00003232	3.81552	Up	0.00388293
lncR_00003276	3.72641	Up	7.99634e-07
lncR_00003291	-1.86659	Down	5.50267e-05
lncR_00003298	-3.31376	Down	0.013643
lncR_00003326	2.09563	Up	0.00126535
lncR_00003340	-2.02746	Down	1.80336e-10
lncR_00003403	-3.07177	Down	1.7887e-43
lncR_00003409	-1.89873	Down	0.0035585
lncR_00003430	-7.0604	Down	6.96422e-32
lncR_00003431	-6.51257	Down	2.61563e-65
lncR_00003432	-1.77252	Down	2.7142e-37
lncR_00003483	-4.03623	Down	1.08727e-08
lncR_00003486	-3.16176	Down	0.00274534
lncR_00003511	3.75273	Up	5.13303e-23
lncR_00003571	2.65048	Up	1.55836e-05
lncR_00003663	-5.47275	Down	5.3253e-07
lncR_00003805	-5.89873	Down	8.14009e-09
lncR_00003828	5.84105	Up	3.20929e-15
lncR_00003829	-3.5768	Down	0.00737777
lncR_00003904	3.33009	Up	2.04521e-16
lncR_00003906	-3.82371	Down	0.00371449
lncR_00003936	-4.89873	Down	3.40842e-05
lncR_00003962	3.86629	Up	1.48631e-22
lncR_00003988	2.59313	Up	0.0153557
lncR_00003989	-3.5768	Down	0.000465506
lncR_00004005	2.10426	Up	0
lncR_00004035	4.14747	Up	1.34232e-219
lncR_00004037	5.03436	Up	5.88284e-103
lncR_00004038	6.13233	Up	2.51902e-228
lncR_00004041	8.27793	Up	0
lncR_00004042	5.3275	Up	5.61403e-205
lncR_00004095	-2.99724	Down	0.00486066
lncR_00004181	4.40048	Up	2.12969e-43
lncR_00004196	-3.20129	Down	8.89301e-28
lncR_00004221	-2.61948	Down	3.60171e-06
lncR_00004292	-3.26485	Down	5.76559e-07
lncR_00004364	-2.5768	Down	0.0157703
lncR_00004381	3.49932	Up	0
lncR_00004382	-2.14509	Down	8.02648e-132
lncR_00004532	-2.5768	Down	0.00200293
lncR_00004607	-2.31376	Down	0.0280034
lncR_00004624	-3.24559	Down	7.89364e-24
lncR_00004678	-3.5154	Down	0.00861398
lncR_00004727	2.02538	Up	1.89541e-254
lncR_00004789	-3.5768	Down	0.00737777
lncR_00004800	-1.99184	Down	2.50133e-06
lncR_00004801	-2.39447	Down	6.23317e-52
lncR_00004828	9.05256	Up	7.66411e-51
lncR_00004829	3.85616	Up	0.0034323
lncR_00004830	9.26932	Up	3.12004e-57
lncR_00004843	3.42963	Up	7.68358e-16
lncR_00004859	2.25399	Up	2.56499e-05
lncR_00004899	-2.38415	Down	0.000179436
lncR_00004968	-2.12934	Down	0.000313155
lncR_00004978	-5.12112	Down	4.79248e-26
lncR_00005005	-1.78278	Down	2.83569e-07
lncR_00005034	-2.26248	Down	1.06453e-38
lncR_00005038	-1.82288	Down	8.2374e-31
lncR_00005040	-5.82397	Down	3.87356e-15
lncR_00005043	-3.29416	Down	1.40908e-07
lncR_00005054	-2.6548	Down	0.000156496
lncR_00005055	1.74441	Up	0.000462277
lncR_00005057	3.81552	Up	0.00388293
lncR_00005118	-1.80741	Down	1.05231e-41
lncR_00005128	-3.73293	Down	5.02124e-195
lncR_00005142	4.00816	Up	1.72757e-08
lncR_00005153	2.48137	Up	2.09187e-15
lncR_00005183	3.64075	Up	2.13793e-05
lncR_00005204	3.18364	Up	5.83481e-64
lncR_00005207	-3.24246	Down	2.63843e-197
lncR_00005313	4.81552	Up	5.8003e-05
lncR_00005323	2.4388	Up	9.2034e-35
lncR_00005329	-2.37035	Down	1.81291e-08
lncR_00005349	-2.98385	Down	3.0313e-94
lncR_00005351	-1.79085	Down	9.73735e-24
lncR_00005383	-2.21423	Down	0.00219727
lncR_00005413	1.98885	Up	2.81951e-40
lncR_00005432	2.49359	Up	1.31211e-05
lncR_00005433	1.82353	Up	7.68536e-52
lncR_00005455	3.59313	Up	0.00719613
lncR_00005460	-2.22124	Down	0.00343516
lncR_00005526	-1.83803	Down	0.0302834
lncR_00005545	-2.6548	Down	0.000156496
lncR_00005579	1.75952	Up	7.39669e-16
lncR_00005583	-2.30623	Down	1.81374e-120
lncR_00005604	-2.45127	Down	3.48075e-06
lncR_00005611	-2.05551	Down	4.62521e-94
lncR_00005679	-2.38265	Down	5.09535e-21
lncR_00005695	-4.31376	Down	0.000649889
lncR_00005710	-2.31376	Down	0.0280034
lncR_00005800	2.2168	Up	1.26121e-81
lncR_00005801	2.1354	Up	9.84295e-54
lncR_00005802	3.86511	Up	1.83896e-78
lncR_00005825	2.62287	Up	5.42086e-16
lncR_00005915	4.17809	Up	0.00114496
lncR_00005919	-4.29096	Down	0
lncR_00005927	-2.85973	Down	2.49664e-36
lncR_00005928	-3.8663	Down	1.22596e-28
lncR_00006044	2.61456	Up	2.96185e-67
lncR_00006061	-1.84395	Down	2.00573e-109
lncR_00006073	-4.23976	Down	5.82467e-10
lncR_00006130	-3.31376	Down	0.00152268
lncR_00006132	-4.99184	Down	1.90875e-05
lncR_00006196	1.79833	Up	3.17316e-23
lncR_00006207	-2.31376	Down	0.000300803
lncR_00006216	3.6196	Up	2.84595e-23
lncR_00006326	-1.99903	Down	0.0487075
lncR_00006337	-3.16176	Down	2.0129e-17
lncR_00006349	1.88263	Up	0.00928654
lncR_00006374	1.83533	Up	4.77881e-12
lncR_00006404	2.12364	Up	3.93067e-09
lncR_00006435	2.33489	Up	5.81627e-40
lncR_00006544	-1.88764	Down	2.4402e-13
lncR_00006546	-1.99184	Down	0.00598423
lncR_00006548	-3.18563	Down	1.01486e-08
lncR_00006555	-2.15136	Down	7.72536e-05
lncR_00006557	2.6155	Up	0.0158823
lncR_00006607	-3.99184	Down	0.00217173
lncR_00006629	-3.99184	Down	0.00217173
lncR_00006651	-9.07651	Down	0
lncR_00006716	-3.79919	Down	0.00399492
lncR_00006747	2.4676	Up	0.00328602
lncR_00006767	-2.40687	Down	4.59772e-08
lncR_00006781	-4.85897	Down	1.95101e-10
lncR_00006782	-5.21363	Down	0
lncR_00006801	-4.31376	Down	0.000649889
lncR_00006815	-2.31376	Down	0.0280034
lncR_00006823	-2.67601	Down	2.05383e-08
lncR_00006958	-5.63742	Down	1.20227e-07
lncR_00007044	-2.66644	Down	3.93974e-26
lncR_00007050	3.86144	Up	1.77439e-06
lncR_00007077	5.17809	Up	5.73307e-06
lncR_00007099	-4.62294	Down	2.48567e-07
lncR_00007101	-2.52527	Down	5.49225e-17
lncR_00007128	-3.31376	Down	0.00152268
lncR_00007150	2.74207	Up	6.65918e-41
lncR_00007283	-2.08943	Down	2.18722e-05
lncR_00007295	4.2282	Up	0
lncR_00007356	-5.31376	Down	1.96346e-06
lncR_00007377	2.6188	Up	0.000222384
lncR_00007378	4.59313	Up	0.000188943
lncR_00007498	-3.46172	Down	0.000804124
lncR_00007511	-2.49434	Down	0.00045922
lncR_00007714	-3.5768	Down	0.00737777
lncR_00007724	1.76849	Up	1.70362e-16
lncR_00007753	-5.16176	Down	6.08756e-06
lncR_00007768	2.00281	Up	4.11304e-49
lncR_00007816	-4.31376	Down	0.000649889
lncR_00007891	-3.79919	Down	0.00399492
lncR_00007940	-1.99184	Down	2.50133e-06
lncR_00008052	-3.48369	Down	2.79137e-10
lncR_00008091	-5.27724	Down	7.36465e-11
lncR_00008111	-1.99184	Down	0.0492304
lncR_00008131	-2.93129	Down	2.6299e-92
lncR_00008207	2.08908	Up	7.17393e-08
lncR_00008240	-2.71347	Down	1.47182e-23
lncR_00008289	-4.31376	Down	4.08761e-06
lncR_00008291	-2.10103	Down	0
lncR_00008339	-1.76442	Down	2.27004e-05
lncR_00008348	2.49542	Up	1.24497e-12
lncR_00008349	1.79801	Up	2.38407e-64
lncR_00008451	-3.70773	Down	0.00519923
lncR_00008466	4.91506	Up	3.22958e-05
lncR_00008475	5.10914	Up	9.25087e-06
lncR_00008476	2.1071	Up	4.37038e-56
lncR_00008508	-6.53609	Down	7.55874e-100
lncR_00008536	2.72678	Up	4.86549e-284
lncR_00008587	-5.72898	Down	4.91229e-08
lncR_00008607	-3.08354	Down	0
lncR_00008608	-3.66101	Down	2.17376e-88
lncR_00008609	2.92377	Up	2.94651e-15
lncR_00008631	-1.91814	Down	8.56354e-13
lncR_00008645	1.78517	Up	5.92965e-39
lncR_00008646	2.49913	Up	2.64443e-65
lncR_00008673	1.78777	Up	4.69588e-11
lncR_00008695	-2.14131	Down	0.00311983
lncR_00008696	-1.79919	Down	0.00124619
lncR_00008760	-3.5229	Down	0.00846066
lncR_00008831	-2.79919	Down	0.0088609
lncR_00008832	1.8151	Up	1.02083e-23
lncR_00008833	1.85841	Up	6.75775e-114
lncR_00008856	-1.99184	Down	0.0492304
lncR_00008865	-2.22676	Down	3.9009e-199
lncR_00008908	2.04059	Up	1.88145e-11
lncR_00008924	3.65202	Up	1.07081e-06
lncR_00008988	-2.69228	Down	0.00115463
lncR_00009066	-1.93525	Down	9.50162e-12
lncR_00009112	1.86615	Up	2.5777e-07
lncR_00009121	-1.91783	Down	2.29324e-78
lncR_00009270	-1.95822	Down	1.38882e-49
lncR_00009369	-2.31376	Down	4.99887e-08
lncR_00009425	-2.5768	Down	7.20518e-07
lncR_00009506	2.20859	Up	3.99742e-30
lncR_00009676	4.42963	Up	6.39663e-35
lncR_00009679	-5.58901	Down	2.45473e-07
lncR_00009693	-2.99184	Down	0.00494277
lncR_00009718	3.02535	Up	3.47707e-21
lncR_00009720	2.13443	Up	3.9641e-22
lncR_00009721	2.25846	Up	3.24669e-84
lncR_00009732	-2.47182	Down	2.91298e-135
lncR_00009746	-1.8663	Down	0.000791524
lncR_00009759	2.72088	Up	1.09761e-10
lncR_00009776	4.17809	Up	0.00114496
lncR_00009777	-3.89873	Down	7.83845e-05
lncR_00009802	3.09393	Up	0.00011433
lncR_00009836	3.88809	Up	1.34841e-110
lncR_00009847	-1.83983	Down	8.37891e-07
lncR_00009848	-3.45127	Down	6.79882e-06
lncR_00009849	-2.44394	Down	2.49524e-276
lncR_00009851	-2.68251	Down	4.37005e-56
lncR_00009905	-3.1022	Down	5.44697e-18
lncR_00009950	-3.31376	Down	0.013643
lncR_00009974	4.25609	Up	6.84086e-06
lncR_00010017	-4.16176	Down	0.00118542
lncR_00010076	-3.8663	Down	9.55694e-11
lncR_00010093	-4.5768	Down	0.000197442
lncR_00010200	-2.91783	Down	6.62741e-08
lncR_00010208	2.00816	Up	0.0160519
lncR_00010322	1.79794	Up	0
lncR_00010390	-3.2245	Down	4.21875e-10
lncR_00010404	2.11361	Up	6.31593e-09
lncR_00010427	-2.15644	Down	0
lncR_00010477	4.33009	Up	0.000625519
lncR_00010546	-6.82473	Down	9.35794e-15
lncR_00010554	3.57521	Up	1.2974e-125
lncR_00010555	2.86667	Up	2.42597e-111
lncR_00010618	-3.8663	Down	9.55694e-11
lncR_00010625	-5.5154	Down	4.83842e-34
lncR_00010646	2.23056	Up	0.00207548
lncR_00010672	-8.16916	Down	2.26151e-31
lncR_00010691	-7.84982	Down	3.03143e-26
lncR_00010723	4.59313	Up	3.58789e-07
lncR_00010734	-4.66702	Down	3.25297e-131
lncR_00010820	-3.8698	Down	3.06485e-79
lncR_00010894	2.18728	Up	1.68267e-25
lncR_00010975	1.85964	Up	1.52955e-17
lncR_00011029	2.14567	Up	6.82164e-17
lncR_00011061	-3.79919	Down	0.00399492
lncR_00011062	-4.23976	Down	3.31795e-22
lncR_00011066	-1.76083	Down	2.06258e-16
lncR_00011119	-3.5768	Down	0.00737777
lncR_00011156	4.7086	Up	0.000104533
lncR_00011173	-2.90611	Down	1.67356e-17
lncR_00011191	-2.23454	Down	0.000465506
lncR_00011215	-3.72084	Down	0.00501019
lncR_00011227	6.25609	Up	1.09684e-10
lncR_00011245	-1.96656	Down	2.71585e-46
lncR_00011246	-3.42718	Down	6.33712e-19
lncR_00011291	3.17809	Up	0.00264388
lncR_00011309	-1.94779	Down	0.00176272
lncR_00011330	4.14867	Up	1.09906e-78
lncR_00011341	-4.99184	Down	1.90875e-05
lncR_00011377	3.3731	Up	1.74529e-05
lncR_00011398	-2.24375	Down	1.5083e-23
lncR_00011444	-1.88665	Down	8.15371e-17
lncR_00011495	1.99609	Up	1.33171e-26
lncR_00011674	-3.47726	Down	2.4296e-12
lncR_00011678	-2.13035	Down	3.05198e-08
lncR_00011728	-2.38825	Down	0
lncR_00011730	-3.99951	Down	8.53497e-40
lncR_00011749	-2.26485	Down	2.68789e-05
lncR_00011798	3.32356	Up	3.21146e-08
lncR_00011896	-4.99184	Down	1.90875e-05
lncR_00011911	-2.13891	Down	6.63148e-42
lncR_00011916	-1.83983	Down	4.08393e-05
lncR_00011917	1.74513	Up	0.00180536
lncR_00011921	-5.5154	Down	1.50672e-12
lncR_00011928	-7.52322	Down	5.29127e-82
lncR_00011929	3.49873	Up	0.000697222
lncR_00011932	-3.55477	Down	1.08384e-26
lncR_00011970	-2.6241	Down	3.01951e-06
lncR_00011976	-1.89505	Down	1.32157e-96
lncR_00012058	2.58885	Up	2.21268e-12
lncR_00012083	-3.79919	Down	0.00399492
lncR_00012124	5.90734	Up	8.11289e-09
lncR_00012137	-3.0154	Down	8.25966e-07
lncR_00012374	-5.4181	Down	7.46451e-22
lncR_00012398	-3.69228	Down	0.000257197
lncR_00012428	-3.23672	Down	1.45169e-13
lncR_00012431	-4.54642	Down	3.05888e-12
lncR_00012533	-2.7143	Down	2.2352e-31
lncR_00012545	-4.5768	Down	0.000197442
lncR_00012628	4.00816	Up	0.0021036
lncR_00012660	-1.80025	Down	0.000322748
lncR_00012810	-2.10114	Down	8.37544e-26
lncR_00012820	-4.79919	Down	6.09041e-05
lncR_00012897	-3.5768	Down	0.00737777
lncR_00012929	2.0927	Up	4.763e-29
lncR_00013067	-3.79919	Down	7.21622e-16
lncR_00013093	-4.64719	Down	4.91811e-30
lncR_00013165	-2.10731	Down	0.000118814
lncR_00013286	3.54007	Up	1.08095e-201
lncR_00013295	-2.60233	Down	3.28911e-26
lncR_00013312	-2.05073	Down	3.73675e-07
lncR_00013317	2.46826	Up	5.89808e-62
lncR_00013319	2.20883	Up	4.33178e-72
lncR_00013320	3.09563	Up	1.56803e-10
lncR_00013332	-3.79919	Down	0.00399492
lncR_00013573	-3.79919	Down	2.04435e-07
lncR_00013588	-3.5768	Down	0.00737777
lncR_00013591	1.85997	Up	9.51833e-38
lncR_00013613	1.80567	Up	1.91646e-08
lncR_00013637	2.59313	Up	0.0153557
lncR_00013654	-4.31376	Down	0.000649889
lncR_00013747	-3.79919	Down	0.00399492
lncR_00013784	-2.5768	Down	6.36137e-40
lncR_00013800	-2.34098	Down	2.46992e-15
lncR_00013809	-2.99184	Down	0.00494277
lncR_00013833	-4.69228	Down	0.000109553
lncR_00013846	4.17809	Up	0.00114496
lncR_00013847	3.13745	Up	6.17497e-14
lncR_00013909	-2.76944	Down	4.04097e-09
lncR_00013941	-6.31376	Down	4.36283e-11
lncR_00013965	3.55413	Up	0.00794273
lncR_00014033	-4.03623	Down	1.08727e-08
lncR_00014055	4.7086	Up	0.000104533
lncR_00014087	-2.48122	Down	1.94796e-31
lncR_00014104	2.37152	Up	7.33455e-66
lncR_00014110	2.29689	Up	5.49816e-81
lncR_00014111	5.53514	Up	1.11144e-19
lncR_00014127	2.86615	Up	2.16568e-06
lncR_00014154	-2.24946	Down	9.34234e-47
lncR_00014175	2.66352	Up	0.00136277
lncR_00014286	-4.45127	Down	1.26434e-06
lncR_00014300	-1.99184	Down	4.29383e-17
lncR_00014309	6.43443	Up	8.42048e-12
lncR_00014330	-6.30163	Down	3.18277e-20
lncR_00014331	-4.5768	Down	0.000197442
lncR_00014337	-7.13853	Down	1.34021e-17
lncR_00014390	4.03319	Up	0.00193233
lncR_00014399	-3.79519	Down	2.17154e-05
lncR_00014409	-2.25884	Down	9.57e-27
lncR_00014422	-3.16176	Down	0.00274534
lncR_00014486	2.00816	Up	6.13991e-09
lncR_00014487	-2.71976	Down	9.87544e-10
lncR_00014496	-1.99184	Down	0.0166136
lncR_00014571	-1.91611	Down	3.40627e-18
lncR_00014662	3.81552	Up	0.00388293
lncR_00014754	-3.37035	Down	2.43025e-11
lncR_00014847	2.17809	Up	0.00956262
lncR_00014911	2.70417	Up	4.05284e-284
lncR_00014926	3.4388	Up	5.83486e-188
lncR_00014999	-5.5154	Down	3.6716e-07
lncR_00015074	3.33009	Up	0.0133684
lncR_00015105	-2.50641	Down	3.15583e-18
lncR_00015253	1.74513	Up	9.52868e-09
lncR_00015254	1.81552	Up	0.00536999
lncR_00015298	-3.99184	Down	0.00217173
lncR_00015377	1.7578	Up	0.0296423
lncR_00015435	-5.71976	Down	3.29948e-14
lncR_00015518	-2.51693	Down	2.92421e-34
lncR_00015777	-3.31376	Down	0.013643
lncR_00015791	-1.92472	Down	0.0204136
lncR_00015843	3.81552	Up	0.00388293
lncR_00015936	-6.5452	Down	1.29474e-12
lncR_00016299	2.17255	Up	6.74696e-17
lncR_00016401	3.91506	Up	8.14573e-36
lncR_00016429	-1.98268	Down	4.73426e-34
lncR_00016469	-1.79919	Down	0.0274922
lncR_00016491	-2.10036	Down	1.96738e-09
lncR_00016516	-1.99184	Down	0.0166136
lncR_00016527	2.4676	Up	3.03729e-06
lncR_00016625	3.59313	Up	0.00719613
lncR_00016635	-3.79919	Down	0.00399492
lncR_00016772	-3.45127	Down	0.000842491
lncR_00016774	-4.5768	Down	0.000197442
lncR_00016844	1.9257	Up	3.77857e-05
lncR_00016915	5.17809	Up	3.53018e-10
lncR_00016955	-2.2245	Down	2.23411e-07
lncR_00016979	1.95275	Up	1.16866e-50
lncR_00016980	-2.59217	Down	0
lncR_00017012	2.14567	Up	0.00028627
lncR_00017013	-3.60971	Down	1.98331e-156
lncR_00017017	-2.79919	Down	0.000661671
lncR_00017092	-1.8624	Down	1.13147e-129
lncR_00017150	2.35775	Up	4.59787e-22
lncR_00017293	-2.18448	Down	1.70278e-05
lncR_00017433	-3.5768	Down	0.00737777
lncR_00017434	-3.94603	Down	3.52535e-08
lncR_00017435	-5.69228	Down	5.6704e-14
lncR_00017436	-3.34939	Down	2.79188e-09
lncR_00017495	1.9257	Up	3.77857e-05
lncR_00017497	1.86615	Up	0.000159695
lncR_00017746	1.83017	Up	3.58155e-20
lncR_00017754	3.72926	Up	2.40785e-212
lncR_00017770	-4.31376	Down	0.000649889
lncR_00017871	-3.55255	Down	4.29379e-13
lncR_00017937	-3.31376	Down	0.013643
lncR_00017994	2.06611	Up	4.13574e-63
lncR_00017995	9.57563	Up	1.40045e-67
lncR_00017997	2.84282	Up	2.88429e-195
lncR_00018039	-5.5154	Down	3.6716e-07
lncR_00018063	-2.08034	Down	1.03482e-229
lncR_00018166	1.76716	Up	0.0473466
lncR_00018177	-1.94603	Down	7.14206e-05
lncR_00018203	6.0807	Up	1.06755e-09
lncR_00018266	4.81552	Up	5.8003e-05
lncR_00018367	2.00487	Up	8.04039e-07
lncR_00018382	2.37607	Up	2.17129e-39
lncR_00018385	2.33781	Up	9.88051e-33
lncR_00018470	1.94158	Up	2.9133e-33
lncR_00018471	4.0982	Up	3.87306e-10
lncR_00018476	-2.22181	Down	5.95012e-10
lncR_00018495	-2.07525	Down	3.3857e-21
lncR_00018545	1.9691	Up	0.0367233
lncR_00018551	2.02357	Up	3.62473e-05
lncR_00018552	2.38048	Up	6.43906e-80
lncR_00018590	8.84105	Up	2.85941e-45
lncR_00018606	-2.09393	Down	0.00387789
lncR_00018656	2.11955	Up	8.7585e-32
lncR_00018667	-2.28743	Down	2.05161e-11
lncR_00018675	-2.77843	Down	2.30086e-12
lncR_00018685	-3.24998	Down	1.89453e-49
lncR_00018687	2.00816	Up	0.00076162
lncR_00018730	-2.12934	Down	0.000313155
lncR_00018820	-1.75349	Down	3.65423e-176
lncR_00018867	-2.89575	Down	9.62006e-118
lncR_00018961	1.9174	Up	5.11381e-17
lncR_00018983	-3.89873	Down	7.83845e-05
lncR_00018984	-2.07233	Down	7.30509e-30
lncR_00019015	3.59313	Up	0.000443187
lncR_00019019	-1.79293	Down	1.98395e-22
lncR_00019164	3.15996	Up	0
lncR_00019165	3.33009	Up	0.0133684
lncR_00019217	2.2712	Up	0.000104749
lncR_00019261	3.16573	Up	0
lncR_00019272	-2.38397	Down	1.7071e-38
lncR_00019294	-1.79919	Down	0.00567604
lncR_00019328	3.33009	Up	0.00145938
lncR_00019334	3.33009	Up	0.0133684
lncR_00019385	-2.5768	Down	7.20518e-07
lncR_00019389	-5.23976	Down	3.45118e-06
lncR_00019440	1.9389	Up	6.55754e-08
lncR_00019505	-2.03136	Down	1.4335e-13
lncR_00019660	2.98109	Up	0.000276972
lncR_00019702	-4.29926	Down	1.21775e-44
lncR_00019810	-3.20034	Down	2.65192e-68
lncR_00019993	-2.30829	Down	2.69356e-11
lncR_00020019	-3.31376	Down	0.013643
lncR_00020020	-1.99184	Down	0.0166136
lncR_00020257	2.31152	Up	0.000714877
lncR_00020384	2.79244	Up	9.00927e-50
lncR_00020439	-1.79475	Down	1.15308e-09
lncR_00020543	-3.79919	Down	0.00399492
lncR_00020582	-3.89873	Down	7.83845e-05
lncR_00020618	-3.89873	Down	6.32902e-08
lncR_00020672	-5.38415	Down	1.37895e-11
lncR_00020703	-2.23062	Down	5.93514e-30
lncR_00020729	-3.45127	Down	5.76713e-08
lncR_00020885	5.7086	Up	6.51614e-08
lncR_00020886	4.17809	Up	1.23609e-05
lncR_00020920	-4.12112	Down	2.08858e-31
lncR_00020922	4.00816	Up	0.0021036
lncR_00020963	3.81552	Up	0.00388293
lncR_00021047	-2.79919	Down	3.45802e-07
lncR_00021086	3.16916	Up	5.81008e-30
lncR_00021139	-3.16176	Down	1.80857e-06
lncR_00021223	-1.79919	Down	0.00567604
lncR_00021468	-3.55966	Down	0
lncR_00021712	2.59313	Up	0.00190241
lncR_00021868	-3.99184	Down	4.33036e-05
lncR_00021950	2.00816	Up	0.0483217
lncR_00022010	-4.72768	Down	4.90884e-24
lncR_00022033	-1.92472	Down	4.28764e-10
lncR_00022109	-2.79919	Down	5.23512e-05
lncR_00022150	1.82166	Up	0.0149469
lncR_00022176	-3.40687	Down	1.02869e-07
lncR_00022195	3.00816	Up	0.0047753
lncR_00022269	-1.80312	Down	7.17615e-33
lncR_00022271	-1.84992	Down	2.34357e-49
lncR_00022274	-4.08746	Down	0.00010003
lncR_00022274	-4.0793	Down	2.39538e-05
lncR_00022304	5.13745	Up	6.22959e-10
lncR_00022331	3.40323	Up	1.08632e-05
lncR_00022361	-3.5768	Down	0.000465506
lncR_00022461	-1.92288	Down	2.04439e-06
lncR_00022511	-4.93435	Down	6.25326e-30
lncR_00022529	-1.78769	Down	5.71915e-13
lncR_00022531	-2.50406	Down	9.01659e-12
lncR_00022532	-1.7852	Down	1.68691e-72
lncR_00022558	6.17809	Up	3.10554e-10
lncR_00022559	2.50236	Up	1.5204e-33
lncR_00022606	2.1337	Up	3.08042e-07
lncR_00022614	-2.79919	Down	7.6921e-16
lncR_00022713	-3.45389	Down	0.00996688
lncR_00022715	6.56888	Up	1.01371e-12
lncR_00022725	-2.41137	Down	0.000759722
lncR_00022729	4.27458	Up	3.77803e-10
lncR_00022778	-1.75794	Down	2.34076e-38
lncR_00022824	2.00816	Up	0.0483217
lncR_00022834	2.80962	Up	8.47488e-40
lncR_00022835	2.68828	Up	9.15584e-23
lncR_00022836	4.87528	Up	1.05876e-142
lncR_00022845	-3.79919	Down	0.00399492
lncR_00022907	-2.36267	Down	5.59983e-21
lncR_00022942	2.47362	Up	0.00159136
lncR_00022951	-1.94347	Down	1.69336e-29
lncR_00023002	-3.53616	Down	1.81093e-08
lncR_00023006	-2.52789	Down	8.7202e-06
lncR_00023040	3.17809	Up	0.00264388
lncR_00023093	-2.10731	Down	0.00364633
lncR_00023140	2.93379	Up	5.3009e-18
lncR_00023176	2.65929	Up	8.39743e-48
lncR_00023183	1.88263	Up	5.99056e-05
lncR_00023205	-1.85658	Down	4.16734e-62
lncR_00023249	2.42291	Up	0
lncR_00023250	1.74386	Up	0
lncR_00023338	-6.40172	Down	0
lncR_00023344	2.27825	Up	3.56032e-42
lncR_00023454	-2.33557	Down	2.30371e-09
lncR_00023455	-3.51239	Down	6.7054e-11
lncR_00023517	-1.98854	Down	2.99332e-25
lncR_00023565	9.12591	Up	6.35414e-53
lncR_00023573	-2.21423	Down	0.00219727
lncR_00023576	1.94105	Up	5.36319e-06
lncR_00023640	-1.99184	Down	0.00220672
lncR_00023652	2.30933	Up	2.45641e-36
lncR_00023665	-2.31376	Down	0.000300803
lncR_00023672	-2.06984	Down	6.62444e-06
lncR_00023718	-2.17946	Down	1.54977e-06
lncR_00023951	-1.99184	Down	0.0492304
lncR_00024061	-2.26032	Down	3.21669e-08
lncR_00024069	1.82919	Up	1.06667e-06
lncR_00024086	7.00816	Up	2.82986e-16
lncR_00024123	-4.16176	Down	1.32561e-05
lncR_00024124	-3.05792	Down	4.43981e-13
lncR_00024170	-4.35938	Down	2.8283e-38
lncR_00024178	-2.99184	Down	0.00494277
lncR_00024209	-2.26187	Down	5.29604e-137
lncR_00024253	3.63483	Up	6.58392e-21
lncR_00024282	-1.97365	Down	5.118e-07
lncR_00024411	-4.33761	Down	4.63026e-15
lncR_00024429	-2.31376	Down	0.0280034
lncR_00024441	1.93416	Up	1.41785e-05
lncR_00024504	-2.16937	Down	9.45852e-13
lncR_00024549	-4.5768	Down	0.000197442
lncR_00024573	-4.20607	Down	0.000518974
lncR_00024592	-2.42093	Down	1.92364e-119
lncR_00024593	-1.87245	Down	1.02992e-206
lncR_00024711	2.12426	Up	0
lncR_00024735	-2.84501	Down	1.01905e-92
lncR_00024739	-2.31376	Down	0.00588174
lncR_00024746	-2.31376	Down	0.0280034
lncR_00024747	2.82486	Up	4.50138e-26
lncR_00024762	3.17198	Up	2.40381e-58
lncR_00024770	1.98526	Up	0
lncR_00024771	1.8356	Up	0
lncR_00024772	2.12068	Up	0
lncR_00024881	-1.77107	Down	5.298e-13
lncR_00024904	-2.01332	Down	3.56784e-05
lncR_00024905	-2.24101	Down	1.35875e-36
lncR_00024938	10.2061	Up	8.58648e-95
lncR_00024970	-1.92653	Down	2.32218e-05
lncR_00024973	-3.79919	Down	0.00399492
lncR_00025003	-2.99196	Down	0
lncR_00025046	-4.69228	Down	0.000109553
lncR_00025097	-3.38415	Down	2.11333e-13
lncR_00025112	-1.94293	Down	5.35542e-54
lncR_00025134	-2.5768	Down	0.00200293
lncR_00025207	1.74513	Up	3.01502e-05
lncR_00025222	-6.54765	Down	1.8457e-23
lncR_00025275	1.92703	Up	7.72473e-14
lncR_00025474	2.3774	Up	7.56109e-14
lncR_00025477	1.77728	Up	2.28825e-23
lncR_00025549	3.67113	Up	2.7157e-09
lncR_00025564	-2.98997	Down	6.13008e-21
lncR_00025572	-2.40913	Down	3.07281e-06
lncR_00025589	-2.66991	Down	1.76659e-06
lncR_00025614	-2.16176	Down	0.00993478
lncR_00025648	3.72844	Up	0.00499457
lncR_00025720	2.07855	Up	0.000468161
lncR_00025773	-2.48885	Down	2.49229e-49
lncR_00025835	3.59313	Up	0.00719613
lncR_00025872	-5.16176	Down	3.98853e-10
lncR_00025897	2.15625	Up	1.39942e-90
lncR_00025898	2.29164	Up	3.45329e-28
lncR_00025924	-2.31376	Down	0.0280034
lncR_00026088	-3.31376	Down	0.013643
lncR_00026094	2.59313	Up	3.34106e-05
lncR_00026315	8.85265	Up	1.46913e-45
lncR_00026390	-2.3743	Down	3.456e-11
lncR_00026421	-4.69228	Down	0.000109553
lncR_00026436	2.59313	Up	0.0153557
lncR_00026459	-3.79919	Down	2.04435e-07
lncR_00026461	-4.89873	Down	3.40842e-05
lncR_00026466	-3.94603	Down	2.40062e-27
lncR_00026570	3.94174	Up	0.0026226
lncR_00026571	4.17809	Up	0.00114496
lncR_00026603	1.93083	Up	3.35444e-43
lncR_00026604	1.8055	Up	3.39352e-243
lncR_00026772	2.17809	Up	0.000768327
lncR_00026780	1.90785	Up	7.57282e-12
lncR_00026960	-5.0793	Down	1.23798e-09
lncR_00026961	-7.56477	Down	3.0852e-32
lncR_00026983	-2.53858	Down	0.0491978
lncR_00026997	2.04654	Up	0
lncR_00026999	1.99437	Up	0
lncR_00027000	2.13334	Up	0
lncR_00027080	-2.31376	Down	0.00588174
lncR_00027147	-2.0204	Down	1.53992e-12
lncR_00027215	-3.39393	Down	4.12011e-29
lncR_00027217	3.4676	Up	0.000804909
lncR_00027221	-6.62846	Down	1.86779e-47
lncR_00027237	-2.38415	Down	8.62258e-40
lncR_00027337	-4.05073	Down	2.86171e-12
lncR_00027407	-1.75479	Down	1.24877e-153
lncR_00027413	5.1125	Up	9.04323e-06
lncR_00027441	2.22488	Up	1.28458e-05
lncR_00027454	-2.46348	Down	3.61319e-77
lncR_00027462	-2.31457	Down	1.87221e-08
lncR_00027470	-4.5154	Down	5.47602e-12
lncR_00027500	3.57891	Up	1.78713e-06
lncR_00027531	1.7959	Up	3.8959e-42
lncR_00027534	2.78952	Up	2.66016e-10
lncR_00027591	1.86068	Up	3.98632e-159
lncR_00027592	2.30586	Up	2.47278e-69
lncR_00027593	1.93015	Up	2.16983e-215
lncR_00027595	2.37937	Up	1.18489e-131
lncR_00027596	2.16181	Up	0
lncR_00027604	1.89677	Up	1.52385e-291
lncR_00027619	-4.0892	Down	8.37927e-78
lncR_00027632	1.92363	Up	1.81124e-146
lncR_00027674	-2.19255	Down	1.08932e-65
lncR_00027687	2.81682	Up	0.00179836
lncR_00027702	-2.73907	Down	6.9474e-09
lncR_00027747	-3.79919	Down	0.00399492
lncR_00027811	6.05125	Up	1.52938e-09
lncR_00027819	2.02923	Up	3.83352e-09
lncR_00027820	2.01726	Up	1.76823e-43
lncR_00027825	2.29452	Up	0
lncR_00027830	1.8702	Up	1.95165e-18
lncR_00027839	-1.84713	Down	1.63497e-23
lncR_00027907	-4.48753	Down	0.000302956
lncR_00028062	-1.95108	Down	1.06025e-41
lncR_00028166	5.86615	Up	1.87603e-15
lncR_00028173	4.81552	Up	5.8003e-05
lncR_00028224	-2.38415	Down	0.000179436
lncR_00028230	-2.89873	Down	0.000377691
lncR_00028297	-3.09129	Down	1.5776e-10
lncR_00028302	-6.45127	Down	5.71213e-12
lncR_00028368	3.40121	Up	0.00136163
lncR_00028389	1.88037	Up	7.31186e-06
lncR_00028423	2.07855	Up	0.000468161
lncR_00028456	-3.31376	Down	0.013643
lncR_00028467	-1.78439	Down	1.92129e-10
lncR_00028522	-2.36529	Down	4.29345e-09
lncR_00028642	-5.45127	Down	6.40529e-07
lncR_00028663	-5.03623	Down	2.18614e-09
lncR_00028677	-6.05792	Down	1.8985e-17
lncR_00029072	-2.42479	Down	2.48281e-05
lncR_00029081	-7.20109	Down	1.62248e-67
lncR_00029101	-3.36107	Down	1.82845e-07
lncR_00029127	-1.74042	Down	3.91851e-41
lncR_00029224	-2.06984	Down	6.62444e-06
lncR_00029227	-2.37094	Down	0
lncR_00029369	1.81552	Up	0.000251614
lncR_00029374	-1.85577	Down	2.34827e-10
lncR_00029470	1.7527	Up	1.6973e-18
lncR_00029490	-4.0793	Down	2.39538e-05
lncR_00029495	-2.79919	Down	0.0088609
lncR_00029536	-9.19992	Down	4.80185e-109
lncR_00029560	-3.12256	Down	7.92862e-14
lncR_00029561	-7.79228	Down	5.05249e-49
lncR_00029597	-1.89095	Down	0.00019596
lncR_00029612	-6.25261	Down	1.02375e-10
lncR_00029635	-2.92257	Down	1.85932e-21
lncR_00029643	1.97201	Up	8.87047e-06
lncR_00029645	-2.60003	Down	2.49684e-27
lncR_00029664	2.05007	Up	1.23e-11
lncR_00029709	2.39287	Up	4.25014e-36
lncR_00029710	-2.44714	Down	7.22602e-24
lncR_00029721	-1.79329	Down	9.5255e-13
lncR_00029740	2.65726	Up	6.19543e-12
lncR_00029798	-2.7288	Down	9.07247e-05
lncR_00029832	-2.99184	Down	0.00494277
lncR_00029876	3.95532	Up	1.47728e-36
lncR_00029939	-3.40687	Down	1.19227e-13
lncR_00029964	-7.94603	Down	1.07022e-27
lncR_00029984	2.1077	Up	5.5846e-32
lncR_00030006	2.33009	Up	5.09087e-10
lncR_00030111	-3.69228	Down	1.76943e-09
lncR_00030175	2.45413	Up	1.43519e-38
lncR_00030185	-3.45127	Down	0.000842491
lncR_00030197	-2.63111	Down	4.54347e-09
lncR_00030198	1.92243	Up	1.61613e-11
lncR_00030266	5.65202	Up	1.43563e-13
lncR_00030269	-2.79919	Down	4.23829e-06
lncR_00030353	2.00816	Up	1.47653e-05
lncR_00030438	2.26093	Up	1.19317e-32
lncR_00030464	2.68934	Up	3.86619e-57
lncR_00030487	-2.32129	Down	2.28168e-19
lncR_00030521	7.87853	Up	1.57089e-26
lncR_00030525	1.8656	Up	4.27359e-09
lncR_00030628	2.81552	Up	0.00859308
lncR_00030733	-3.21423	Down	2.51579e-36
lncR_00030784	2.89569	Up	9.89032e-08
lncR_00030943	-1.99184	Down	0.0166136
lncR_00030997	2.10332	Up	5.00769e-07
lncR_00031064	-4.03448	Down	1.43349e-15
lncR_00031111	2.4285	Up	6.94406e-14
lncR_00031173	-3.31376	Down	0.013643
lncR_00031346	3.21762	Up	2.35431e-08
lncR_00031423	-4.02158	Down	5.14032e-12
lncR_00031470	-3.99184	Down	0.00217173
lncR_00031542	-6.79919	Down	9.09556e-53
lncR_00031550	-2.03534	Down	9.79997e-45
lncR_00031893	-7.55217	Down	4.03364e-165
lncR_00031904	2.59313	Up	1.6114e-09
lncR_00031918	-5.84982	Down	1.39118e-08
lncR_00032005	-4.99184	Down	1.90875e-05
lncR_00032126	-3.37589	Down	9.44933e-50
lncR_00032213	-4.89873	Down	3.40842e-05
lncR_00032295	2.33009	Up	0.000276844
lncR_00032302	2.36944	Up	2.73413e-227
lncR_00032309	3.33009	Up	0.0133684
lncR_00032347	-4.5028	Down	3.14848e-52
lncR_00032378	-3.5768	Down	0.00737777
lncR_00032413	2.30095	Up	4.09448e-20
lncR_00032469	2.00816	Up	1.62126e-08
lncR_00032568	-1.85433	Down	4.49669e-13
lncR_00032581	2.20456	Up	8.23801e-15
lncR_00032761	-2.25427	Down	1.50431e-75
lncR_00032766	9.88422	Up	8.3658e-80
lncR_00032767	3.20604	Up	1.80056e-53
lncR_00032852	-3.04495	Down	4.62605e-127
lncR_00032858	2.62114	Up	7.53563e-17
lncR_00032894	2.50843	Up	2.00051e-31
lncR_00032896	-2.96355	Down	8.17814e-08
lncR_00032904	-2.07156	Down	5.07513e-22
lncR_00032910	-2.14755	Down	2.77057e-36
lncR_00032914	-1.81823	Down	1.95358e-05
lncR_00032926	-2.10106	Down	7.94754e-87
lncR_00032939	3.81552	Up	0.00388293
lncR_00033003	2.45747	Up	2.34136e-11
lncR_00033066	1.86061	Up	7.52552e-05
lncR_00033130	-4.82473	Down	5.27119e-05
lncR_00033134	1.88263	Up	0.000725153
lncR_00033136	-3.99184	Down	0.00217173
lncR_00033161	1.87143	Up	1.6429e-34
lncR_00033172	-2.31376	Down	0.000300803
lncR_00033191	2.00816	Up	3.98597e-21
lncR_00033207	-2.92399	Down	1.20935e-11
lncR_00033279	-2.43929	Down	9.24715e-10
lncR_00033287	2.44112	Up	3.14473e-16
lncR_00033347	-1.89621	Down	0
lncR_00033415	1.81552	Up	0.00114925
lncR_00033432	-1.82191	Down	1.16913e-07
lncR_00033438	-4.23976	Down	7.36004e-06
lncR_00033468	-2.03623	Down	2.78782e-05
lncR_00033617	-3.99184	Down	0.00217173
lncR_00033629	-3.94603	Down	1.41729e-14
lncR_00033735	-4.31376	Down	0.000649889
lncR_00033865	-2.31645	Down	3.10934e-15
lncR_00033866	-2.55662	Down	1.29515e-31
lncR_00033935	-6.86466	Down	4.33146e-15
lncR_00033944	-4.5768	Down	3.91908e-07
lncR_00033992	-2.19543	Down	1.48904e-41
lncR_00034067	3.4617	Up	8.78185e-08
lncR_00034079	1.91506	Up	0.000100949
lncR_00034089	-3.79919	Down	0.00399492
lncR_00034127	3.7086	Up	0.000243748
lncR_00034183	-7.16176	Down	7.85892e-18
lncR_00034273	-6.48369	Down	3.45006e-12
lncR_00034274	-6.12112	Down	5.80216e-10
lncR_00034319	1.88952	Up	2.28978e-15
lncR_00034360	-1.82868	Down	8.57692e-53
lncR_00034361	-2.42571	Down	1.16525e-17
lncR_00034362	-6.63511	Down	2.88441e-13
lncR_00034416	-3.16176	Down	6.84767e-05
lncR_00034447	-4.16176	Down	0.00118542
lncR_00034482	1.94846	Up	3.88602e-16
lncR_00034493	2.47376	Up	9.77523e-14
lncR_00034580	2.33009	Up	0.0273884
lncR_00034598	6.83725	Up	8.72494e-15
lncR_00034664	-3.20527	Down	8.03037e-100
lncR_00034821	-3.06222	Down	7.11043e-09
lncR_00034871	-6.16176	Down	3.44377e-10
lncR_00034947	-2.79713	Down	0.00891193
lncR_00035032	-2.03613	Down	2.15236e-09
lncR_00035048	-3.45127	Down	0.000842491
lncR_00035101	-6.03623	Down	3.21093e-17
lncR_00035120	-6.50564	Down	2.43946e-12
lncR_00035155	3.28118	Up	2.90365e-12
lncR_00035194	7.15791	Up	1.05787e-17
lncR_00035195	-7.10036	Down	3.16712e-17
lncR_00035198	-3.5154	Down	3.80297e-06
lncR_00035222	1.74513	Up	0.00180536
lncR_00035255	-6.67244	Down	1.51058e-13
lncR_00035256	-8.38989	Down	1.79338e-35
lncR_00035282	-1.8663	Down	0.0097099
lncR_00035283	-1.89873	Down	0.0035585
lncR_00035395	-3.74672	Down	3.6716e-07
lncR_00035396	2.39773	Up	2.84107e-07
lncR_00035417	-5.0793	Down	1.23798e-09
lncR_00035467	-2.91783	Down	6.62741e-08
lncR_00035496	-2.0793	Down	0.00135624
lncR_00035553	2.17809	Up	0.000768327
lncR_00035724	-2.99184	Down	9.83493e-06
lncR_00035750	-3.94724	Down	4.71525e-111
lncR_00035795	-7.25148	Down	9.40983e-19
lncR_00035815	-2.21517	Down	6.94763e-48
lncR_00035827	-6.32313	Down	3.84162e-68
lncR_00036069	-1.99184	Down	0.0492304
lncR_00036093	-2.5117	Down	1.4765e-28
lncR_00036119	4.03673	Up	0.00190861
lncR_00036152	3.65505	Up	1.35757e-48
lncR_00036205	2.83333	Up	2.10291e-27
lncR_00036263	-3.22705	Down	8.95075e-22
lncR_00036367	-1.98178	Down	3.71592e-31
lncR_00036409	2.2052	Up	4.87848e-24
lncR_00036423	-1.89391	Down	1.35625e-59
lncR_00036535	-1.74332	Down	7.39642e-250
lncR_00036539	-3.45127	Down	0.000842491
lncR_00036563	2.20372	Up	1.38838e-18
lncR_00036616	-3.31376	Down	0.013643
lncR_00036642	3.17809	Up	0.00264388
lncR_00036664	2.95926	Up	7.90844e-21
lncR_00036757	-2.31376	Down	0.00588174
lncR_00036874	-2.09309	Down	1.33105e-155
lncR_00036876	-2.13613	Down	2.8764e-93
lncR_00036906	-3.79919	Down	8.2833e-47
lncR_00036918	-1.73907	Down	8.08e-06
lncR_00037072	2.16601	Up	2.03684e-17
lncR_00037073	-3.18112	Down	1.36718e-27
lncR_00037098	-3.94603	Down	3.52535e-08
lncR_00037141	-2.11297	Down	2.98017e-68
lncR_00037149	2.37073	Up	4.27791e-11
lncR_00037347	-3.0793	Down	1.50172e-07
lncR_00037436	-3.5768	Down	0.00737777
lncR_00037463	2.98937	Up	1.06305e-40
lncR_00037481	-4.5768	Down	0.000197442
lncR_00037540	-1.8663	Down	0.0097099
lncR_00037600	-3.65005	Down	5.57704e-61
lncR_00037615	-3.99184	Down	0.00217173
lncR_00037616	-3.5768	Down	0.000465506
lncR_00037631	-3.16176	Down	1.80857e-06
lncR_00037666	-2.04786	Down	0.000152036
lncR_00037752	1.80116	Up	6.05265e-05
lncR_00037787	2.33009	Up	0.0273884
lncR_00037863	-2.90693	Down	1.89288e-05
lncR_00037940	3.05301	Up	2.44906e-202
lncR_00038029	-3.5154	Down	3.80297e-06
lncR_00038035	-3.69929	Down	1.38281e-48
lncR_00038036	-3.25057	Down	1.01086e-13
lncR_00038052	-2.6548	Down	4.09739e-10
lncR_00038066	1.88263	Up	5.99056e-05
lncR_00038144	-2.29566	Down	2.46109e-49
lncR_00038183	-2.63569	Down	1.17334e-12
lncR_00038237	-2.31376	Down	0.00588174
lncR_00038252	-2.5768	Down	0.0157703
lncR_00038285	4.59313	Up	0.000188943
lncR_00038312	2.41416	Up	9.35214e-30
lncR_00038336	-3.66086	Down	0.00591309
lncR_00038348	-5.0793	Down	1.07521e-05
lncR_00038350	-2.7732	Down	3.3454e-10
lncR_00038357	-1.85857	Down	1.24354e-07
lncR_00038383	-1.82119	Down	2.47158e-08
lncR_00038384	-2.69228	Down	1.25787e-05
lncR_00038400	-4.09137	Down	4.51712e-27
lncR_00038443	3.7086	Up	0.000243748
lncR_00038508	-3.16176	Down	1.31187e-09
lncR_00038573	-2.99184	Down	0.00494277
lncR_00038642	-2.17148	Down	6.38161e-62
lncR_00038647	2.33009	Up	0.00123329
lncR_00038660	-2.01808	Down	0
lncR_00038661	-2.3677	Down	8.97604e-16
lncR_00038696	-1.95139	Down	1.91457e-08
lncR_00038718	2.83502	Up	0.0022836
lncR_00038749	-2.93525	Down	5.55432e-18
lncR_00038751	-1.8663	Down	0.0097099
lncR_00038810	-3.16741	Down	0
lncR_00038813	-3.13795	Down	0
lncR_00038814	4.4676	Up	0.000343272
lncR_00038831	-4.79919	Down	6.09041e-05
lncR_00038899	-3.89873	Down	4.55406e-14
lncR_00038901	-1.75737	Down	0.00332209
lncR_00038963	-5.16176	Down	6.08756e-06
lncR_00038988	-3.16176	Down	0.00274534
lncR_00039040	-3.43279	Down	0.0104757
lncR_00039079	3.06897	Up	8.00991e-40
lncR_00039142	-5.89873	Down	8.14009e-09
lncR_00039143	-3.54027	Down	3.9453e-24
lncR_00039167	-2.40323	Down	2.79829e-12
lncR_00039175	4.4676	Up	0.000343272
lncR_00039195	5.17729	Up	5.76417e-06
lncR_00039199	3.00134	Up	0.00402557
lncR_00039203	-3.47397	Down	3.20225e-117
lncR_00039269	-3.74672	Down	3.6716e-07
lncR_00039270	-2.3528	Down	1.12747e-24
lncR_00039323	3.59313	Up	0.00719613
lncR_00039347	-2.31376	Down	0.00131342
lncR_00039376	2.07078	Up	1.88713e-07
lncR_00039380	2.2098	Up	3.03511e-07
lncR_00039390	-3.5768	Down	0.00737777
lncR_00039420	2.07796	Up	0
lncR_00039483	2.4232	Up	0.000728606
lncR_00039498	2.2318	Up	3.55217e-10
lncR_00039503	-5.17798	Down	6.42061e-35
lncR_00039524	-2.86194	Down	3.34726e-36
lncR_00039528	3.53277	Up	1.37028e-266
lncR_00039611	2.84467	Up	1.10366e-09
lncR_00039641	-2.31376	Down	0.0280034
lncR_00039663	4.00816	Up	0.0021036
lncR_00039673	6.33009	Up	3.90659e-11
lncR_00039718	2.16736	Up	1.2792e-48
lncR_00039746	-2.48899	Down	3.72512e-07
lncR_00039755	-1.82473	Down	5.03077e-07
lncR_00039770	2.13745	Up	9.20798e-10
lncR_00039815	-4.69228	Down	0.000109553
lncR_00039828	-3.99184	Down	0.00217173
lncR_00039830	-2.31376	Down	0.0280034
lncR_00039831	-3.5768	Down	0.000465506
lncR_00039844	-4.03623	Down	1.08727e-08
lncR_00040012	4.36572	Up	8.63666e-11
lncR_00040016	3.17809	Up	1.61562e-06
lncR_00040048	-2.99184	Down	4.61215e-07
lncR_00040066	3.36572	Up	2.35921e-09
lncR_00040163	-2.67633	Down	2.04311e-08
lncR_00040177	-2.53616	Down	1.22352e-06
lncR_00040204	-6.5768	Down	7.71281e-13
lncR_00040243	2.66057	Up	2.89365e-08
lncR_00040267	-5.43428	Down	2.26076e-42
lncR_00040435	3.81552	Up	0.00388293
lncR_00040538	2.33009	Up	0.00563558
lncR_00040548	-2.5768	Down	0.00200293
lncR_00040578	1.85616	Up	3.55457e-05
lncR_00040605	-1.89319	Down	3.40632e-33
lncR_00040646	6.57193	Up	9.643e-13
lncR_00040774	-6.38415	Down	1.57353e-11
lncR_00040779	1.93416	Up	2.14792e-09
lncR_00040813	-1.91093	Down	3.44999e-207
lncR_00040894	-2.65741	Down	2.89087e-15
lncR_00040895	-3.69228	Down	0.000257197
lncR_00040962	-4.95762	Down	1.99817e-30
lncR_00040992	-3.40055	Down	0.0112889
lncR_00041077	-7.25862	Down	7.90258e-19
lncR_00041078	-5.74672	Down	4.10446e-08
lncR_00041115	-2.05073	Down	0.000192972
lncR_00041127	9.41628	Up	5.42376e-62
lncR_00041256	-6.13479	Down	3.07271e-51
lncR_00041265	-3.50785	Down	0.00877226
lncR_00041310	-1.84581	Down	0.0308377
lncR_00041336	1.81552	Up	0.0267039
lncR_00041489	2.04882	Up	1.01954e-86
lncR_00041491	-2.26868	Down	1.80559e-09
lncR_00041596	-3.37957	Down	2.01443e-88
lncR_00041627	-1.83983	Down	4.08393e-05
lncR_00041710	-3.67834	Down	4.97491e-22
lncR_00041757	-4.16176	Down	0.00118542
lncR_00041759	-3.38415	Down	1.21246e-05
lncR_00041786	10.6855	Up	3.54448e-122
lncR_00041791	-10.6332	Down	1.60461e-119
lncR_00041889	1.77868	Up	5.82301e-07
lncR_00041918	-2.46277	Down	2.64629e-268
lncR_00041936	4.56275	Up	2.57259e-12
lncR_00042032	1.74513	Up	0.000230616
lncR_00042074	-1.79919	Down	0.00567604
lncR_00042219	2.59313	Up	6.19705e-07
lncR_00042238	-4.25337	Down	0.000831349
lncR_00042304	1.80442	Up	5.41646e-14
lncR_00042336	-3.16176	Down	0.00274534
lncR_00042407	-4.28756	Down	5.05604e-06
lncR_00042448	-3.31376	Down	3.61893e-36
lncR_00042452	-3.31376	Down	0.013643
lncR_00042461	-1.90073	Down	4.29091e-08
lncR_00042497	-2.47081	Down	7.81238e-32
lncR_00042534	-4.65176	Down	0.000135394
lncR_00042575	1.77521	Up	1.63686e-05
lncR_00042620	-3.45127	Down	6.79882e-06
lncR_00042648	-2.31376	Down	1.01823e-36
lncR_00042725	2.35731	Up	1.59635e-15
lncR_00042752	6.62287	Up	4.12013e-13
lncR_00042767	-7.4181	Down	1.34797e-20
lncR_00042798	2.45442	Up	1.87463e-16
lncR_00042849	-4.69228	Down	0.000109553
lncR_00042880	3.24601	Up	1.33529e-50
lncR_00042882	1.87114	Up	0.00499021
lncR_00042897	3.76305	Up	3.29368e-07
lncR_00042899	9.49845	Up	8.13191e-65
lncR_00042901	-1.9423	Down	1.86986e-40
lncR_00042910	2.80334	Up	3.90692e-20
lncR_00042912	-2.0793	Down	0.00135624
lncR_00042920	4.88192	Up	0
lncR_00043036	-2.31376	Down	0.00131342
lncR_00043124	-5.06908	Down	1.41891e-09
lncR_00043166	-2.10374	Down	4.84373e-11
lncR_00043255	-5.7732	Down	1.49719e-27
lncR_00043256	-4.5768	Down	0.000197442
lncR_00043257	-5.5154	Down	3.6716e-07
lncR_00043298	-5.89873	Down	8.14009e-09
lncR_00043303	-3.79919	Down	0.00399492
lncR_00043383	3.25609	Up	3.56082e-05
lncR_00043403	4.76305	Up	3.19762e-20
lncR_00043421	2.4209	Up	0
lncR_00043422	3.09563	Up	0.000113018
lncR_00043486	5.05177	Up	5.69919e-40
lncR_00043487	3.46893	Up	3.73869e-16
lncR_00043549	-4.16176	Down	0.00118542
lncR_00043552	-2.51626	Down	1.37742e-259
lncR_00043581	-2.99184	Down	0.00494277
lncR_00043673	6.19799	Up	6.76054e-19
lncR_00043689	2.54732	Up	4.42889e-93
lncR_00043841	2.7086	Up	0.00109292
lncR_00043847	-2.00061	Down	6.00983e-19
lncR_00043965	-2.79919	Down	0.0088609
lncR_00043991	-3.79919	Down	0.00399492
lncR_00043994	2.7086	Up	0.00109292
lncR_00044158	-1.79719	Down	3.37269e-34
lncR_00044220	-4.5154	Down	4.42256e-17
lncR_00044255	2.68624	Up	1.54489e-06
lncR_00044258	-3.79919	Down	2.04435e-07
lncR_00044352	5.74963	Up	5.44201e-27
lncR_00044360	-1.75514	Down	4.89471e-13
lncR_00044369	1.88263	Up	4.32334e-07
lncR_00044407	-4.69228	Down	0.000109553
lncR_00044427	2.33009	Up	0.00563558
lncR_00044446	-6.8152	Down	7.35146e-208
lncR_00044447	-6.60064	Down	6.25922e-114
lncR_00044478	-6.99184	Down	2.02561e-59
lncR_00044481	1.85616	Up	0.00196436
lncR_00044594	2.6101	Up	1.40722e-07
lncR_00044689	-2.99184	Down	0.00494277
lncR_00044794	-1.90234	Down	0.0404445
lncR_00044797	3.7086	Up	5.93803e-07
lncR_00044903	2.33009	Up	0.00123329
lncR_00044911	6.40048	Up	1.40252e-11
lncR_00044912	4.05653	Up	1.65707e-78
lncR_00045008	-2.16176	Down	0.000827521
lncR_00045026	-1.89873	Down	5.53153e-12
lncR_00045102	-2.41632	Down	6.19539e-38
lncR_00045107	2.3365	Up	7.28853e-36
lncR_00045141	-3.16176	Down	0.00274534
lncR_00045146	4.48469	Up	1.14299e-56
lncR_00045188	4.67719	Up	8.64566e-25
lncR_00045190	1.84467	Up	0.000427496
lncR_00045295	-2.43662	Down	2.74637e-08
lncR_00045307	2.49583	Up	1.79001e-19
lncR_00045321	-2.49434	Down	2.0669e-06
lncR_00045327	-4.92635	Down	2.87903e-05
lncR_00045367	-3.89223	Down	2.97026e-50
lncR_00045459	2.59313	Up	0.0153557
lncR_00045460	-2.49434	Down	0.00045922
lncR_00045476	1.99404	Up	1.52878e-33
lncR_00045607	-2.67989	Down	6.79767e-19
lncR_00045613	-4.90511	Down	4.41902e-41
lncR_00045632	3.81942	Up	2.10487e-57
lncR_00045663	-3.46577	Down	1.43062e-20
lncR_00045675	-3.28121	Down	1.33811e-17
lncR_00045696	-2.60655	Down	8.38002e-09
lncR_00045712	1.81552	Up	0.00114925
lncR_00045870	4.91506	Up	3.22958e-05
lncR_00045877	-3.30754	Down	0
lncR_00045879	2.00816	Up	2.10267e-06
lncR_00045881	-1.88825	Down	6.78171e-09
lncR_00045886	-2.88281	Down	1.60937e-07
lncR_00045893	-1.79919	Down	0.0274922
lncR_00045899	1.84832	Up	1.58486e-198
lncR_00045972	2.06174	Up	7.35786e-24
lncR_00046001	3.529	Up	2.38826e-52
lncR_00046002	4.41836	Up	1.71056e-21
lncR_00046008	3.88523	Up	2.78998e-41
lncR_00046009	4.41143	Up	1.87886e-20
lncR_00046045	2.15538	Up	5.02006e-93
lncR_00046047	2.2433	Up	5.49118e-28
lncR_00046062	-5.94603	Down	4.7821e-09
lncR_00046109	2.15803	Up	1.42018e-12
lncR_00046110	2.01305	Up	4.30657e-41
lncR_00046111	1.90557	Up	3.7961e-83
lncR_00046114	-2.03742	Down	1.95572e-07
lncR_00046143	1.78427	Up	2.36533e-26
lncR_00046173	-2.0422	Down	7.03318e-102
lncR_00046197	-5.44242	Down	1.34856e-16
lncR_00046359	-2.62927	Down	6.98093e-10
lncR_00046409	-4.0793	Down	4.49997e-134
lncR_00046447	2.00816	Up	2.51127e-25
lncR_00046529	2.71598	Up	1.55712e-16
lncR_00046586	4.59313	Up	0.000188943
lncR_00046587	2.81552	Up	2.98734e-07
lncR_00046683	-2.90744	Down	4.15585e-15
lncR_00046745	-5.66426	Down	9.75662e-14
lncR_00046773	4.40048	Up	2.09816e-06
lncR_00046792	-1.91783	Down	2.88265e-09
lncR_00046835	-3.96338	Down	1.18829e-53
lncR_00046837	-2.5768	Down	4.60541e-28
lncR_00046880	-3.5768	Down	0.00737777
lncR_00046882	3.26174	Up	1.88515e-39
lncR_00046910	-3.63569	Down	1.18625e-06
lncR_00047037	3.35866	Up	2.47796e-39
lncR_00047063	-2.40467	Down	0.0019301
lncR_00047103	2.23056	Up	0.00207548
lncR_00047126	-2.13826	Down	5.17301e-92
lncR_00047127	-2.69726	Down	1.19798e-05
lncR_00047187	-3.18475	Down	1.91746e-134
lncR_00047190	-4.61242	Down	2.78588e-29
lncR_00047191	-6.28529	Down	1.78854e-56
lncR_00047274	-1.99184	Down	0.00598423
lncR_00047331	-2.41079	Down	6.66359e-18
lncR_00047373	5.53173	Up	1.30142e-12
lncR_00047401	6.30609	Up	5.48723e-11
lncR_00047406	-2.00021	Down	3.60449e-16
lncR_00047409	3.4676	Up	0.000804909
lncR_00047458	2.73063	Up	8.85235e-12
lncR_00047482	-2.5768	Down	0.0157703
lncR_00047492	2.28118	Up	2.38649e-05
lncR_00047635	-3.87155	Down	1.79692e-74
lncR_00047658	2.48091	Up	2.37497e-09
lncR_00047762	-2.42479	Down	1.36179e-19
lncR_00047832	3.2319	Up	1.72261e-119
lncR_00047868	1.74966	Up	1.93887e-30
lncR_00047885	-3.1502	Down	1.5473e-32
lncR_00047940	3.91506	Up	7.38226e-05
lncR_00047947	-3.45127	Down	0.000842491
lncR_00047958	3.08141	Up	5.10024e-19
lncR_00047987	-4.83314	Down	2.41177e-21
lncR_00048124	-6.54642	Down	1.2691e-12
lncR_00048125	-4.16176	Down	0.00118542
lncR_00048126	-2.44904	Down	5.39957e-45
lncR_00048145	-2.75802	Down	1.08236e-20
lncR_00048188	4.91506	Up	3.22958e-05
lncR_00048220	-2.31376	Down	0.00588174
lncR_00048258	1.82392	Up	0.00175693
lncR_00048264	-3.1497	Down	1.54226e-80
lncR_00048267	4.17809	Up	1.23609e-05
lncR_00048280	2.57451	Up	1.00377e-12
lncR_00048332	2.4676	Up	0.00328602
lncR_00048382	2.46037	Up	6.34715e-69
lncR_00048398	-2.72338	Down	1.53898e-70
lncR_00048456	-2.86803	Down	4.80623e-90
lncR_00048470	-2.06984	Down	4.71642e-10
lncR_00048524	-4.00679	Down	2.53059e-62
lncR_00048778	-1.87285	Down	5.49642e-06
lncR_00048785	-2.51975	Down	2.74153e-15
lncR_00048828	-2.16176	Down	3.95516e-12
lncR_00048857	-1.79919	Down	0.0274922
lncR_00048859	-3.5768	Down	0.00737777
lncR_00048888	3.81552	Up	0.00388293
lncR_00048909	3.38787	Up	3.79261e-54
lncR_00048921	-1.81503	Down	0.0038717
lncR_00048922	-3.0464	Down	6.16158e-40
lncR_00048923	-4.42297	Down	6.52624e-38
lncR_00048939	-2.79919	Down	0.0088609
lncR_00048968	-2.0793	Down	1.72644e-05
lncR_00049029	-2.1585	Down	4.0825e-44
lncR_00049037	-4.16176	Down	0.00118542
lncR_00049100	4.00816	Up	0.0021036
lncR_00049139	-2.31376	Down	0.00131342
lncR_00049248	-4.16176	Down	0.00118542
lncR_00049290	-5.23976	Down	3.45118e-06
lncR_00049490	4.17809	Up	0.00114496
lncR_00049505	-1.74391	Down	2.25703e-18
lncR_00049523	-4.16176	Down	0.00118542
lncR_00049671	3.40048	Up	1.11188e-05
lncR_00049713	-5.98868	Down	2.91656e-09
lncR_00049755	-3.79919	Down	0.00399492
lncR_00049958	1.7737	Up	0.00310739
lncR_00049982	-6.20129	Down	2.04807e-10
lncR_00049988	2.33009	Up	0.0273884
lncR_00049989	-1.91783	Down	0.00132362
lncR_00049994	-2.68187	Down	1.48736e-205
lncR_00050004	3.17809	Up	6.3444e-05
lncR_00050045	2.00816	Up	0.00207171
lncR_00050073	-1.75663	Down	1.39571e-126
lncR_00050166	-4.35426	Down	0
lncR_00050192	-4.31376	Down	4.08761e-06
lncR_00050364	-5.89873	Down	8.14009e-09
lncR_00050389	2.13515	Up	1.96842e-104
lncR_00050430	-2.87649	Down	1.9035e-79
lncR_00050431	-4.40233	Down	2.20988e-28
lncR_00050435	-3.21423	Down	1.02287e-06
lncR_00050466	-4.38895	Down	3.83546e-59
lncR_00050483	-3.57439	Down	0.00742375
lncR_00050504	-3.5768	Down	0.00737777
lncR_00050599	-1.8244	Down	6.40247e-31
lncR_00050634	4.59024	Up	2.9544e-89
lncR_00050639	-4.5154	Down	7.03836e-07
lncR_00050704	-3.50463	Down	0
lncR_00050705	-3.97529	Down	0
lncR_00050716	-3.5768	Down	0.00737777
lncR_00050775	-4.05073	Down	2.86171e-12
lncR_00050823	-2.49016	Down	1.5011e-20
lncR_00050843	2.05142	Up	1.50394e-12
lncR_00050849	-2.64318	Down	0.000330979
lncR_00050897	-1.99184	Down	1.70413e-05
lncR_00050912	-2.84689	Down	4.18002e-21
lncR_00051064	-3.16176	Down	0.00274534
lncR_00051069	-2.79919	Down	0.0088609
lncR_00051073	-1.94072	Down	1.04411e-62
lncR_00051125	-2.16176	Down	7.28029e-05
lncR_00051127	-2.10731	Down	0.00364633
lncR_00051140	3.33009	Up	0.0133684
lncR_00051215	2.68497	Up	1.45424e-10
lncR_00051223	3.6264	Up	0.000375005
lncR_00051226	2.06748	Up	6.53203e-121
lncR_00051303	2.70749	Up	1.57789e-10
lncR_00051336	-2.02426	Down	1.56438e-06
lncR_00051368	-3.5768	Down	0.00737777
lncR_00051370	-3.5028	Down	0.00888004
lncR_00051434	2.94676	Up	1.37986e-20
lncR_00051452	2.34315	Up	6.18891e-16
lncR_00051501	-1.93695	Down	4.32438e-09
lncR_00051502	1.79124	Up	1.02199e-10
lncR_00051510	4.81552	Up	5.8003e-05
lncR_00051511	-4.5768	Down	0.000197442
lncR_00051536	4.48972	Up	9.9891e-12

## Sheet: Table S4
	Table S4 Differentially expressed protein-encoding genes between TPS and MPS
Gene ID	Regulation (MPS/TPS)	log2Ratio (MPS/TPS)	q-value	Nr	Swissprot
BntWG10000119	Down	-2.31336	7.41023e-136	XP_010088689.1/1.5e-55/hypothetical protein L484_016474 [Morus notabilis] >EXB36870.1 hypothetical protein L484_016474 [Morus notabilis]	sp|P19244|HSP41_PEA/2.3e-40/22.7 kDa class IV heat shock protein OS=Pisum sativum GN=HSP22.7 PE=2 SV=1
BntWG10000166	Up	5.76305	3.77827e-08	NA	NA
BntWG10000207	Down	-3.40687	1.19227e-13	XP_010087653.1/4.0e-21/hypothetical protein L484_010605 [Morus notabilis] >EXB29546.1 hypothetical protein L484_010605 [Morus notabilis]	NA
BntWG10000213	Down	-2.89585	0	XP_010091033.1/1.3e-40/Non-specific lipid-transfer protein 1 [Morus notabilis] >EXB41951.1 Non-specific lipid-transfer protein 1 [Morus notabilis]	sp|Q43129|NLTP2_GOSHI/5.4e-39/Non-specific lipid-transfer protein OS=Gossypium hirsutum PE=2 SV=1
BntWG10000221	Down	-2.18557	4.10302e-46	AIR93785.1/9.4e-128/chloroplast light harvesting chlorophyll A/B binding protein [Kalanchoe fedtschenkoi]	sp|P04782|CB24_PETSP/1.8e-128/Chlorophyll a-b binding protein 25, chloroplastic OS=Petunia sp. GN=CAB25 PE=3 SV=1
BntWG10000244	Down	-4.69228	0.000109553	XP_010091697.1/3.1e-112/hypothetical protein L484_026552 [Morus notabilis] >EXB44963.1 hypothetical protein L484_026552 [Morus notabilis]	NA
BntWG10000254	Up	2.44087	0.00319091	XP_021910895.1/5.1e-31/protein yippee-like At5g53940, partial [Carica papaya]	sp|Q9FN32|YIPL7_ARATH/4.2e-30/Protein yippee-like At5g53940 OS=Arabidopsis thaliana GN=At5g53940 PE=2 SV=1
BntWG10000259	Up	2.25778	7.39445e-28	XP_018807204.1/7.5e-58/PREDICTED: uncharacterized protein LOC108980659 [Juglans regia]	sp|Q9M015|Y5161_ARATH/2.7e-12/Uncharacterized protein At5g01610 OS=Arabidopsis thaliana GN=At5g01610 PE=1 SV=1
BntWG10000266	Down	-4.13565	1.53573e-06	XP_010107232.1/1.3e-109/Receptor-like protein 12 [Morus notabilis] >EXC14256.1 Receptor-like protein 12 [Morus notabilis]	sp|Q9C9H7|RLP12_ARATH/5.9e-75/Receptor-like protein 12 OS=Arabidopsis thaliana GN=RLP12 PE=2 SV=2
BntWG10000277	Down	-2.10993	0	XP_010113383.1/1.9e-92/hypothetical protein L484_026715 [Morus notabilis] >EXC35390.1 hypothetical protein L484_026715 [Morus notabilis]	NA
BntWG10000311	Up	4.57741	0.000203993	XP_010099417.1/1.8e-40/RING-H2 finger protein ATL1 [Morus notabilis] >EXB78379.1 RING-H2 finger protein ATL1 [Morus notabilis]	sp|Q9ZU51|RHA2B_ARATH/8.5e-11/E3 ubiquitin-protein ligase RHA2B OS=Arabidopsis thaliana GN=RHA2B PE=1 SV=2
BntWG10000313	Down	-4.76899	7.22273e-05	XP_007009764.2/7.5e-11/PREDICTED: uncharacterized protein LOC18586356 [Theobroma cacao]	NA
BntWG10000318	Down	-2.74609	2.77157e-41	XP_010104632.1/4.3e-113/Vacuolar cation/proton exchanger 3 [Morus notabilis] >EXC01438.1 Vacuolar cation/proton exchanger 3 [Morus notabilis]	sp|Q93Z81|CAX3_ARATH/1.5e-89/Vacuolar cation/proton exchanger 3 OS=Arabidopsis thaliana GN=CAX3 PE=1 SV=1
BntWG10000335	Up	1.83668	1.49409e-07	NA	NA
BntWG10000347	Up	1.87101	4.86657e-167	XP_010109201.1/2.2e-96/hypothetical protein L484_001400 [Morus notabilis] >EXC21273.1 hypothetical protein L484_001400 [Morus notabilis]	sp|Q6DR10|TBL43_ARATH/3.6e-75/Protein trichome birefringence-like 43 OS=Arabidopsis thaliana GN=TBL43 PE=2 SV=1
BntWG10000354	Down	-7.3529	7.44285e-20	XP_010097427.1/2.5e-126/Cationic amino acid transporter 4 [Morus notabilis] >EXB68044.1 Cationic amino acid transporter 4 [Morus notabilis]	sp|Q9ASS7|CAAT2_ARATH/3.1e-97/Cationic amino acid transporter 2, vacuolar OS=Arabidopsis thaliana GN=CAT2 PE=1 SV=1
BntWG10000362	Up	2.54995	0.000718543	AFK93500.1/3.2e-65/pathogenesis related protein 1 isoform 1 [Ficus pumila var. awkeotsang]	sp|P33154|PR1_ARATH/2.6e-56/Pathogenesis-related protein 1 OS=Arabidopsis thaliana GN=At2g14610 PE=1 SV=1
BntWG10000364	Down	-4.79919	6.09041e-05	XP_021651890.1/1.2e-09/formin-like protein 14 isoform X2 [Hevea brasiliensis] >XP_021651891.1 formin-like protein 14 isoform X3 [Hevea brasiliensis]	sp|Q9C6S1|FH14_ARATH/7.7e-09/Formin-like protein 14 OS=Arabidopsis thaliana GN=FH14 PE=3 SV=3
BntWG10000366	Down	-4.98551	1.98821e-05	ASR92735.1/7.1e-246/photosystem I P700 apoprotein A1 (chloroplast) [Gironniera celtidifolia]	sp|Q0ZJ20|PSAA_VITVI/2.2e-247/Photosystem I P700 chlorophyll a apoprotein A1 OS=Vitis vinifera GN=psaA PE=3 SV=1
BntWG10000380	Up	1.89396	7.61763e-17	XP_010091370.1/1.2e-116/E3 ubiquitin-protein ligase RING1-like protein [Morus notabilis] >EXB44360.1 E3 ubiquitin-protein ligase RING1-like protein [Morus notabilis]	sp|P0CH30|RING1_GOSHI/9.5e-39/E3 ubiquitin-protein ligase RING1 OS=Gossypium hirsutum GN=RING1 PE=1 SV=1
BntWG10000396	Up	3.25609	3.56082e-05	XP_015874675.1/2.7e-72/PREDICTED: uncharacterized protein LOC107411581 [Ziziphus jujuba]	sp|Q9C6S1|FH14_ARATH/1.0e-07/Formin-like protein 14 OS=Arabidopsis thaliana GN=FH14 PE=3 SV=3
BntWG10000397	Down	-2.49264	0.000464167	OLP81886.1/4.0e-09/hypothetical protein AK812_SmicGene37510, partial [Symbiodinium microadriaticum]	sp|C0P381|ZEG1_MAIZE/2.5e-08/50 kDa gamma-zein OS=Zea mays GN=GRMZM2G138689 PE=1 SV=1
BntWG10000405	Down	-3.81069	0	XP_015877378.1/5.0e-123/PREDICTED: cytochrome P450 90A1 [Ziziphus jujuba]	sp|Q42569|C90A1_ARATH/1.3e-115/Cytochrome P450 90A1 OS=Arabidopsis thaliana GN=CYP90A1 PE=2 SV=1
BntWG10000432	Up	3.29086	1.69823e-16	XP_010099852.1/1.0e-60/hypothetical protein L484_008509 [Morus notabilis] >EXB80729.1 hypothetical protein L484_008509 [Morus notabilis]	NA
BntWG10000433	Down	-4.83783	4.88559e-05	OMO92845.1/3.3e-141/Magnesium transporter NIPA [Corchorus olitorius]	sp|Q8GWX2|NIPA6_ARATH/2.0e-122/Probable magnesium transporter NIPA6 OS=Arabidopsis thaliana GN=At2g21120 PE=2 SV=1
BntWG10000447	Down	-1.9748	1.1702e-18	XP_010105933.1/8.1e-144/Gibberellin 3-beta-dioxygenase 4 [Morus notabilis] >EXC06815.1 Gibberellin 3-beta-dioxygenase 4 [Morus notabilis]	sp|F4KBY0|GAOXL_ARATH/1.8e-95/Gibberellin 20-oxidase-like protein OS=Arabidopsis thaliana GN=At5g51310 PE=2 SV=1
BntWG10000453	Up	2.70416	0.000113475	XP_018829651.1/5.1e-225/PREDICTED: tetrahydrocannabinolic acid synthase-like [Juglans regia]	sp|Q9SVG5|BBE18_ARATH/1.1e-163/Berberine bridge enzyme-like 18 OS=Arabidopsis thaliana GN=At4g20820 PE=3 SV=1
BntWG10000460	Up	5.47349	5.66844e-07	XP_019167608.1/1.3e-71/PREDICTED: 40S ribosomal protein S23-like [Ipomoea nil]	sp|Q9M5Z9|RS23_EUPES/1.9e-72/40S ribosomal protein S23 OS=Euphorbia esula GN=RPS23 PE=2 SV=1
BntWG10000464	Up	2.07428	5.08888e-05	XP_010100487.1/5.3e-95/hypothetical protein L484_027800 [Morus notabilis] >EXB82621.1 hypothetical protein L484_027800 [Morus notabilis]	NA
BntWG10000475	Up	6.43141	8.81649e-12	XP_010093307.1/8.6e-161/hypothetical protein L484_006765 [Morus notabilis] >EXB53846.1 hypothetical protein L484_006765 [Morus notabilis]	sp|C0Z274|CCZ1B_ARATH/5.3e-115/Vacuolar fusion protein CCZ1 homolog B OS=Arabidopsis thaliana GN=CCZ1B PE=1 SV=1
BntWG10000487	Up	2.28118	2.38649e-05	XP_010096763.1/3.0e-37/hypothetical protein L484_025881 [Morus notabilis] >EXB65615.1 hypothetical protein L484_025881 [Morus notabilis]	NA
BntWG10000490	Down	-3.89873	7.83845e-05	AMQ09567.1/1.0e-46/small auxin up regulated protein [Boehmeria nivea]	sp|P33080|AX10A_SOYBN/5.0e-30/Auxin-induced protein X10A OS=Glycine max PE=2 SV=1
BntWG10000491	Down	-3.06222	5.85387e-16	AMQ09527.1/1.8e-42/small auxin up regulated protein [Boehmeria nivea]	sp|P33081|AX15A_SOYBN/1.2e-27/Auxin-induced protein 15A OS=Glycine max PE=2 SV=1
BntWG10000493	Down	-2.46988	4.88732e-07	XP_010088596.1/4.9e-36/Tropinone reductase-like protein [Morus notabilis] >EXB36737.1 Tropinone reductase-like protein [Morus notabilis]	sp|P50162|TRN1_DATST/3.9e-30/Tropinone reductase 1 OS=Datura stramonium GN=TR1 PE=1 SV=1
BntWG10000496	Down	-2.19086	1.22372e-21	XP_010260542.1/1.2e-76/PREDICTED: protein COBRA-like isoform X2 [Nelumbo nucifera]	sp|Q94KT8|COBRA_ARATH/7.4e-74/Protein COBRA OS=Arabidopsis thaliana GN=COB PE=2 SV=1
BntWG10000499	Down	-6.65746	1.96031e-13	XP_010088372.1/4.2e-109/Inorganic pyrophosphatase 1 [Morus notabilis] >EXB34846.1 Inorganic pyrophosphatase 1 [Morus notabilis]	sp|Q67YC0|PPSP1_ARATH/3.0e-83/Inorganic pyrophosphatase 1 OS=Arabidopsis thaliana GN=PS2 PE=1 SV=1
BntWG10000504	Up	5.64894	3.02715e-72	XP_010094181.1/3.6e-56/Cationic peroxidase 2 [Morus notabilis] >EXB55314.1 Cationic peroxidase 2 [Morus notabilis]	sp|Q9XIV8|PERN1_TOBAC/1.9e-46/Peroxidase N1 OS=Nicotiana tabacum GN=poxN1 PE=1 SV=1
BntWG10000506	Down	-4.77739	6.88992e-05	XP_021887721.1/1.4e-145/LOW QUALITY PROTEIN: uncharacterized protein LOC110807010 [Carica papaya]	NA
BntWG10000510	Down	-4.41953	0	XP_010035826.1/6.8e-159/PREDICTED: UDP-glycosyltransferase 79B30 [Eucalyptus grandis] >KCW47284.1 hypothetical protein EUGRSUZ_K01076 [Eucalyptus grandis]	sp|I1KEV6|FG3H_SOYBN/6.7e-143/UDP-glycosyltransferase 79B30 OS=Glycine max GN=FG3 PE=1 SV=2
BntWG10000521	Down	-2.25104	4.70186e-07	XP_006377946.1/1.4e-69/hypothetical protein POPTR_0011s16570g [Populus trichocarpa] >ERP55743.1 hypothetical protein POPTR_0011s16570g [Populus trichocarpa]	sp|A6P6W0|CASL1_CANSA/1.3e-62/Cannabidiolic acid synthase-like 1 OS=Cannabis sativa GN=CBDAS2 PE=2 SV=1
BntWG10000527	Down	-2.04081	9.5234e-48	XP_015881516.1/2.0e-168/PREDICTED: LOW QUALITY PROTEIN: tyrosine aminotransferase-like [Ziziphus jujuba]	sp|Q9LVY1|TAT_ARATH/2.9e-143/Tyrosine aminotransferase OS=Arabidopsis thaliana GN=TAT PE=2 SV=1
BntWG10000537	Up	5.99912	2.84442e-09	OAY68085.1/8.1e-189/DNA repair protein RAD16 [Ananas comosus]	sp|Q9FIY7|SM3L3_ARATH/1.8e-47/DNA repair protein RAD5B OS=Arabidopsis thaliana GN=RAD5B PE=3 SV=1
BntWG10000542	Up	4.08712	0.00159768	XP_015876124.1/1.1e-157/PREDICTED: probable cytochrome P450 313a4 [Ziziphus jujuba]	sp|Q8LIF2|C7345_ORYSJ/1.3e-14/Cytochrome P450 734A5 OS=Oryza sativa subsp. japonica GN=CYP734A5 PE=2 SV=1
BntWG10000550	Down	-1.77963	1.60173e-142	XP_010105113.1/1.7e-252/Uncharacterized protein L484_016102 [Morus notabilis] >EXC03898.1 Uncharacterized protein L484_016102 [Morus notabilis]	sp|Q9FPQ6|GP1_CHLRE/9.4e-19/Vegetative cell wall protein gp1 OS=Chlamydomonas reinhardtii GN=GP1 PE=1 SV=1
BntWG10000553	Up	5.34159	1.67877e-06	XP_010103970.1/1.6e-72/hypothetical protein L484_020223 [Morus notabilis] >EXB97673.1 hypothetical protein L484_020223 [Morus notabilis]	NA
BntWG10000564	Down	-2.33579	4.01218e-10	XP_015901004.1/1.8e-177/PREDICTED: polygalacturonase QRT3 [Ziziphus jujuba]	sp|O49432|QRT3_ARATH/8.2e-114/Polygalacturonase QRT3 OS=Arabidopsis thaliana GN=QRT3 PE=2 SV=1
BntWG10000569	Down	-2.03941	1.30199e-14	XP_010108962.1/8.0e-142/putative LRR receptor-like serine/threonine-protein kinase [Morus notabilis] >EXC20602.1 putative LRR receptor-like serine/threonine-protein kinase [Morus notabilis]	sp|Q8VZG8|MIK2_ARATH/9.7e-100/MDIS1-interacting receptor like kinase 2 OS=Arabidopsis thaliana GN=MIK2 PE=1 SV=3
BntWG10000576	Down	-3.13929	0.000466669	XP_010092900.1/1.9e-66/BTB/POZ domain-containing protein [Morus notabilis] >EXB52718.1 BTB/POZ domain-containing protein [Morus notabilis]	sp|O82343|Y2626_ARATH/4.2e-50/BTB/POZ domain-containing protein At2g46260 OS=Arabidopsis thaliana GN=At2g46260 PE=1 SV=2
BntWG10000577	Up	3.92846	0.002735	XP_015892739.1/6.4e-223/PREDICTED: endo-1,4-beta-xylanase A-like [Ziziphus jujuba]	NA
BntWG10000598	Down	-1.76213	1.63897e-06	KOM27277.1/5.3e-168/hypothetical protein LR48_Vigan406s008700 [Vigna angularis]	sp|F4JKH6|TSS_ARATH/5.6e-114/Protein TSS OS=Arabidopsis thaliana GN=TSS PE=1 SV=1
BntWG10000609	Down	-2.34805	1.28624e-53	XP_007203346.1/2.0e-66/acidic mammalian chitinase [Prunus persica] >ONH98626.1 hypothetical protein PRUPE_7G258400 [Prunus persica]	NA
BntWG10000642	Down	-1.99184	0.000825602	XP_016650678.1/4.6e-68/PREDICTED: uncharacterized protein LOC103336415 isoform X4 [Prunus mume]	NA
BntWG10000643	Down	-3.82168	1.58078e-07	XP_010098617.1/2.6e-212/UDP-glycosyltransferase 85A2 [Morus notabilis] >EXB75356.1 UDP-glycosyltransferase 85A2 [Morus notabilis]	sp|F8WKW1|UGT2_GARJA/2.9e-195/7-deoxyloganetin glucosyltransferase OS=Gardenia jasminoides GN=UGT85A24 PE=1 SV=1
BntWG10000652	Down	-1.81715	1.01051e-100	GAV64448.1/3.6e-72/Isochorismatase domain-containing protein [Cephalotus follicularis]	sp|Q93Z51|NIC4_ARATH/3.3e-70/Probable inactive nicotinamidase At3g16190 OS=Arabidopsis thaliana GN=At3g16190 PE=2 SV=1
BntWG10000662	Down	-2.12772	0.00249942	XP_010108130.1/1.0e-92/Methylsterol monooxygenase 1-1 [Morus notabilis] >EXC17862.1 Methylsterol monooxygenase 1-1 [Morus notabilis]	sp|Q8L7W5|SMO11_ARATH/2.6e-85/Methylsterol monooxygenase 1-1 OS=Arabidopsis thaliana GN=SMO1-1 PE=1 SV=1
BntWG10000665	Up	2.15239	5.3357e-33	XP_020418991.1/7.5e-103/probable WRKY transcription factor 15 [Prunus persica] >ONI06683.1 hypothetical protein PRUPE_5G074200 [Prunus persica]	sp|Q9STX0|WRKY7_ARATH/1.7e-46/Probable WRKY transcription factor 7 OS=Arabidopsis thaliana GN=WRKY7 PE=1 SV=1
BntWG10000669	Up	2.55043	2.60667e-25	XP_010101262.1/3.1e-91/hypothetical protein L484_003584 [Morus notabilis] >EXB88189.1 hypothetical protein L484_003584 [Morus notabilis]	NA
BntWG10000685	Up	4.00816	0.0021036	XP_010111847.1/6.2e-60/hypothetical protein L484_020639 [Morus notabilis] >EXC31812.1 hypothetical protein L484_020639 [Morus notabilis]	sp|Q0V7X4|FIT_ARATH/1.5e-37/Transcription factor FER-LIKE IRON DEFICIENCY-INDUCED TRANSCRIPTION FACTOR OS=Arabidopsis thaliana GN=FIT PE=1 SV=1
BntWG10000703	Down	-1.81436	5.80338e-137	XP_010091706.1/2.1e-33/E3 ubiquitin-protein ligase RHA2A [Morus notabilis] >EXB44972.1 E3 ubiquitin-protein ligase RHA2A [Morus notabilis]	sp|Q7XLY8|ATL41_ORYSJ/1.1e-10/E3 ubiquitin-protein ligase Os04g0590900 OS=Oryza sativa subsp. japonica GN=Os04g0590900 PE=2 SV=2
BntWG10000706	Up	1.95839	0	ASU91339.1/2.6e-171/Chalcone synthase [Juglans sigillata]	sp|P30076|CHS8_MEDSA/1.0e-164/Chalcone synthase 8 OS=Medicago sativa GN=CHS8 PE=2 SV=1
BntWG10000707	Up	4.68328	0	Q9ZRR8.1/5.1e-211/RecName: Full=Chalcone synthase; AltName: Full=Naringenin-chalcone synthase >CAA10641.1 chalcone synthase [Casuarina glauca]	sp|Q9ZRR8|CHS1_CASGL/3.1e-213/Chalcone synthase OS=Casuarina glauca GN=CHS1 PE=2 SV=1
BntWG10000714	Up	2.7553	4.2317e-05	XP_008227206.1/4.7e-78/PREDICTED: RNA-binding protein 8A [Prunus mume]	sp|F4I9J7|Y14_ARATH/9.2e-63/RNA-binding protein Y14 OS=Arabidopsis thaliana GN=Y14 PE=1 SV=1
BntWG10000734	Up	4.03346	8.7031e-24	XP_010089725.1/2.8e-149/COP9 signalosome complex subunit 6a [Morus notabilis] >EXB38286.1 COP9 signalosome complex subunit 6a [Morus notabilis]	sp|Q8W206|CSN6A_ARATH/3.8e-135/COP9 signalosome complex subunit 6a OS=Arabidopsis thaliana GN=CSN6A PE=1 SV=2
BntWG10000745	Down	-3.13519	1.44792e-149	XP_008236679.1/8.1e-139/PREDICTED: protein DMR6-LIKE OXYGENASE 2-like [Prunus mume]	sp|Q9ZSA8|DLO1_ARATH/2.6e-57/Protein DMR6-LIKE OXYGENASE 1 OS=Arabidopsis thaliana GN=DLO1 PE=1 SV=1
BntWG10000746	Down	-8.05253	2.14331e-29	XP_010112014.1/1.9e-110/hypothetical protein L484_004701 [Morus notabilis] >EXC32359.1 hypothetical protein L484_004701 [Morus notabilis]	sp|Q7XBQ9|RGA2_SOLBU/1.0e-31/Disease resistance protein RGA2 OS=Solanum bulbocastanum GN=RGA2 PE=1 SV=1
BntWG10000747	Up	3.38573	9.63343e-06	NA	NA
BntWG10000755	Down	-3.19347	8.32714e-06	XP_010095980.1/2.8e-128/Flavonol sulfotransferase-like protein [Morus notabilis] >EXB62673.1 Flavonol sulfotransferase-like protein [Morus notabilis]	sp|Q8L5A7|SOT15_ARATH/7.7e-91/Cytosolic sulfotransferase 15 OS=Arabidopsis thaliana GN=SOT15 PE=1 SV=1
BntWG10000771	Up	4.59072	0.000191213	XP_010088603.1/1.3e-232/Ribulose bisphosphate carboxylase/oxygenase activase 1 [Morus notabilis] >EXB36744.1 Ribulose bisphosphate carboxylase/oxygenase activase 1 [Morus notabilis]	sp|Q7X9A0|RCA1_LARTR/2.3e-218/Ribulose bisphosphate carboxylase/oxygenase activase 1, chloroplastic OS=Larrea tridentata GN=RCA1 PE=1 SV=1
BntWG10000775	Up	2.01709	3.55861e-40	ALF12287.1/1.7e-207/polyphenol oxidase [Morus alba var. multicaulis]	sp|P43309|PPO_MALDO/4.6e-181/Polyphenol oxidase, chloroplastic OS=Malus domestica PE=2 SV=1
BntWG10000778	Down	-2.74943	0	XP_010099402.1/1.8e-103/putative xyloglucan endotransglucosylase/hydrolase protein 6 [Morus notabilis] >EXB78247.1 putative xyloglucan endotransglucosylase/hydrolase protein 6 [Morus notabilis]	sp|Q8LF99|XTH6_ARATH/4.7e-101/Probable xyloglucan endotransglucosylase/hydrolase protein 6 OS=Arabidopsis thaliana GN=XTH6 PE=2 SV=2
BntWG10000779	Down	-2.09964	1.0406e-08	XP_010102288.1/2.6e-94/hypothetical protein L484_024570 [Morus notabilis] >EXB93231.1 hypothetical protein L484_024570 [Morus notabilis]	sp|P43082|HEVL_ARATH/7.2e-81/Hevein-like preproprotein OS=Arabidopsis thaliana GN=HEL PE=1 SV=1
BntWG10000792	Down	-8.54642	1.09523e-38	OWM70322.1/6.2e-103/hypothetical protein CDL15_Pgr027224 [Punica granatum]	sp|Q6RJS2|DHYS_BRANA/1.4e-102/Deoxyhypusine synthase OS=Brassica napus GN=DHS PE=2 SV=1
BntWG10000793	Down	-2.45127	3.48075e-06	XP_010097681.1/3.5e-43/B3 domain-containing protein [Morus notabilis] >EXB70636.1 B3 domain-containing protein [Morus notabilis]	sp|Q7XLP4|Y4869_ORYSJ/2.1e-21/B3 domain-containing protein Os04g0386900 OS=Oryza sativa subsp. japonica GN=Os04g0386900 PE=2 SV=3
BntWG10000795	Up	1.80614	0.00247067	XP_015869046.1/4.5e-36/PREDICTED: peptidyl-prolyl cis-trans isomerase FKBP17-1, chloroplastic-like isoform X1 [Ziziphus jujuba]	sp|O81864|FK171_ARATH/4.1e-34/Peptidyl-prolyl cis-trans isomerase FKBP17-1, chloroplastic OS=Arabidopsis thaliana GN=FKBP17-1 PE=2 SV=1
BntWG10000811	Up	5.78952	9.4386e-15	XP_010107429.1/7.1e-09/hypothetical protein L484_015770 [Morus notabilis] >EXC15967.1 hypothetical protein L484_015770 [Morus notabilis]	NA
BntWG10000818	Up	1.80288	2.82623e-06	XP_015896285.1/1.5e-95/PREDICTED: (S)-N-methylcoclaurine 3'-hydroxylase isozyme 1-like [Ziziphus jujuba]	sp|A8CDR5|C80G2_COPJA/4.0e-77/Corytuberine synthase OS=Coptis japonica GN=CYP80G2 PE=1 SV=1
BntWG10000819	Down	-4.54765	0.000227579	XP_010105402.1/1.3e-62/Vacuolar protein sorting-associated protein 27 [Morus notabilis] >EXC04602.1 Vacuolar protein sorting-associated protein 27 [Morus notabilis]	NA
BntWG10000830	Down	-3.12587	1.7129e-80	XP_010105838.1/4.8e-214/Root phototropism protein 3 [Morus notabilis] >EXC06572.1 Root phototropism protein 3 [Morus notabilis]	sp|Q9LFU0|DOT3_ARATH/1.5e-74/BTB/POZ domain-containing protein DOT3 OS=Arabidopsis thaliana GN=DOT3 PE=2 SV=1
BntWG10000855	Up	2.07773	5.20767e-11	XP_010105425.1/1.7e-252/Sorting and assembly machinery component 50-B-like protein [Morus notabilis] >EXC04700.1 Sorting and assembly machinery component 50-B-like protein [Morus notabilis]	NA
BntWG10000862	Up	4.93606	2.84105e-05	XP_010094819.1/1.4e-129/hypothetical protein L484_011392 [Morus notabilis] >EXB57305.1 hypothetical protein L484_011392 [Morus notabilis]	NA
BntWG10000865	Down	-4.73546	6.1472e-20	XP_009377501.2/1.5e-105/PREDICTED: probable 2-oxoglutarate-dependent dioxygenase AOP1 [Pyrus x bretschneideri]	sp|Q945B6|AOP1L_ARATH/1.1e-55/Probable 2-oxoglutarate-dependent dioxygenase AOP1.2 OS=Arabidopsis thaliana GN=AOP1.2 PE=2 SV=1
BntWG10000870	Down	-2.9807	1.62619e-21	XP_015898021.1/1.1e-125/PREDICTED: protein IQ-DOMAIN 14 [Ziziphus jujuba]	sp|Q8LPG9|IQD14_ARATH/6.9e-19/Protein IQ-DOMAIN 14 OS=Arabidopsis thaliana GN=IQD14 PE=1 SV=1
BntWG10000878	Up	2.22575	1.43464e-185	XP_004149819.1/0.0e+00/PREDICTED: ABC transporter G family member 6-like [Cucumis sativus] >KGN51254.1 hypothetical protein Csa_5G505150 [Cucumis sativus]	sp|O80946|AB1G_ARATH/5.4e-310/ABC transporter G family member 1 OS=Arabidopsis thaliana GN=ABCG1 PE=2 SV=1
BntWG10000943	Down	-4.79196	6.3444e-05	XP_015887914.1/9.9e-129/PREDICTED: 1-aminocyclopropane-1-carboxylate oxidase homolog 1-like [Ziziphus jujuba]	sp|Q8H1S4|ACCH3_ARATH/7.9e-107/1-aminocyclopropane-1-carboxylate oxidase homolog 3 OS=Arabidopsis thaliana GN=At1g06650 PE=2 SV=1
BntWG10000946	Down	-2.02732	0	XP_010113152.1/6.9e-122/F-box protein [Morus notabilis] >EXC68150.1 F-box protein [Morus notabilis]	sp|O49508|FB237_ARATH/5.4e-47/F-box protein At4g18380 OS=Arabidopsis thaliana GN=At4g18380 PE=2 SV=1
BntWG10000954	Down	-1.73583	0	XP_010092963.1/1.2e-67/hypothetical protein L484_018900 [Morus notabilis] >EXB53016.1 hypothetical protein L484_018900 [Morus notabilis]	NA
BntWG10000969	Up	5.04643	1.40655e-05	XP_015899320.1/1.4e-44/PREDICTED: MADS-box protein SOC1 [Ziziphus jujuba]	sp|O64645|SOC1_ARATH/2.7e-40/MADS-box protein SOC1 OS=Arabidopsis thaliana GN=SOC1 PE=1 SV=1
BntWG10000976	Up	9.12425	7.09769e-53	XP_010109733.1/5.8e-47/Cytochrome b5 [Morus notabilis] >EXC24203.1 Cytochrome b5 [Morus notabilis]	sp|P49098|CYB5_TOBAC/4.3e-47/Cytochrome b5 OS=Nicotiana tabacum PE=2 SV=1
BntWG10000978	Down	-4.45127	0.000357823	XP_010096335.1/4.3e-249/hypothetical protein L484_021082 [Morus notabilis] >EXB63810.1 hypothetical protein L484_021082 [Morus notabilis]	sp|Q3HRQ2|GLOX_VITPS/1.4e-119/Aldehyde oxidase GLOX OS=Vitis pseudoreticulata GN=GLOX PE=2 SV=1
BntWG10000996	Down	-5.5768	2.11383e-07	XP_007217233.1/4.8e-23/phospholipase A1-IIdelta [Prunus persica] >ONI16697.1 hypothetical protein PRUPE_3G116300 [Prunus persica]	sp|Q9SJI7|PLA20_ARATH/7.0e-19/Phospholipase A1-IIdelta OS=Arabidopsis thaliana GN=At2g42690 PE=1 SV=1
BntWG10001017	Down	-4.48241	0.000310244	B0ZB57.1/2.7e-116/RecName: Full=Probable O-methyltransferase 3; Short=HlOMT3 >ABZ89567.1 O-methyltransferase 3 [Humulus lupulus]	sp|B0ZB57|OMT3_HUMLU/1.6e-118/Probable O-methyltransferase 3 OS=Humulus lupulus GN=OMT3 PE=2 SV=1
BntWG10001019	Down	-3.90423	4.65351e-197	AOX49214.1/9.6e-145/hydroxycinnamoyl-CoA shikimate/quinate hydroxycinnamoyl transferase [Acacia koa]	sp|Q9FI78|HST_ARATH/1.8e-132/Shikimate O-hydroxycinnamoyltransferase OS=Arabidopsis thaliana GN=HST PE=1 SV=1
BntWG10001020	Down	-5.86062	0	XP_018808626.1/6.2e-112/PREDICTED: glyoxylate/hydroxypyruvate reductase HPR3-like [Juglans regia]	sp|Q9LE33|HPR3_ARATH/1.5e-81/Glyoxylate/hydroxypyruvate reductase HPR3 OS=Arabidopsis thaliana GN=HPR3 PE=2 SV=1
BntWG10001021	Up	8.70548	5.18855e-42	XP_010093495.1/5.9e-104/Pollen-specific protein SF3 [Morus notabilis] >EXB54148.1 Pollen-specific protein SF3 [Morus notabilis]	sp|Q9M047|WLI2B_ARATH/1.3e-92/LIM domain-containing protein WLIM2b OS=Arabidopsis thaliana GN=WLIM2B PE=1 SV=1
BntWG10001046	Down	-7.81352	0	NA	NA
BntWG10001053	Down	-2.21925	1.46284e-24	XP_010090982.1/1.2e-123/hypothetical protein L484_013644 [Morus notabilis] >EXB41567.1 hypothetical protein L484_013644 [Morus notabilis]	sp|Q9XGY6|WAXS1_SIMCH/3.1e-79/Long-chain-alcohol O-fatty-acyltransferase OS=Simmondsia chinensis PE=1 SV=1
BntWG10001059	Up	6.84812	7.08121e-15	ASM47214.1/3.0e-245/lysm-containing receptor kinase 13 [Parasponia rigida]	sp|Q9S9M5|WAKLA_ARATH/4.8e-115/Wall-associated receptor kinase-like 1 OS=Arabidopsis thaliana GN=WAKL1 PE=2 SV=1
BntWG10001071	Up	1.75157	1.04639e-16	XP_010095792.1/7.3e-117/hypothetical protein L484_017600 [Morus notabilis] >EXB62212.1 hypothetical protein L484_017600 [Morus notabilis]	sp|P51108|DFRA_MAIZE/1.1e-40/Dihydroflavonol 4-reductase OS=Zea mays GN=A1 PE=3 SV=1
BntWG10001082	Up	4.17809	0.00114496	XP_010103000.1/2.9e-205/MATE efflux family protein 9 [Morus notabilis] >EXB94567.1 MATE efflux family protein 9 [Morus notabilis]	sp|Q9FHB6|DTX16_ARATH/1.4e-148/Protein DETOXIFICATION 16 OS=Arabidopsis thaliana GN=DTX16 PE=2 SV=1
BntWG10001086	Up	3.09068	6.37553e-33	XP_015890317.1/6.9e-101/PREDICTED: adenylyl-sulfate kinase, chloroplastic isoform X2 [Ziziphus jujuba]	sp|O49204|KAPS_CATRO/1.6e-94/Adenylyl-sulfate kinase, chloroplastic OS=Catharanthus roseus GN=AKN PE=2 SV=1
BntWG10001095	Down	-2.1082	7.58261e-08	XP_010095893.1/8.3e-178/putative peptide/nitrate transporter [Morus notabilis] >EXB62487.1 putative peptide/nitrate transporter [Morus notabilis]	sp|Q0WP01|PTR9_ARATH/1.4e-158/Protein NRT1/ PTR FAMILY 5.10 OS=Arabidopsis thaliana GN=NPF5.10 PE=2 SV=1
BntWG10001101	Down	-2.83845	4.94211e-05	XP_010092469.1/9.8e-115/Plastidial lipoyltransferase 2 [Morus notabilis] >EXB51235.1 Plastidial lipoyltransferase 2 [Morus notabilis]	sp|Q948J9|LIP2P_ARATH/4.8e-98/Plastidial lipoyltransferase 2 OS=Arabidopsis thaliana GN=LIP2p PE=2 SV=1
BntWG10001112	Down	-4.62643	2.40179e-07	AMQ09530.1/1.6e-47/small auxin up regulated protein [Boehmeria nivea]	sp|P32295|ARG7_VIGRR/7.4e-26/Indole-3-acetic acid-induced protein ARG7 OS=Vigna radiata var. radiata GN=ARG7 PE=2 SV=1
BntWG10001116	Up	3.19244	0.00250651	XP_017429694.1/3.0e-14/PREDICTED: histone chaperone ASF1-like isoform X2 [Vigna angularis] >BAT81045.1 hypothetical protein VIGAN_03069900 [Vigna angularis var. angularis]	NA
BntWG10001120	Up	2.40796	8.92798e-61	XP_011022254.1/8.7e-62/PREDICTED: uncharacterized protein LOC105124084 [Populus euphratica]	NA
BntWG10001129	Down	-2.64684	6.1675e-15	XP_010087097.1/2.6e-65/Xylosyltransferase 1 [Morus notabilis] >EXB26152.1 Xylosyltransferase 1 [Morus notabilis]	sp|Q8S8P3|GT14C_ARATH/5.5e-36/Beta-glucuronosyltransferase GlcAT14C OS=Arabidopsis thaliana GN=GLCAT14C PE=2 SV=1
BntWG10001134	Up	2.00816	0.00076162	OAY81862.1/1.5e-54/Transcription factor MYB44 [Ananas comosus]	sp|Q9FDW1|MYB44_ARATH/3.4e-43/Transcription factor MYB44 OS=Arabidopsis thaliana GN=MYB44 PE=1 SV=1
BntWG10001137	Down	-6.34657	2.72858e-11	XP_010110784.1/1.2e-62/Single-stranded DNA-binding protein [Morus notabilis] >EXC28049.1 Single-stranded DNA-binding protein [Morus notabilis]	sp|Q84J78|SSBP_ARATH/1.1e-20/Single-stranded DNA-binding protein, mitochondrial OS=Arabidopsis thaliana GN=At4g11060 PE=2 SV=1
BntWG10001140	Up	2.42363	9.19493e-08	XP_009355306.1/7.1e-82/PREDICTED: cyclic nucleotide-gated ion channel 1-like isoform X3 [Pyrus x bretschneideri]	sp|O65717|CNGC1_ARATH/3.4e-60/Cyclic nucleotide-gated ion channel 1 OS=Arabidopsis thaliana GN=CNGC1 PE=1 SV=1
BntWG10001154	Down	-6.50145	1.90711e-142	XP_010086796.1/3.5e-166/Cytochrome P450 71A1 [Morus notabilis] >EXB23806.1 Cytochrome P450 71A1 [Morus notabilis]	sp|P24465|C71A1_PERAE/1.3e-80/Cytochrome P450 71A1 OS=Persea americana GN=CYP71A1 PE=1 SV=2
BntWG10001155	Down	-3.99724	0.00213457	KZM92871.1/5.8e-155/hypothetical protein DCAR_016116 [Daucus carota subsp. sativus]	sp|Q6WKZ1|C71DI_MENGR/4.3e-70/Cytochrome P450 71D18 OS=Mentha gracilis GN=CYP71D18 PE=1 SV=1
BntWG10001158	Up	2.53173	3.37799e-08	XP_012832689.1/4.1e-16/PREDICTED: uncharacterized protein LOC105953558 [Erythranthe guttata]	NA
BntWG10001160	Up	3.56275	2.58289e-06	XP_010089477.1/7.9e-165/S-type anion channel SLAH1 [Morus notabilis] >EXB37870.1 S-type anion channel SLAH1 [Morus notabilis]	sp|Q5E930|SLAH1_ARATH/1.1e-115/S-type anion channel SLAH1 OS=Arabidopsis thaliana GN=SLAH1 PE=2 SV=1
BntWG10001169	Down	-4.3536	0.000549825	ARD01923.1/3.0e-188/ATP synthase CF1 beta subunit (plastid) [Debregeasia saeneb]	sp|Q9MRI8|ATPB_GALBE/7.1e-190/ATP synthase subunit beta, chloroplastic OS=Galbulimima belgraveana GN=atpB PE=3 SV=1
BntWG10001178	Up	8.50114	1.58205e-37	ARD01927.1/5.5e-63/photosystem I assembly protein Ycf4 (plastid) [Debregeasia saeneb]	sp|Q09X06|YCF4_MORIN/2.0e-62/Photosystem I assembly protein Ycf4 OS=Morus indica GN=ycf4 PE=3 SV=1
BntWG10001193	Down	-4.3536	0.000549825	ARD01923.1/3.0e-188/ATP synthase CF1 beta subunit (plastid) [Debregeasia saeneb]	sp|Q9MRI8|ATPB_GALBE/7.1e-190/ATP synthase subunit beta, chloroplastic OS=Galbulimima belgraveana GN=atpB PE=3 SV=1
BntWG10001197	Up	8.50114	1.58205e-37	ARD01927.1/5.5e-63/photosystem I assembly protein Ycf4 (plastid) [Debregeasia saeneb]	sp|Q09X06|YCF4_MORIN/2.0e-62/Photosystem I assembly protein Ycf4 OS=Morus indica GN=ycf4 PE=3 SV=1
BntWG10001203	Down	-3.5768	0.000465506	XP_010090570.1/3.2e-130/hypothetical protein L484_016620 [Morus notabilis] >EXB39776.1 hypothetical protein L484_016620 [Morus notabilis]	sp|Q9FFW5|PERK8_ARATH/2.9e-11/Proline-rich receptor-like protein kinase PERK8 OS=Arabidopsis thaliana GN=PERK8 PE=1 SV=1
BntWG10001206	Up	4.298	0.000713686	XP_010111209.1/1.3e-146/Auxin-induced protein 5NG4 [Morus notabilis] >EXC30687.1 Auxin-induced protein 5NG4 [Morus notabilis]	sp|Q9FL41|WTR38_ARATH/2.5e-97/WAT1-related protein At5g07050 OS=Arabidopsis thaliana GN=At5g07050 PE=2 SV=1
BntWG10001223	Down	-2.69228	0.00115463	XP_015868749.1/2.5e-28/PREDICTED: transcription factor bHLH36 [Ziziphus jujuba]	sp|F4JIJ7|BH162_ARATH/2.3e-18/Transcription factor bHLH162 OS=Arabidopsis thaliana GN=BHLH162 PE=1 SV=1
BntWG10001229	Down	-1.79862	9.55718e-25	XP_010111596.1/8.7e-60/Calcium-binding protein CML38 [Morus notabilis] >EXC31341.1 Calcium-binding protein CML38 [Morus notabilis]	sp|Q9SRE6|CML38_ARATH/1.5e-35/Calcium-binding protein CML38 OS=Arabidopsis thaliana GN=CML38 PE=2 SV=1
BntWG10001233	Down	-4.76002	1.91465e-26	XP_008229475.1/1.3e-114/PREDICTED: 7-deoxyloganetin glucosyltransferase-like isoform X1 [Prunus mume]	sp|F8WLS6|UGT6_CATRO/2.9e-98/7-deoxyloganetin glucosyltransferase OS=Catharanthus roseus GN=UGT85A23 PE=1 SV=1
BntWG10001267	Up	4.1972	0.00106497	XP_010106413.1/4.2e-45/TMV resistance protein N [Morus notabilis] >EXC10452.1 TMV resistance protein N [Morus notabilis]	sp|Q9SZ67|WRK19_ARATH/2.2e-30/Probable WRKY transcription factor 19 OS=Arabidopsis thaliana GN=WRKY19 PE=3 SV=1
BntWG10001282	Down	-4.89873	3.40842e-05	XP_010099696.1/2.0e-26/hypothetical protein L484_025129 [Morus notabilis] >EXB80273.1 hypothetical protein L484_025129 [Morus notabilis]	NA
BntWG10001285	Up	2.89269	3.37133e-17	NA	NA
BntWG10001303	Down	-1.81743	7.67922e-16	XP_010099571.1/8.5e-228/hypothetical protein L484_011577 [Morus notabilis] >EXB79637.1 hypothetical protein L484_011577 [Morus notabilis]	NA
BntWG10001325	Up	4.38074	7.9928e-27	XP_002315890.2/1.9e-68/hypothetical protein POPTR_0010s12420g [Populus trichocarpa] >EEF02061.2 hypothetical protein POPTR_0010s12420g [Populus trichocarpa]	sp|P81393|MYB08_ANTMA/2.4e-63/Myb-related protein 308 OS=Antirrhinum majus GN=MYB308 PE=2 SV=1
BntWG10001326	Up	2.70377	6.90357e-05	XP_010098816.1/2.9e-32/hypothetical protein L484_022581 [Morus notabilis] >EXB75904.1 hypothetical protein L484_022581 [Morus notabilis]	NA
BntWG10001336	Down	-2.66627	0.00102913	XP_010102394.1/9.5e-70/hypothetical protein L484_010706 [Morus notabilis] >EXB93379.1 hypothetical protein L484_010706 [Morus notabilis]	sp|O82314|U082_ARATH/4.0e-65/Probable transcriptional regulatory protein At2g25830 OS=Arabidopsis thaliana GN=At2g25830 PE=2 SV=2
BntWG10001340	Up	5.68116	8.52868e-08	XP_010100793.1/1.8e-221/hypothetical protein L484_015822 [Morus notabilis] >EXB84491.1 hypothetical protein L484_015822 [Morus notabilis]	sp|Q9SRT3|CSLC6_ARATH/5.9e-182/Probable xyloglucan glycosyltransferase 6 OS=Arabidopsis thaliana GN=CSLC6 PE=1 SV=1
BntWG10001345	Down	-3.9624	0	XP_015878381.1/8.2e-96/PREDICTED: tropinone reductase-like 3 [Ziziphus jujuba]	sp|H9BFQ2|TPRL3_ERYCB/5.7e-94/Tropinone reductase-like 3 OS=Erythroxylum coca PE=2 SV=1
BntWG10001347	Up	8.37396	5.67296e-35	AMC32083.1/1.4e-76/ribosomal protein L2 (chloroplast) [Ceanothus herbaceus] >ANJ78230.1 ribosomal protein L2 (chloroplast) [Ziziphus jujuba] >ANJ78231.1 ribosomal protein L2 (chloroplast) [Ziziphus jujuba] >ANJ78315.1 ribosomal protein L2 (chloroplast) [Ziziphus jujuba var. spinosa] >ANJ78316.1 ribosomal protein L2 (chloroplast) [Ziziphus jujuba var. spinosa]	sp|Q09WV5|RK2_MORIN/8.3e-79/50S ribosomal protein L2, chloroplastic OS=Morus indica GN=rpl2-A PE=3 SV=1
BntWG10001348	Up	8.37396	5.67296e-35	AMC32083.1/1.4e-76/ribosomal protein L2 (chloroplast) [Ceanothus herbaceus] >ANJ78230.1 ribosomal protein L2 (chloroplast) [Ziziphus jujuba] >ANJ78231.1 ribosomal protein L2 (chloroplast) [Ziziphus jujuba] >ANJ78315.1 ribosomal protein L2 (chloroplast) [Ziziphus jujuba var. spinosa] >ANJ78316.1 ribosomal protein L2 (chloroplast) [Ziziphus jujuba var. spinosa]	sp|Q09WV5|RK2_MORIN/8.3e-79/50S ribosomal protein L2, chloroplastic OS=Morus indica GN=rpl2-A PE=3 SV=1
BntWG10001362	Up	1.82459	1.72508e-102	XP_010100547.1/1.4e-86/hypothetical protein L484_012102 [Morus notabilis] >EXB82790.1 hypothetical protein L484_012102 [Morus notabilis]	sp|P24805|TSJT1_TOBAC/1.9e-19/Stem-specific protein TSJT1 OS=Nicotiana tabacum GN=TSJT1 PE=2 SV=1
BntWG10001367	Down	-6.80099	1.47123e-14	XP_010103304.1/2.6e-88/hypothetical protein L484_014344 [Morus notabilis] >EXB95371.1 hypothetical protein L484_014344 [Morus notabilis]	NA
BntWG10001371	Up	3.52119	9.74985e-237	XP_010103649.1/1.8e-194/Taxadiene 5-alpha hydroxylase [Morus notabilis] >EXB96532.1 Taxadiene 5-alpha hydroxylase [Morus notabilis]	sp|Q6WG30|T5H_TAXCU/4.8e-96/Taxadiene 5-alpha hydroxylase OS=Taxus cuspidata PE=1 SV=2
BntWG10001372	Up	2.96906	4.05984e-07	XP_010087621.1/6.5e-134/UDP-glycosyltransferase 85A1 [Morus notabilis] >EXB29476.1 UDP-glycosyltransferase 85A1 [Morus notabilis]	sp|G3FIN9|UGTK5_MANES/1.9e-106/Linamarin synthase 2 OS=Manihot esculenta GN=UGT85K5 PE=1 SV=1
BntWG10001386	Up	2.10484	2.16843e-10	XP_008787947.1/8.5e-17/PREDICTED: proline-rich receptor-like protein kinase PERK9 [Phoenix dactylifera]	sp|Q9FPQ6|GP1_CHLRE/8.3e-17/Vegetative cell wall protein gp1 OS=Chlamydomonas reinhardtii GN=GP1 PE=1 SV=1
BntWG10001406	Up	2.20237	0	XP_010104102.1/4.2e-104/hypothetical protein L484_014385 [Morus notabilis] >EXB98543.1 hypothetical protein L484_014385 [Morus notabilis]	sp|Q8LEE9|FLA12_ARATH/5.7e-50/Fasciclin-like arabinogalactan protein 12 OS=Arabidopsis thaliana GN=FLA12 PE=2 SV=2
BntWG10001411	Down	-3.32083	0	XP_006436136.1/7.2e-188/hypothetical protein CICLE_v10031467mg [Citrus clementina] >XP_006486002.1 PREDICTED: 3-ketoacyl-CoA synthase 19 [Citrus sinensis] >ESR49376.1 hypothetical protein CICLE_v10031467mg [Citrus clementina]	sp|Q9LZ72|KCS19_ARATH/8.4e-173/3-ketoacyl-CoA synthase 19 OS=Arabidopsis thaliana GN=KCS19 PE=2 SV=1
BntWG10001417	Up	1.84258	4.2695e-05	XP_010101352.1/1.2e-99/UDP-glycosyltransferase 74E2 [Morus notabilis] >EXB88299.1 UDP-glycosyltransferase 74E2 [Morus notabilis]	sp|Q9SYK9|U74E2_ARATH/2.2e-64/UDP-glycosyltransferase 74E2 OS=Arabidopsis thaliana GN=UGT74E2 PE=1 SV=1
BntWG10001418	Up	3.17614	8.01974e-24	XP_007033645.2/3.1e-154/PREDICTED: UDP-glycosyltransferase 74F2 [Theobroma cacao]	sp|O22822|U74F2_ARATH/1.1e-135/UDP-glycosyltransferase 74F2 OS=Arabidopsis thaliana GN=UGT74F2 PE=1 SV=1
BntWG10001426	Down	-8.20246	5.85056e-32	XP_018856104.1/1.2e-168/PREDICTED: protein PIN-LIKES 7-like [Juglans regia]	sp|Q9FKY4|PILS7_ARATH/1.5e-150/Protein PIN-LIKES 7 OS=Arabidopsis thaliana GN=PILS7 PE=2 SV=1
BntWG10001432	Up	1.88281	0.000232873	XP_010088314.1/1.6e-63/hypothetical protein L484_011130 [Morus notabilis] >EXB33539.1 hypothetical protein L484_011130 [Morus notabilis]	sp|Q9LZJ7|PRP3_ARATH/1.8e-19/Proline-rich protein 3 OS=Arabidopsis thaliana GN=PRP3 PE=2 SV=1
BntWG10001433	Down	-6.62701	3.31122e-13	XP_010101540.1/4.5e-35/GDSL esterase/lipase [Morus notabilis] >EXB88552.1 GDSL esterase/lipase [Morus notabilis]	sp|Q9FJ41|GDL85_ARATH/1.7e-26/GDSL esterase/lipase At5g45950 OS=Arabidopsis thaliana GN=At5g45950 PE=2 SV=1
BntWG10001436	Up	4.09209	5.14432e-88	XP_015888000.1/1.9e-228/PREDICTED: protein SIEVE ELEMENT OCCLUSION B-like [Ziziphus jujuba]	sp|Q9SS87|SEOB_ARATH/6.1e-83/Protein SIEVE ELEMENT OCCLUSION B OS=Arabidopsis thaliana GN=SEOB PE=1 SV=1
BntWG10001437	Down	-3.64138	9.66932e-06	XP_015898007.1/7.6e-62/PREDICTED: probable inactive shikimate kinase like 2, chloroplastic [Ziziphus jujuba]	sp|O82290|SKL2_ARATH/5.7e-54/Probable inactive shikimate kinase like 2, chloroplastic OS=Arabidopsis thaliana GN=SKL2 PE=2 SV=2
BntWG10001446	Down	-3.82776	0.00366906	XP_010107979.1/3.1e-81/hypothetical protein L484_027571 [Morus notabilis] >EXC17379.1 hypothetical protein L484_027571 [Morus notabilis]	NA
BntWG10001447	Down	-3.29461	0.00241417	XP_010107979.1/5.8e-83/hypothetical protein L484_027571 [Morus notabilis] >EXC17379.1 hypothetical protein L484_027571 [Morus notabilis]	NA
BntWG10001454	Down	-4.24128	0.000872402	XP_015873760.1/3.5e-72/PREDICTED: ycf20-like protein isoform X1 [Ziziphus jujuba]	sp|O80813|YC20L_ARATH/2.5e-54/Ycf20-like protein OS=Arabidopsis thaliana GN=At1g65420 PE=2 SV=2
BntWG10001458	Down	-3.79919	0.000141965	NA	NA
BntWG10001473	Down	-3.08269	1.43581e-07	XP_018830212.1/6.7e-78/PREDICTED: B3 domain-containing transcription factor VRN1-like isoform X2 [Juglans regia]	sp|Q8L3W1|VRN1_ARATH/6.2e-36/B3 domain-containing transcription factor VRN1 OS=Arabidopsis thaliana GN=VRN1 PE=1 SV=1
BntWG10001476	Down	-4.3522	0.000553209	XP_010091152.1/0.0e+00/Pentatricopeptide repeat-containing protein [Morus notabilis] >EXB42922.1 Pentatricopeptide repeat-containing protein [Morus notabilis]	sp|O65567|PP342_ARATH/0.0e+00/Pentatricopeptide repeat-containing protein At4g30825, chloroplastic OS=Arabidopsis thaliana GN=At4g30825 PE=2 SV=2
BntWG10001483	Down	-1.85085	4.27542e-52	XP_007203026.1/2.4e-216/disease resistance protein RGA2 [Prunus persica] >ONH95302.1 hypothetical protein PRUPE_7G062200 [Prunus persica]	sp|Q7XBQ9|RGA2_SOLBU/1.0e-102/Disease resistance protein RGA2 OS=Solanum bulbocastanum GN=RGA2 PE=1 SV=1
BntWG10001489	Up	4.23004	0.000937516	XP_015386006.1/1.1e-147/PREDICTED: probable fructokinase-4 isoform X2 [Citrus sinensis]	sp|Q9M1B9|SCRK4_ARATH/3.4e-146/Probable fructokinase-4 OS=Arabidopsis thaliana GN=At3g59480 PE=2 SV=1
BntWG10001496	Down	-3.99364	0.00216063	XP_010112528.1/4.0e-122/putative peroxidase 61 [Morus notabilis] >EXC33981.1 putative peroxidase 61 [Morus notabilis]	sp|Q9FLV5|PER61_ARATH/2.2e-109/Probable peroxidase 61 OS=Arabidopsis thaliana GN=PER61 PE=3 SV=1
BntWG10001506	Up	2.30095	8.10675e-05	XP_010112767.1/1.6e-156/Receptor-like protein 12 [Morus notabilis] >EXC34882.1 Receptor-like protein 12 [Morus notabilis]	sp|Q9C9H7|RLP12_ARATH/5.6e-45/Receptor-like protein 12 OS=Arabidopsis thaliana GN=RLP12 PE=2 SV=2
BntWG10001529	Down	-1.76888	3.05958e-09	XP_015867421.1/2.6e-21/PREDICTED: disease resistance protein RPM1-like [Ziziphus jujuba]	sp|Q9LRV8|PIRL2_ARATH/5.2e-06/Plant intracellular Ras-group-related LRR protein 2 OS=Arabidopsis thaliana GN=PIRL2 PE=2 SV=1
BntWG10001538	Down	-4.04668	0.00180123	XP_012076119.1/1.0e-91/N-carbamoylputrescine amidase [Jatropha curcas] >KDP34412.1 hypothetical protein JCGZ_12693 [Jatropha curcas]	sp|Q8VYF5|NILP1_ARATH/9.2e-93/N-carbamoylputrescine amidase OS=Arabidopsis thaliana GN=CPA PE=1 SV=1
BntWG10001571	Down	-2.51655	3.91947e-47	XP_010109379.1/2.0e-97/putative S-adenosylmethionine-dependent methyltransferase [Morus notabilis] >EXC22151.1 putative S-adenosylmethionine-dependent methyltransferase [Morus notabilis]	sp|Q9LS10|MT810_ARATH/3.7e-64/Probable S-adenosylmethionine-dependent methyltransferase At5g38100 OS=Arabidopsis thaliana GN=At5g38100 PE=2 SV=1
BntWG10001583	Down	-2.01094	3.73802e-08	XP_015894696.1/6.2e-48/PREDICTED: cytosolic sulfotransferase 15-like [Ziziphus jujuba]	sp|Q9M1V1|SOT6_ARATH/6.7e-39/Cytosolic sulfotransferase 6 OS=Arabidopsis thaliana GN=SOT6 PE=2 SV=1
BntWG10001586	Up	3.37019	0	XP_010105253.1/2.0e-248/hypothetical protein L484_019396 [Morus notabilis] >EXC04188.1 hypothetical protein L484_019396 [Morus notabilis]	sp|Q9FYG4|GLOX1_ARATH/7.1e-126/Aldehyde oxidase GLOX1 OS=Arabidopsis thaliana GN=GLOX1 PE=2 SV=1
BntWG10001595	Up	6.99909	0	AIX10136.1/3.2e-89/flavonoid 3',5'-hydroxylase [Penstemon laetus]	sp|P48418|C75A1_PETHY/1.7e-87/Flavonoid 3',5'-hydroxylase 1 OS=Petunia hybrida GN=CYP75A1 PE=2 SV=1
BntWG10001601	Up	5.33513	1.76662e-06	XP_015881467.1/1.3e-66/PREDICTED: centromere protein V [Ziziphus jujuba]	NA
BntWG10001606	Up	4.57224	2.14916e-12	XP_010109588.1/1.5e-08/hypothetical protein L484_005247 [Morus notabilis] >EXC23297.1 hypothetical protein L484_005247 [Morus notabilis]	NA
BntWG10001620	Down	-2.71462	1.58532e-23	XP_015903024.1/2.0e-161/PREDICTED: UDP-glycosyltransferase 91A1-like [Ziziphus jujuba]	sp|Q940V3|U91A1_ARATH/8.2e-144/UDP-glycosyltransferase 91A1 OS=Arabidopsis thaliana GN=UGT91A1 PE=2 SV=1
BntWG10001622	Down	-3.46577	3.5643e-08	XP_007226669.2/6.8e-111/acid phosphatase 1 [Prunus persica] >ONI26801.1 hypothetical protein PRUPE_1G046900 [Prunus persica]	sp|P27061|PPA1_SOLLC/1.6e-48/Acid phosphatase 1 OS=Solanum lycopersicum GN=APS1 PE=2 SV=1
BntWG10001631	Down	-5.26461	2.86371e-06	ONI12341.1/0.0e+00/hypothetical protein PRUPE_4G158000 [Prunus persica]	sp|C0LGG9|Y5344_ARATH/0.0e+00/Probable LRR receptor-like serine/threonine-protein kinase At1g53440 OS=Arabidopsis thaliana GN=At1g53440 PE=2 SV=2
BntWG10001638	Up	2.50659	9.05911e-87	XP_010097705.1/2.3e-110/Phospholipase C 3 [Morus notabilis] >EXB70660.1 Phospholipase C 3 [Morus notabilis]	sp|Q9SRQ6|NPC3_ARATH/1.5e-82/Non-specific phospholipase C3 OS=Arabidopsis thaliana GN=NPC3 PE=2 SV=1
BntWG10001671	Up	4.68415	3.0117e-126	XP_015888375.1/3.3e-183/PREDICTED: uncharacterized protein LOC107423347 [Ziziphus jujuba]	NA
BntWG10001680	Down	-4.5768	0.000197442	XP_015870331.1/2.9e-193/PREDICTED: type III polyketide synthase B-like [Ziziphus jujuba]	sp|Q8LDM2|PKSB_ARATH/2.1e-185/Type III polyketide synthase B OS=Arabidopsis thaliana GN=PKSB PE=1 SV=1
BntWG10001704	Down	-3.41521	2.26023e-35	PAN30859.1/6.6e-12/hypothetical protein PAHAL_E03034 [Panicum hallii]	sp|Q9M3H5|HMA1_ARATH/2.5e-08/Probable cadmium/zinc-transporting ATPase HMA1, chloroplastic OS=Arabidopsis thaliana GN=HMA1 PE=2 SV=2
BntWG10001714	Down	-1.92621	6.56432e-08	XP_011042900.1/1.5e-21/PREDICTED: tryptophan aminotransferase-related protein 4-like [Populus euphratica]	sp|Q93Z38|TAR4_ARATH/3.4e-18/Tryptophan aminotransferase-related protein 4 OS=Arabidopsis thaliana GN=TAR4 PE=2 SV=2
BntWG10001720	Down	-4.21555	8.42747e-95	NA	NA
BntWG10001732	Down	-5.37554	1.58538e-11	XP_015882505.1/6.2e-164/PREDICTED: cytochrome P450 71A1-like [Ziziphus jujuba]	sp|P24465|C71A1_PERAE/3.1e-136/Cytochrome P450 71A1 OS=Persea americana GN=CYP71A1 PE=1 SV=2
BntWG10001733	Down	-2.20835	0.00290437	XP_010095388.1/3.3e-111/hypothetical protein L484_013060 [Morus notabilis] >EXB59940.1 hypothetical protein L484_013060 [Morus notabilis]	sp|Q1PFQ9|PPR62_ARATH/7.2e-79/Pentatricopeptide repeat-containing protein At1g28690, mitochondrial OS=Arabidopsis thaliana GN=PCMP-E34 PE=2 SV=2
BntWG10001736	Down	-3.12703	1.65198e-06	XP_010101711.1/5.2e-49/Putative zinc finger protein [Morus notabilis] >EXB89375.1 Putative zinc finger protein [Morus notabilis]	sp|Q9SSE5|COL9_ARATH/6.3e-15/Zinc finger protein CONSTANS-LIKE 9 OS=Arabidopsis thaliana GN=COL9 PE=1 SV=1
BntWG10001744	Up	5.0243	1.62552e-05	XP_010111027.1/2.5e-224/G-type lectin S-receptor-like serine/threonine-protein kinase RKS1 [Morus notabilis] >EXC29555.1 G-type lectin S-receptor-like serine/threonine-protein kinase RKS1 [Morus notabilis]	sp|Q9ZT07|RKS1_ARATH/2.6e-173/G-type lectin S-receptor-like serine/threonine-protein kinase RKS1 OS=Arabidopsis thaliana GN=RKS1 PE=3 SV=3
BntWG10001750	Down	-2.64083	3.0565e-280	XP_010091535.1/3.9e-268/Galactoside 2-alpha-L-fucosyltransferase [Morus notabilis] >EXB44705.1 Galactoside 2-alpha-L-fucosyltransferase [Morus notabilis]	sp|Q9M5Q1|FUT1_PEA/8.6e-220/Galactoside 2-alpha-L-fucosyltransferase OS=Pisum sativum GN=FT1 PE=2 SV=1
BntWG10001754	Down	-6.87643	3.44207e-15	XP_010094845.1/1.3e-124/hypothetical protein L484_016427 [Morus notabilis] >EXB57374.1 hypothetical protein L484_016427 [Morus notabilis]	NA
BntWG10001757	Up	4.24083	0.00089849	XP_010111454.1/8.5e-41/Kelch-like protein diablo [Morus notabilis] >EXC30977.1 Kelch-like protein diablo [Morus notabilis]	NA
BntWG10001794	Down	-4.50533	0.000278808	XP_018831646.1/2.0e-102/PREDICTED: protein NRT1/ PTR FAMILY 2.11-like [Juglans regia]	sp|Q9LV10|PTR53_ARATH/3.3e-86/Protein NRT1/ PTR FAMILY 2.11 OS=Arabidopsis thaliana GN=NPF2.11 PE=1 SV=1
BntWG10001799	Down	-2.98032	6.57616e-07	XP_018825777.1/1.4e-66/PREDICTED: major allergen Pru av 1-like [Juglans regia] >AIC34703.1 pathogenesis-related protein 10 [Juglans sigillata] >APD76154.1 pathogenesis related protein 10 [Juglans regia]	sp|O24248|PRU1_PRUAV/3.7e-67/Major allergen Pru av 1 OS=Prunus avium GN=PRUA1 PE=1 SV=1
BntWG10001801	Down	-1.95119	2.71851e-05	XP_018825777.1/1.3e-44/PREDICTED: major allergen Pru av 1-like [Juglans regia] >AIC34703.1 pathogenesis-related protein 10 [Juglans sigillata] >APD76154.1 pathogenesis related protein 10 [Juglans regia]	sp|O24248|PRU1_PRUAV/1.2e-45/Major allergen Pru av 1 OS=Prunus avium GN=PRUA1 PE=1 SV=1
BntWG10001804	Down	-2.96405	1.00166e-05	AFF59689.1/3.2e-66/Bet v 1 allergen [Quercus suber]	sp|O24248|PRU1_PRUAV/4.8e-67/Major allergen Pru av 1 OS=Prunus avium GN=PRUA1 PE=1 SV=1
BntWG10001806	Down	-5.0742	1.11246e-05	AFF59689.1/1.0e-64/Bet v 1 allergen [Quercus suber]	sp|O24248|PRU1_PRUAV/1.5e-65/Major allergen Pru av 1 OS=Prunus avium GN=PRUA1 PE=1 SV=1
BntWG10001809	Down	-3.29366	0.000139305	XP_015867085.1/5.3e-26/PREDICTED: uncharacterized protein LOC107404627 isoform X1 [Ziziphus jujuba] >XP_015868598.1 PREDICTED: uncharacterized protein LOC107406027 isoform X1 [Ziziphus jujuba]	NA
BntWG10001816	Down	-1.93823	8.8976e-110	XP_011009183.1/9.5e-174/PREDICTED: ribonucleoside-diphosphate reductase small chain [Populus euphratica]	sp|P49730|RIR2_TOBAC/3.3e-171/Ribonucleoside-diphosphate reductase small chain OS=Nicotiana tabacum PE=2 SV=1
BntWG10001835	Down	-3.1937	1.46762e-19	XP_018832638.1/6.4e-178/PREDICTED: uncharacterized protein LOC109000238 isoform X1 [Juglans regia]	NA
BntWG10001870	Down	-2.04898	3.43286e-15	XP_010110540.1/3.6e-100/hypothetical protein L484_023374 [Morus notabilis] >EXC26758.1 hypothetical protein L484_023374 [Morus notabilis]	sp|Q944A9|NPS11_ARATH/2.1e-89/Novel plant SNARE 11 OS=Arabidopsis thaliana GN=NPSN11 PE=1 SV=2
BntWG10001874	Down	-3.25111	6.64053e-12	XP_004288125.1/5.4e-30/PREDICTED: uncharacterized protein LOC101298253 [Fragaria vesca subsp. vesca]	NA
BntWG10001875	Down	-8.07801	1.53342e-36	XP_010110838.1/4.5e-210/hypothetical protein L484_011821 [Morus notabilis] >EXC28317.1 hypothetical protein L484_011821 [Morus notabilis]	sp|Q8W486|Y1491_ARATH/1.2e-66/Uncharacterized protein At1g04910 OS=Arabidopsis thaliana GN=At1g04910 PE=2 SV=1
BntWG10001881	Up	3.0423	5.4804e-08	XP_010111002.1/4.0e-111/Cytochrome P450 71D10 [Morus notabilis] >EXC29388.1 Cytochrome P450 71D10 [Morus notabilis]	sp|H2DH18|C7A12_PANGI/2.7e-83/Cytochrome P450 CYP736A12 OS=Panax ginseng PE=2 SV=1
BntWG10001884	Up	4.1571	0.0012375	XP_010111002.1/3.3e-90/Cytochrome P450 71D10 [Morus notabilis] >EXC29388.1 Cytochrome P450 71D10 [Morus notabilis]	sp|H2DH18|C7A12_PANGI/8.5e-75/Cytochrome P450 CYP736A12 OS=Panax ginseng PE=2 SV=1
BntWG10001887	Up	3.75125	0.000193287	XP_010111002.1/7.8e-113/Cytochrome P450 71D10 [Morus notabilis] >EXC29388.1 Cytochrome P450 71D10 [Morus notabilis]	sp|H2DH18|C7A12_PANGI/1.3e-88/Cytochrome P450 CYP736A12 OS=Panax ginseng PE=2 SV=1
BntWG10001895	Down	-1.76313	3.36701e-45	XP_021830290.1/3.9e-76/WAT1-related protein At5g64700-like [Prunus avium]	sp|Q9FGG3|WTR45_ARATH/4.2e-59/WAT1-related protein At5g64700 OS=Arabidopsis thaliana GN=At5g64700 PE=2 SV=1
BntWG10001899	Down	-3.18239	0	NA	NA
BntWG10001923	Down	-2.63161	0	XP_010109635.1/1.5e-193/hypothetical protein L484_015590 [Morus notabilis] >EXC23680.1 hypothetical protein L484_015590 [Morus notabilis]	sp|B8B7E7|PLP3_ORYSI/1.4e-100/Patatin-like protein 3 OS=Oryza sativa subsp. indica GN=PLP3 PE=3 SV=1
BntWG10001941	Down	-2.45831	0	XP_010112778.1/3.1e-290/Calcium-transporting ATPase 12, plasma membrane-type [Morus notabilis] >EXC34893.1 Calcium-transporting ATPase 12, plasma membrane-type [Morus notabilis]	sp|Q9LY77|ACA12_ARATH/2.1e-113/Calcium-transporting ATPase 12, plasma membrane-type OS=Arabidopsis thaliana GN=ACA12 PE=2 SV=1
BntWG10001947	Up	4.79162	6.62934e-05	AEE01404.1/1.4e-100/ATP synthase beta chain, partial (chloroplast) [Schoutenia ovata]	sp|Q2L917|ATPB_GOSHI/7.2e-102/ATP synthase subunit beta, chloroplastic OS=Gossypium hirsutum GN=atpB PE=3 SV=1
BntWG10001948	Down	-6.20129	1.00047e-70	XP_007017924.2/1.1e-142/PREDICTED: ornithine decarboxylase [Theobroma cacao]	sp|P50134|DCOR_DATST/2.9e-127/Ornithine decarboxylase OS=Datura stramonium PE=2 SV=1
BntWG10001953	Up	6.2312	1.53848e-10	XP_015881503.1/3.1e-141/PREDICTED: ribonuclease Z, chloroplastic [Ziziphus jujuba]	sp|Q8L633|RNZ2_ARATH/3.0e-125/tRNase Z TRZ2, chloroplastic OS=Arabidopsis thaliana GN=TRZ2 PE=2 SV=1
BntWG10001968	Down	-4.77961	8.11877e-27	XP_010087683.1/4.3e-117/Flavonol sulfotransferase-like protein [Morus notabilis] >EXC35772.1 Flavonol sulfotransferase-like protein [Morus notabilis]	sp|Q8L5A7|SOT15_ARATH/1.6e-92/Cytosolic sulfotransferase 15 OS=Arabidopsis thaliana GN=SOT15 PE=1 SV=1
BntWG10001970	Up	3.46064	2.30254e-19	XP_010109059.1/4.4e-126/Carboxylesterase 1 [Morus notabilis] >EXC20859.1 Carboxylesterase 1 [Morus notabilis]	sp|Q0ZPV7|CXE1_ACTER/9.9e-99/Carboxylesterase 1 OS=Actinidia eriantha GN=CXE1 PE=1 SV=1
BntWG10001981	Up	6.80958	1.47776e-14	XP_010088262.1/1.7e-218/(6-4)DNA photolyase [Morus notabilis] >EXB33246.1 (6-4)DNA photolyase [Morus notabilis]	sp|O48652|UVR3_ARATH/1.1e-201/(6-4)DNA photolyase OS=Arabidopsis thaliana GN=UVR3 PE=1 SV=2
BntWG10001982	Down	-2.23557	4.26027e-06	XP_010112925.1/1.8e-144/hypothetical protein L484_010856 [Morus notabilis] >EXC35074.1 hypothetical protein L484_010856 [Morus notabilis]	sp|Q9LQQ0|DIR25_ARATH/8.1e-94/Dirigent protein 25 OS=Arabidopsis thaliana GN=DIR25 PE=2 SV=1
BntWG10001992	Up	4.03386	1.47838e-70	XP_010088299.1/6.3e-79/putative pectinesterase/pectinesterase inhibitor 41 [Morus notabilis] >EXB33524.1 putative pectinesterase/pectinesterase inhibitor 41 [Morus notabilis]	sp|Q9SRX4|PME7_ARATH/1.7e-52/Probable pectinesterase/pectinesterase inhibitor 7 OS=Arabidopsis thaliana GN=PME7 PE=2 SV=1
BntWG10001997	Down	-2.9245	2.12769e-34	XP_008376010.1/4.9e-62/PREDICTED: uncharacterized protein LOC103439247 [Malus domestica]	sp|Q6DST1|Y1465_ARATH/4.1e-13/Late embryogenesis abundant protein At1g64065 OS=Arabidopsis thaliana GN=At1g64065 PE=2 SV=1
BntWG10002020	Up	4.17809	0.00114496	XP_010102940.1/1.8e-131/Cytochrome P450 71A1 [Morus notabilis] >EXB94458.1 Cytochrome P450 71A1 [Morus notabilis]	sp|P24465|C71A1_PERAE/1.9e-61/Cytochrome P450 71A1 OS=Persea americana GN=CYP71A1 PE=1 SV=2
BntWG10002026	Up	5.23775	3.70964e-06	XP_010102794.1/2.9e-68/Gibberellin 2-beta-dioxygenase 8 [Morus notabilis] >EXB94107.1 Gibberellin 2-beta-dioxygenase 8 [Morus notabilis]	sp|O49561|G2OX8_ARATH/1.0e-30/Gibberellin 2-beta-dioxygenase 8 OS=Arabidopsis thaliana GN=GA2OX8 PE=1 SV=2
BntWG10002049	Down	-1.79754	0.00106263	XP_010108210.1/6.3e-125/hypothetical protein L484_003407 [Morus notabilis] >EXC18223.1 hypothetical protein L484_003407 [Morus notabilis]	sp|O22227|MIZ1_ARATH/2.5e-65/Protein MIZU-KUSSEI 1 OS=Arabidopsis thaliana GN=MIZ1 PE=1 SV=1
BntWG10002053	Up	3.39264	1.98057e-73	OMO53527.1/1.7e-201/hypothetical protein COLO4_36706 [Corchorus olitorius]	sp|K4PW38|RSS3_ORYSJ/1.5e-141/Protein RICE SALT SENSITIVE 3 OS=Oryza sativa subsp. japonica GN=RSS3 PE=1 SV=1
BntWG10002057	Up	2.48759	3.59514e-11	XP_010091847.1/4.9e-94/Glutathione transferase GST 23 [Morus notabilis] >EXB46055.1 Glutathione transferase GST 23 [Morus notabilis]	sp|Q9FQA3|GST23_MAIZE/5.4e-53/Glutathione transferase GST 23 OS=Zea mays PE=2 SV=1
BntWG10002079	Down	-2.3706	1.22415e-10	XP_010104117.1/6.1e-50/MLO-like protein 3 [Morus notabilis] >EXB98558.1 MLO-like protein 3 [Morus notabilis]	sp|Q94KB9|MLO3_ARATH/5.3e-22/MLO-like protein 3 OS=Arabidopsis thaliana GN=MLO3 PE=2 SV=1
BntWG10002091	Up	9.909	7.14558e-81	XP_010093320.1/2.6e-230/RNA-dependent RNA polymerase 1 [Morus notabilis] >EXB53859.1 RNA-dependent RNA polymerase 1 [Morus notabilis]	sp|Q9LQV2|RDR1_ARATH/2.3e-191/RNA-dependent RNA polymerase 1 OS=Arabidopsis thaliana GN=RDR1 PE=2 SV=1
BntWG10002127	Down	-3.87636	2.36953e-21	AMQ09586.1/5.3e-61/small auxin up regulated protein [Boehmeria nivea]	sp|Q9ZUZ3|SAU32_ARATH/4.6e-09/Auxin-responsive protein SAUR32 OS=Arabidopsis thaliana GN=SAUR32 PE=2 SV=1
BntWG10002136	Up	2.76962	8.64207e-20	XP_015897127.1/7.2e-137/PREDICTED: G-type lectin S-receptor-like serine/threonine-protein kinase At4g27290 [Ziziphus jujuba]	sp|O81832|Y4729_ARATH/1.4e-100/G-type lectin S-receptor-like serine/threonine-protein kinase At4g27290 OS=Arabidopsis thaliana GN=At4g27290 PE=3 SV=4
BntWG10002137	Up	1.91292	5.36489e-35	XP_015897127.1/3.2e-236/PREDICTED: G-type lectin S-receptor-like serine/threonine-protein kinase At4g27290 [Ziziphus jujuba]	sp|O81832|Y4729_ARATH/8.5e-194/G-type lectin S-receptor-like serine/threonine-protein kinase At4g27290 OS=Arabidopsis thaliana GN=At4g27290 PE=3 SV=4
BntWG10002140	Up	4.90153	3.5048e-05	KZN08168.1/2.3e-236/hypothetical protein DCAR_001233 [Daucus carota subsp. sativus]	sp|B9DFX7|HMA8_ARATH/9.4e-174/Copper-transporting ATPase PAA2, chloroplastic OS=Arabidopsis thaliana GN=PAA2 PE=2 SV=1
BntWG10002149	Up	8.37396	5.67296e-35	AMC32083.1/1.4e-76/ribosomal protein L2 (chloroplast) [Ceanothus herbaceus] >ANJ78230.1 ribosomal protein L2 (chloroplast) [Ziziphus jujuba] >ANJ78231.1 ribosomal protein L2 (chloroplast) [Ziziphus jujuba] >ANJ78315.1 ribosomal protein L2 (chloroplast) [Ziziphus jujuba var. spinosa] >ANJ78316.1 ribosomal protein L2 (chloroplast) [Ziziphus jujuba var. spinosa]	sp|Q09WV5|RK2_MORIN/8.3e-79/50S ribosomal protein L2, chloroplastic OS=Morus indica GN=rpl2-A PE=3 SV=1
BntWG10002150	Up	8.37396	5.67296e-35	AMC32083.1/1.4e-76/ribosomal protein L2 (chloroplast) [Ceanothus herbaceus] >ANJ78230.1 ribosomal protein L2 (chloroplast) [Ziziphus jujuba] >ANJ78231.1 ribosomal protein L2 (chloroplast) [Ziziphus jujuba] >ANJ78315.1 ribosomal protein L2 (chloroplast) [Ziziphus jujuba var. spinosa] >ANJ78316.1 ribosomal protein L2 (chloroplast) [Ziziphus jujuba var. spinosa]	sp|Q09WV5|RK2_MORIN/8.3e-79/50S ribosomal protein L2, chloroplastic OS=Morus indica GN=rpl2-A PE=3 SV=1
BntWG10002151	Down	-1.91316	0.00131503	XP_010112705.1/0.0e+00/Serine/threonine-protein phosphatase BSL1 [Morus notabilis] >EXC34663.1 Serine/threonine-protein phosphatase BSL1 [Morus notabilis]	sp|Q8L7U5|BSL1_ARATH/0.0e+00/Serine/threonine-protein phosphatase BSL1 OS=Arabidopsis thaliana GN=BSL1 PE=1 SV=2
BntWG10002162	Up	4.4676	0.000343272	XP_007050850.2/1.8e-52/PREDICTED: glutathione S-transferase [Theobroma cacao]	sp|P46423|GSTF_HYOMU/1.8e-36/Glutathione S-transferase OS=Hyoscyamus muticus PE=1 SV=1
BntWG10002165	Up	7.1391	1.62435e-17	XP_010104009.1/0.0e+00/hypothetical protein L484_020263 [Morus notabilis] >EXB97712.1 hypothetical protein L484_020263 [Morus notabilis]	sp|Q3E6Q1|PPR32_ARATH/1.8e-155/Pentatricopeptide repeat-containing protein At1g11290, chloroplastic OS=Arabidopsis thaliana GN=PCMP-H40 PE=2 SV=1
BntWG10002166	Down	-3.25199	0.000131108	XP_010104011.1/6.7e-259/Calcium and calcium/calmodulin-dependent serine/threonine-protein kinase [Morus notabilis] >EXB97714.1 Calcium and calcium/calmodulin-dependent serine/threonine-protein kinase [Morus notabilis]	sp|A0AAR7|CCAMK_LOTJA/1.5e-234/Calcium and calcium/calmodulin-dependent serine/threonine-protein kinase OS=Lotus japonicus GN=CCAMK PE=1 SV=1
BntWG10002168	Down	-4.10953	0.00143856	XP_010109937.1/3.8e-92/sodC protein [Morus notabilis] >EXC24913.1 sodC protein [Morus notabilis]	sp|O04997|SODCP_SOLCS/4.1e-83/Superoxide dismutase [Cu-Zn], chloroplastic OS=Solidago canadensis var. scabra GN=SODCP PE=2 SV=1
BntWG10002170	Down	-6.85056	5.69616e-15	XP_010102372.1/6.4e-273/ABC transporter G family member 15 [Morus notabilis] >EXB93333.1 ABC transporter G family member 15 [Morus notabilis]	sp|Q8RWI9|AB15G_ARATH/1.6e-236/ABC transporter G family member 15 OS=Arabidopsis thaliana GN=ABCG15 PE=2 SV=2
BntWG10002184	Up	3.49486	2.10671e-174	OUS43456.1/2.0e-15/patched family-domain-containing protein [Ostreococcus tauri]	sp|Q9FPQ6|GP1_CHLRE/4.7e-17/Vegetative cell wall protein gp1 OS=Chlamydomonas reinhardtii GN=GP1 PE=1 SV=1
BntWG10002229	Down	-5.83079	1.70961e-08	XP_010092554.1/5.4e-272/putative receptor protein kinase TMK1 [Morus notabilis] >EXC37762.1 putative receptor protein kinase TMK1 [Morus notabilis]	sp|P43298|TMK1_ARATH/6.7e-126/Receptor protein kinase TMK1 OS=Arabidopsis thaliana GN=TMK1 PE=1 SV=1
BntWG10002239	Up	1.88588	5.1436e-23	XP_021824320.1/2.5e-122/serine carboxypeptidase-like 49 [Prunus avium]	sp|P37891|CBP3_ORYSJ/1.7e-107/Serine carboxypeptidase 3 OS=Oryza sativa subsp. japonica GN=CBP3 PE=2 SV=1
BntWG10002240	Down	-2.6548	2.47542e-07	XP_010103535.1/4.5e-206/Vinorine synthase [Morus notabilis] >EXB96195.1 Vinorine synthase [Morus notabilis]	sp|Q70PR7|VINSY_RAUSE/2.4e-47/Vinorine synthase OS=Rauvolfia serpentina GN=ACT PE=1 SV=2
BntWG10002243	Up	3.5794	3.80817e-30	XP_010103649.1/8.2e-68/Taxadiene 5-alpha hydroxylase [Morus notabilis] >EXB96532.1 Taxadiene 5-alpha hydroxylase [Morus notabilis]	sp|I7C6E8|C7A52_PANGI/1.3e-49/Beta-amyrin 28-oxidase OS=Panax ginseng PE=2 SV=1
BntWG10002253	Down	-4.79919	6.09041e-05	XP_010097236.1/2.5e-70/Ethylene-responsive transcription factor WIN1 [Morus notabilis] >EXB67303.1 Ethylene-responsive transcription factor WIN1 [Morus notabilis]	sp|Q9XI33|WIN1_ARATH/1.3e-58/Ethylene-responsive transcription factor WIN1 OS=Arabidopsis thaliana GN=WIN1 PE=2 SV=1
BntWG10002260	Up	3.00277	0.00164327	XP_008224098.1/1.0e-41/PREDICTED: uncharacterized protein LOC103323855 [Prunus mume]	NA
BntWG10002261	Up	3.12364	8.89097e-11	XP_007226431.1/2.2e-36/uncharacterized protein LOC18790386 [Prunus persica] >ONI26843.1 hypothetical protein PRUPE_1G049700 [Prunus persica]	NA
BntWG10002270	Down	-2.16176	0.000827521	XP_015897479.1/2.7e-102/PREDICTED: uncharacterized protein LOC107431109 [Ziziphus jujuba]	NA
BntWG10002281	Up	6.09059	7.76944e-08	XP_015875049.1/1.7e-52/PREDICTED: uncharacterized protein LOC107411893 [Ziziphus jujuba]	NA
BntWG10002293	Up	2.59446	5.32758e-25	XP_010090601.1/3.1e-235/Cytochrome P450 734A2 [Morus notabilis] >EXC36468.1 Cytochrome P450 734A2 [Morus notabilis]	sp|Q2QYH7|C14C2_ORYSJ/3.5e-151/Cytochrome P450 714C2 OS=Oryza sativa subsp. japonica GN=CYP714C2 PE=2 SV=1
BntWG10002298	Up	6.96538	6.89658e-16	XP_011048613.1/6.0e-166/PREDICTED: guanine nucleotide-binding protein subunit beta-2 isoform X1 [Populus euphratica]	sp|P93398|GBB2_TOBAC/8.0e-163/Guanine nucleotide-binding protein subunit beta-2 OS=Nicotiana tabacum PE=2 SV=1
BntWG10002315	Down	-7.48417	2.24311e-21	XP_015894878.1/3.1e-104/PREDICTED: uncharacterized protein LOC107428805 [Ziziphus jujuba]	NA
BntWG10002317	Up	4.52796	0.000258972	XP_015895358.1/2.7e-65/PREDICTED: transcription initiation factor TFIID subunit 3 [Ziziphus jujuba]	sp|Q9SHQ8|HIP4_ARATH/2.0e-49/Heavy metal-associated isoprenylated plant protein 4 OS=Arabidopsis thaliana GN=HIPP04 PE=3 SV=2
BntWG10002318	Up	3.34348	4.00114e-11	XP_010100141.1/3.0e-211/Histone-lysine N-methyltransferase ASHH1 [Morus notabilis] >EXB81592.1 Histone-lysine N-methyltransferase ASHH1 [Morus notabilis]	sp|Q84WW6|ASHH1_ARATH/1.1e-162/Histone-lysine N-methyltransferase ASHH1 OS=Arabidopsis thaliana GN=ASHH1 PE=1 SV=1
BntWG10002328	Up	3.30234	2.69969e-51	OWM72864.1/1.6e-85/hypothetical protein CDL15_Pgr021170 [Punica granatum]	sp|Q9LMA1|FMO1_ARATH/2.7e-45/Probable flavin-containing monooxygenase 1 OS=Arabidopsis thaliana GN=FMO1 PE=2 SV=1
BntWG10002331	Up	8.25827	8.57119e-33	XP_009334485.1/1.9e-96/PREDICTED: calcium-dependent protein kinase 3 [Pyrus x bretschneideri]	sp|A2ZVI7|CDPK1_ORYSJ/1.6e-87/Calcium-dependent protein kinase 1 OS=Oryza sativa subsp. japonica GN=CPK1 PE=2 SV=1
BntWG10002339	Up	3.93416	0.00268603	XP_011021693.1/4.7e-71/PREDICTED: uncharacterized protein At4g15970-like [Populus euphratica] >XP_011021694.1 PREDICTED: uncharacterized protein At4g15970-like [Populus euphratica]	sp|P0C042|Y4597_ARATH/4.0e-43/Uncharacterized protein At4g15970 OS=Arabidopsis thaliana GN=At4g15970 PE=2 SV=1
BntWG10002341	Down	-1.75434	6.51804e-06	XP_010112830.1/2.0e-14/hypothetical protein L484_014677 [Morus notabilis] >EXC34953.1 hypothetical protein L484_014677 [Morus notabilis]	NA
BntWG10002355	Down	-2.81136	0.000158075	XP_010103300.1/7.7e-103/L-ascorbate oxidase-like protein [Morus notabilis] >EXB95367.1 L-ascorbate oxidase-like protein [Morus notabilis]	sp|Q00624|ASOL_BRANA/6.0e-60/L-ascorbate oxidase homolog OS=Brassica napus GN=Bp10 PE=2 SV=1
BntWG10002369	Up	2.09364	0.00151538	XP_015886467.1/1.6e-163/PREDICTED: G-type lectin S-receptor-like serine/threonine-protein kinase At1g61500 isoform X2 [Ziziphus jujuba]	sp|O64781|Y1639_ARATH/5.6e-105/G-type lectin S-receptor-like serine/threonine-protein kinase At1g61390 OS=Arabidopsis thaliana GN=At1g61390 PE=3 SV=1
BntWG10002393	Up	5.56275	2.58275e-07	XP_010108436.1/1.3e-189/Phospholipase A1-IIgamma [Morus notabilis] >EXC19464.1 Phospholipase A1-IIgamma [Morus notabilis]	sp|O49523|DSEL_ARATH/1.3e-144/Phospholipase A1-IIgamma OS=Arabidopsis thaliana GN=DSEL PE=1 SV=1
BntWG10002395	Down	-2.81048	3.82365e-11	XP_010527865.1/7.1e-58/PREDICTED: zinc-finger homeodomain protein 4 [Tarenaya hassleriana]	sp|Q9M9S0|ZHD4_ARATH/1.7e-51/Zinc-finger homeodomain protein 4 OS=Arabidopsis thaliana GN=ZHD4 PE=1 SV=1
BntWG10002407	Down	-2.21288	0.000755922	XP_010096987.1/1.8e-65/Extended synaptotagmin-3 [Morus notabilis] >EXB66614.1 Extended synaptotagmin-3 [Morus notabilis]	sp|Q8L706|SYT5_ARATH/2.4e-51/Synaptotagmin-5 OS=Arabidopsis thaliana GN=SYT5 PE=2 SV=1
BntWG10002412	Down	-3.28142	1.71024e-05	XP_018824577.1/1.1e-244/PREDICTED: receptor-like protein kinase HERK 1 [Juglans regia]	sp|Q9LX66|HERK_ARATH/1.7e-210/Receptor-like protein kinase HERK 1 OS=Arabidopsis thaliana GN=HERK1 PE=1 SV=1
BntWG10002424	Up	6.5289	1.93433e-12	XP_010087621.1/1.8e-143/UDP-glycosyltransferase 85A1 [Morus notabilis] >EXB29476.1 UDP-glycosyltransferase 85A1 [Morus notabilis]	sp|G3FIN9|UGTK5_MANES/1.4e-116/Linamarin synthase 2 OS=Manihot esculenta GN=UGT85K5 PE=1 SV=1
BntWG10002425	Down	-3.99184	0.00217173	OMO49946.1/8.8e-29/hypothetical protein CCACVL1_30745 [Corchorus capsularis]	NA
BntWG10002453	Down	-3.0363	1.30283e-42	XP_009361094.1/3.7e-303/PREDICTED: pre-mRNA-processing protein 40A [Pyrus x bretschneideri]	sp|B6EUA9|PR40A_ARATH/1.2e-202/Pre-mRNA-processing protein 40A OS=Arabidopsis thaliana GN=PRP40A PE=1 SV=1
BntWG10002457	Down	-6.49296	2.98121e-12	XP_010090511.1/7.6e-260/Zinc finger protein [Morus notabilis] >EXB39660.1 Zinc finger protein [Morus notabilis]	sp|Q8S9K3|VAR3_ARATH/5.5e-106/Zinc finger protein VAR3, chloroplastic OS=Arabidopsis thaliana GN=VAR3 PE=1 SV=2
BntWG10002462	Down	-2.41821	4.7217e-13	XP_010105517.1/2.9e-279/Peptide transporter [Morus notabilis] >EXC05012.1 Peptide transporter [Morus notabilis]	sp|P46032|PTR2_ARATH/8.1e-226/Protein NRT1/ PTR FAMILY 8.3 OS=Arabidopsis thaliana GN=NPF8.3 PE=1 SV=1
BntWG10002473	Up	4.33441	0.000614518	NA	NA
BntWG10002488	Down	-3.74405	0	XP_010096638.1/3.3e-146/Auxin-induced protein 5NG4 [Morus notabilis] >EXB65306.1 Auxin-induced protein 5NG4 [Morus notabilis]	sp|O80638|WTR14_ARATH/1.0e-128/WAT1-related protein At2g39510 OS=Arabidopsis thaliana GN=At2g39510 PE=2 SV=1
BntWG10002496	Down	-2.56833	3.45825e-15	XP_015875184.1/0.0e+00/PREDICTED: probable linoleate 9S-lipoxygenase 5 isoform X1 [Ziziphus jujuba]	sp|Q43191|LOX15_SOLTU/0.0e+00/Probable linoleate 9S-lipoxygenase 5 OS=Solanum tuberosum GN=LOX1.5 PE=2 SV=1
BntWG10002517	Down	-1.9889	7.06898e-09	KJB36581.1/5.0e-138/hypothetical protein B456_006G165900 [Gossypium raimondii]	sp|P29696|LEU3_SOLTU/3.8e-138/3-isopropylmalate dehydrogenase, chloroplastic OS=Solanum tuberosum PE=2 SV=1
BntWG10002531	Down	-3.03939	1.35271e-05	XP_007214968.1/1.3e-12/granule-bound starch synthase 2, chloroplastic/amyloplastic [Prunus persica] >ONI19239.1 hypothetical protein PRUPE_3G266700 [Prunus persica] >ONI19240.1 hypothetical protein PRUPE_3G266700 [Prunus persica]	sp|Q43847|SSY2_SOLTU/9.1e-11/Granule-bound starch synthase 2, chloroplastic/amyloplastic OS=Solanum tuberosum GN=SS2 PE=1 SV=3
BntWG10002541	Up	2.09563	0.00126535	XP_010090716.1/1.7e-29/hypothetical protein L484_013738 [Morus notabilis] >EXB40435.1 hypothetical protein L484_013738 [Morus notabilis]	NA
BntWG10002543	Up	5.33944	1.70734e-06	XP_021639536.1/5.0e-311/methionine S-methyltransferase-like [Hevea brasiliensis]	sp|Q9LTB2|MMT1_ARATH/6.8e-279/Methionine S-methyltransferase OS=Arabidopsis thaliana GN=MMT1 PE=1 SV=1
BntWG10002546	Down	-3.31376	4.95323e-09	XP_010088882.1/2.0e-54/hypothetical protein L484_020870 [Morus notabilis] >EXB37079.1 hypothetical protein L484_020870 [Morus notabilis]	sp|O22152|YAB1_ARATH/1.6e-29/Axial regulator YABBY 1 OS=Arabidopsis thaliana GN=YAB1 PE=1 SV=1
BntWG10002555	Down	-5.79043	3.1973e-55	XP_017432432.1/4.7e-14/PREDICTED: proline-rich protein 4-like [Vigna angularis] >KOM49256.1 hypothetical protein LR48_Vigan08g008300 [Vigna angularis] >BAT89239.1 hypothetical protein VIGAN_06014100 [Vigna angularis var. angularis]	sp|P40603|APG_BRANA/4.1e-10/Anther-specific proline-rich protein APG (Fragment) OS=Brassica napus GN=APG PE=2 SV=1
BntWG10002568	Down	-2.25728	3.83743e-31	KZV51087.1/9.0e-20/low-temperature-induced cysteine protein [Dorcoceras hygrometricum]	sp|P21997|SSGP_VOLCA/1.8e-20/Sulfated surface glycoprotein 185 OS=Volvox carteri PE=1 SV=1
BntWG10002570	Down	-3.6789	4.72842e-65	XP_010093446.1/9.9e-294/putative cysteine desulfurase [Morus notabilis] >EXB54070.1 putative cysteine desulfurase [Morus notabilis]	NA
BntWG10002601	Up	6.00403	8.4646e-47	XP_010105495.1/0.0e+00/Respiratory burst oxidase-like protein F [Morus notabilis] >EXC04881.1 Respiratory burst oxidase-like protein F [Morus notabilis]	sp|Q948U0|RBOHA_SOLTU/1.6e-191/Respiratory burst oxidase homolog protein A OS=Solanum tuberosum GN=RBOHA PE=1 SV=1
BntWG10002627	Down	-5.69116	7.14108e-08	XP_010101380.1/7.8e-152/Acyl-[acyl-carrier-protein] desaturase [Morus notabilis] >EXB88327.1 Acyl-[acyl-carrier-protein] desaturase [Morus notabilis]	sp|P32061|STAD_CUCSA/4.8e-130/Acyl-[acyl-carrier-protein] desaturase, chloroplastic OS=Cucumis sativus PE=2 SV=1
BntWG10002628	Up	7.91566	4.36131e-27	ONH99902.1/6.1e-228/hypothetical protein PRUPE_6G056700 [Prunus persica]	sp|Q39033|PLCD2_ARATH/9.0e-192/Phosphoinositide phospholipase C 2 OS=Arabidopsis thaliana GN=PLC2 PE=1 SV=1
BntWG10002643	Up	2.23159	0.000544861	XP_010105217.1/3.3e-94/Heat stress transcription factor B-3 [Morus notabilis] >EXC04082.1 Heat stress transcription factor B-3 [Morus notabilis]	sp|O22230|HSFB3_ARATH/4.0e-60/Heat stress transcription factor B-3 OS=Arabidopsis thaliana GN=HSFB3 PE=1 SV=1
BntWG10002660	Up	2.38062	3.66122e-05	XP_010088087.1/2.6e-161/(E,E)-alpha-farnesene synthase [Morus notabilis] >EXB31406.1 (E,E)-alpha-farnesene synthase [Morus notabilis]	sp|Q84LB2|AFS1_MALDO/7.2e-124/(E,E)-alpha-farnesene synthase OS=Malus domestica GN=AFS1 PE=1 SV=2
BntWG10002684	Up	2.99002	6.82672e-15	XP_010095276.1/5.2e-219/putative polyol transporter 6 [Morus notabilis] >EXB59122.1 putative polyol transporter 6 [Morus notabilis]	sp|Q8GXR2|PLT6_ARATH/5.0e-190/Probable polyol transporter 6 OS=Arabidopsis thaliana GN=PLT6 PE=2 SV=2
BntWG10002701	Up	2.97395	2.11353e-22	OMO52666.1/2.8e-78/hypothetical protein CCACVL1_29125 [Corchorus capsularis]	sp|Q9FZ70|FDL1_ARATH/2.4e-29/F-box/FBD/LRR-repeat protein At1g13570 OS=Arabidopsis thaliana GN=At1g13570 PE=2 SV=1
BntWG10002739	Down	-6.20984	1.82747e-10	XP_010098517.1/1.6e-135/Uncharacterized oxidoreductase [Morus notabilis] >EXB75177.1 Uncharacterized oxidoreductase [Morus notabilis]	sp|F1SWA0|ZERSY_ZINZE/1.1e-08/Zerumbone synthase OS=Zingiber zerumbet GN=ZSD1 PE=1 SV=1
BntWG10002744	Down	-2.62061	0.00163348	XP_010098528.1/9.4e-123/putative disease resistance protein [Morus notabilis] >EXB75188.1 putative disease resistance protein [Morus notabilis]	sp|Q8RXS5|DRL40_ARATH/6.0e-82/Probable disease resistance protein At5g63020 OS=Arabidopsis thaliana GN=At5g63020 PE=2 SV=2
BntWG10002759	Up	1.80897	3.9858e-11	OWM65767.1/2.3e-103/hypothetical protein CDL15_Pgr015191 [Punica granatum]	sp|Q43463|RAB7_SOYBN/1.4e-100/Ras-related protein Rab7 OS=Glycine max PE=2 SV=1
BntWG10002760	Down	-4.71207	6.57941e-08	XP_007153003.1/5.2e-75/hypothetical protein PHAVU_004G178300g [Phaseolus vulgaris] >ESW24997.1 hypothetical protein PHAVU_004G178300g [Phaseolus vulgaris]	sp|Q2XPU6|CAS1_RICCO/3.9e-75/Cycloartenol synthase OS=Ricinus communis PE=1 SV=1
BntWG10002767	Up	5.55925	1.21443e-35	XP_010086736.1/2.9e-53/MLP-like protein 328 [Morus notabilis] >EXB23152.1 MLP-like protein 328 [Morus notabilis]	sp|Q9ZVF3|ML328_ARATH/7.1e-28/MLP-like protein 328 OS=Arabidopsis thaliana GN=MLP328 PE=2 SV=1
BntWG10002772	Down	-2.46747	2.53353e-14	NP_001306184.1/2.4e-127/spermidine hydroxycinnamoyl transferase [Malus domestica] >ALF00095.1 spermidine hydroxycinnamoyl transferase [Malus domestica]	sp|O64470|SHT_ARATH/2.4e-111/Spermidine hydroxycinnamoyl transferase OS=Arabidopsis thaliana GN=SHT PE=1 SV=1
BntWG10002775	Down	-4.77215	3.15108e-28	ONI27323.1/1.7e-127/hypothetical protein PRUPE_1G079800 [Prunus persica]	sp|O64470|SHT_ARATH/8.3e-111/Spermidine hydroxycinnamoyl transferase OS=Arabidopsis thaliana GN=SHT PE=1 SV=1
BntWG10002780	Down	-3.55255	0.000524706	XP_010107796.1/5.2e-105/Ethylene-responsive transcription factor [Morus notabilis] >AHJ25987.1 dehydration responsive element binding transcription factor [Morus notabilis] >EXC16961.1 Ethylene-responsive transcription factor [Morus notabilis]	sp|Q9SVQ0|ERF62_ARATH/1.1e-59/Ethylene-responsive transcription factor ERF062 OS=Arabidopsis thaliana GN=ERF062 PE=2 SV=1
BntWG10002795	Up	4.33729	0.000607457	ASR92673.1/2.6e-271/ATP synthase CF1 alpha subunit (chloroplast) [Chaetachme aristata]	sp|A4QLH9|ATPA_LOBMA/2.3e-264/ATP synthase subunit alpha, chloroplastic OS=Lobularia maritima GN=atpA PE=3 SV=1
BntWG10002806	Down	-2.5768	0.00200293	XP_018631686.1/4.6e-33/PREDICTED: uncharacterized protein LOC108947813 [Nicotiana tomentosiformis]	NA
BntWG10002818	Up	1.96903	0.00229255	XP_015879396.1/3.5e-175/PREDICTED: uncharacterized protein YtfP-like isoform X1 [Ziziphus jujuba] >XP_015902760.1 PREDICTED: uncharacterized protein YtfP-like isoform X1 [Ziziphus jujuba]	NA
BntWG10002828	Down	-6.62731	0	XP_010092498.1/9.5e-06/hypothetical protein L484_019257 [Morus notabilis] >EXB51264.1 hypothetical protein L484_019257 [Morus notabilis]	NA
BntWG10002833	Down	-5.12441	7.90142e-06	XP_010107327.1/6.7e-126/hypothetical protein L484_009461 [Morus notabilis] >EXC14807.1 hypothetical protein L484_009461 [Morus notabilis]	sp|Q53MB8|TLPH_ORYSJ/2.8e-97/Thaumatin-like protein OS=Oryza sativa subsp. japonica GN=Os11g0706600 PE=2 SV=1
BntWG10002839	Down	-2.34524	0	XP_015880117.1/0.0e+00/PREDICTED: receptor protein kinase TMK1 [Ziziphus jujuba]	sp|P43298|TMK1_ARATH/0.0e+00/Receptor protein kinase TMK1 OS=Arabidopsis thaliana GN=TMK1 PE=1 SV=1
BntWG10002856	Down	-1.96013	6.61729e-11	XP_010111290.1/1.0e-69/hypothetical protein L484_027943 [Morus notabilis] >EXC30768.1 hypothetical protein L484_027943 [Morus notabilis]	sp|Q9FYE1|MCA9_ARATH/3.0e-53/Metacaspase-9 OS=Arabidopsis thaliana GN=AMC9 PE=1 SV=1
BntWG10002859	Up	1.78437	1.06958e-11	XP_010099549.1/2.3e-21/(-)-germacrene D synthase [Morus notabilis] >EXB79429.1 (-)-germacrene D synthase [Morus notabilis]	sp|B5A435|STPS1_SANAL/4.2e-20/Sesquiterpene synthase OS=Santalum album PE=1 SV=1
BntWG10002863	Up	6.43711	8.08775e-12	XP_010090855.1/3.1e-158/hypothetical protein L484_020715 [Morus notabilis] >EXB40980.1 hypothetical protein L484_020715 [Morus notabilis]	NA
BntWG10002869	Up	5.05457	4.67543e-25	XP_010100144.1/0.0e+00/Putative disease resistance RPP13-like protein 1 [Morus notabilis] >EXB81595.1 Putative disease resistance RPP13-like protein 1 [Morus notabilis]	sp|Q7XBQ9|RGA2_SOLBU/4.8e-141/Disease resistance protein RGA2 OS=Solanum bulbocastanum GN=RGA2 PE=1 SV=1
BntWG10002881	Up	6.95513	8.50711e-16	XP_010112932.1/8.0e-266/Ankyrin repeat-containing protein [Morus notabilis] >EXC35081.1 Ankyrin repeat-containing protein [Morus notabilis]	sp|Q6AWW5|Y5262_ARATH/2.5e-179/Ankyrin repeat-containing protein At5g02620 OS=Arabidopsis thaliana GN=At5g02620 PE=1 SV=1
BntWG10002896	Down	-5.03623	1.42993e-05	OMO52963.1/1.4e-162/NAD-dependent epimerase/dehydratase [Corchorus capsularis]	sp|Q9LZI2|UXS2_ARATH/2.4e-154/UDP-glucuronic acid decarboxylase 2 OS=Arabidopsis thaliana GN=UXS2 PE=1 SV=1
BntWG10002919	Down	-2.4309	0.00368026	XP_002291919.1/8.1e-06/predicted protein [Thalassiosira pseudonana CCMP1335] >EED90770.1 predicted protein [Thalassiosira pseudonana CCMP1335]	NA
BntWG10002936	Up	5.59613	1.90512e-07	KHG17299.1/1.7e-81/hypothetical protein F383_08473 [Gossypium arboreum]	sp|Q7XA86|ZDH11_ARATH/4.8e-36/Protein S-acyltransferase 10 OS=Arabidopsis thaliana GN=PAT10 PE=1 SV=1
BntWG10002962	Down	-2.81293	0	XP_004297806.1/7.6e-123/PREDICTED: non-functional NADPH-dependent codeinone reductase 2-like [Fragaria vesca subsp. vesca]	sp|Q9SQ64|COR2_PAPSO/8.6e-111/Non-functional NADPH-dependent codeinone reductase 2 OS=Papaver somniferum GN=COR2 PE=1 SV=1
BntWG10002970	Down	-4.10953	0.00143856	XP_010111278.1/2.3e-39/hypothetical protein L484_027931 [Morus notabilis] >EXC30756.1 hypothetical protein L484_027931 [Morus notabilis]	sp|P11891|PSRP5_PEA/5.1e-23/50S ribosomal protein 5, chloroplastic OS=Pisum sativum GN=PSRP5 PE=2 SV=1
BntWG10002976	Down	-4.13098	0.00132912	XP_010089361.1/3.8e-228/Monodehydroascorbate reductase [Morus notabilis] >EXB37705.1 Monodehydroascorbate reductase [Morus notabilis]	sp|Q42711|MDARS_CUCSA/2.0e-173/Monodehydroascorbate reductase, seedling isozyme OS=Cucumis sativus PE=2 SV=1
BntWG10002981	Down	-3.99184	0.00217173	XP_010089376.1/1.4e-140/hypothetical protein L484_010194 [Morus notabilis] >EXB37720.1 hypothetical protein L484_010194 [Morus notabilis]	sp|Q9LV48|PERK1_ARATH/2.8e-08/Proline-rich receptor-like protein kinase PERK1 OS=Arabidopsis thaliana GN=PERK1 PE=2 SV=1
BntWG10002987	Up	8.48106	4.12249e-37	XP_008225981.1/3.0e-46/PREDICTED: 17.6 kDa class I heat shock protein-like [Prunus mume]	sp|Q9XIE3|HS17A_ARATH/6.1e-28/17.6 kDa class I heat shock protein 1 OS=Arabidopsis thaliana GN=HSP17.6A PE=1 SV=1
BntWG10003004	Down	-5.16176	6.08756e-06	XP_002300958.1/2.0e-65/hypothetical protein POPTR_0002s07720g [Populus trichocarpa] >EEE80231.1 hypothetical protein POPTR_0002s07720g [Populus trichocarpa]	NA
BntWG10003010	Up	5.98544	2.00721e-31	XP_007222403.1/1.3e-162/perakine reductase [Prunus persica]	sp|Q3L181|PERR_RAUSE/7.5e-134/Perakine reductase OS=Rauvolfia serpentina GN=PR PE=1 SV=1
BntWG10003011	Down	-3.02426	0.00018614	OVA05382.1/2.0e-160/Aldo/keto reductase [Macleaya cordata]	sp|C6TBN2|AKR1_SOYBN/2.1e-130/Probable aldo-keto reductase 1 OS=Glycine max GN=AKR1 PE=2 SV=1
BntWG10003012	Up	1.7497	5.81473e-18	XP_018839414.1/2.7e-50/PREDICTED: early light-induced protein 1, chloroplastic-like [Juglans regia]	sp|P93735|ELIP1_ARATH/4.1e-48/Early light-induced protein 1, chloroplastic OS=Arabidopsis thaliana GN=ELIP1 PE=1 SV=1
BntWG10003015	Down	-2.77511	3.37724e-219	XP_015895871.1/1.7e-111/PREDICTED: uncharacterized protein LOC107429657 [Ziziphus jujuba]	sp|A2RVM8|HIP37_ARATH/1.7e-60/Heavy metal-associated isoprenylated plant protein 37 OS=Arabidopsis thaliana GN=HIPP37 PE=2 SV=1
BntWG10003037	Down	-2.5659	0	AMQ09501.1/2.8e-158/Aux/IAA transcription factor [Boehmeria nivea]	sp|P13089|AUX28_SOYBN/1.9e-90/Auxin-induced protein AUX28 OS=Glycine max GN=AUX28 PE=2 SV=1
BntWG10003048	Up	5.98728	3.268e-09	XP_020204120.1/1.2e-141/peroxidase 3-like isoform X2 [Cajanus cajan]	sp|O23044|PER3_ARATH/1.4e-129/Peroxidase 3 OS=Arabidopsis thaliana GN=PER3 PE=2 SV=1
BntWG10003077	Down	-2.6747	7.39429e-06	XP_010099953.1/1.4e-165/UDP-glycosyltransferase 75D1 [Morus notabilis] >EXB80936.1 UDP-glycosyltransferase 75D1 [Morus notabilis]	sp|F8WKW0|UGT1_GARJA/4.1e-130/Crocetin glucosyltransferase, chloroplastic OS=Gardenia jasminoides GN=UGT75L6 PE=1 SV=1
BntWG10003081	Up	2.4347	2.36426e-05	XP_008380456.1/9.0e-81/PREDICTED: crocetin glucosyltransferase, chloroplastic-like [Malus domestica]	sp|F8WKW0|UGT1_GARJA/2.9e-68/Crocetin glucosyltransferase, chloroplastic OS=Gardenia jasminoides GN=UGT75L6 PE=1 SV=1
BntWG10003087	Up	3.77051	3.23687e-64	XP_018507504.1/2.6e-53/PREDICTED: dCTP pyrophosphatase 1-like [Pyrus x bretschneideri]	NA
BntWG10003089	Up	3.45238	5.80597e-05	XP_004296381.1/8.6e-64/PREDICTED: 60S ribosomal protein L14-2 [Fragaria vesca subsp. vesca]	sp|Q9T043|RL142_ARATH/8.9e-58/60S ribosomal protein L14-2 OS=Arabidopsis thaliana GN=RPL14B PE=1 SV=1
BntWG10003090	Up	3.04929	0.00134089	XP_004296381.1/8.6e-64/PREDICTED: 60S ribosomal protein L14-2 [Fragaria vesca subsp. vesca]	sp|Q9T043|RL142_ARATH/8.9e-58/60S ribosomal protein L14-2 OS=Arabidopsis thaliana GN=RPL14B PE=1 SV=1
BntWG10003091	Up	3.04929	0.00134089	XP_004296381.1/8.6e-64/PREDICTED: 60S ribosomal protein L14-2 [Fragaria vesca subsp. vesca]	sp|Q9T043|RL142_ARATH/8.9e-58/60S ribosomal protein L14-2 OS=Arabidopsis thaliana GN=RPL14B PE=1 SV=1
BntWG10003105	Down	-6.38415	1.57353e-11	ASM47256.1/5.9e-68/class 2 hemoglobin protein [Trema levigata]	sp|Q93Y92|HBL2_GOSHI/9.9e-60/Non-symbiotic hemoglobin 2 OS=Gossypium hirsutum GN=HB2 PE=3 SV=1
BntWG10003112	Down	-1.76856	2.63066e-22	XP_010103593.1/0.0e+00/hypothetical protein L484_023090 [Morus notabilis] >EXB96370.1 hypothetical protein L484_023090 [Morus notabilis]	sp|O23277|PRD1_ARATH/0.0e+00/Protein PRD1 OS=Arabidopsis thaliana GN=PRD1 PE=1 SV=3
BntWG10003119	Down	-3.04861	3.61751e-74	XP_002522897.1/1.1e-24/PREDICTED: cyclic nucleotide-gated cation channel beta-1 [Ricinus communis] >EEF39497.1 conserved hypothetical protein [Ricinus communis]	NA
BntWG10003122	Down	-2.90972	1.12707e-10	XP_015878161.1/2.5e-125/PREDICTED: acidic endochitinase-like [Ziziphus jujuba]	sp|P36908|CHIA_CICAR/3.6e-108/Acidic endochitinase OS=Cicer arietinum PE=2 SV=1
BntWG10003127	Down	-4.02486	2.24275e-37	XP_010092021.1/0.0e+00/hypothetical protein L484_000762 [Morus notabilis] >XP_010097883.1 hypothetical protein L484_011482 [Morus notabilis] >EXB72480.1 hypothetical protein L484_011482 [Morus notabilis] >EXC37465.1 hypothetical protein L484_000762 [Morus notabilis]	sp|Q9LYS2|AB10C_ARATH/1.4e-195/ABC transporter C family member 10 OS=Arabidopsis thaliana GN=ABCC10 PE=2 SV=2
BntWG10003136	Up	3.39068	1.68544e-271	XP_010111422.1/1.8e-181/Cytochrome P450 93A1 [Morus notabilis] >EXC30900.1 Cytochrome P450 93A1 [Morus notabilis]	sp|Q42798|C93A1_SOYBN/2.1e-147/3,9-dihydroxypterocarpan 6A-monooxygenase OS=Glycine max GN=CYP93A1 PE=1 SV=1
BntWG10003141	Up	2.03875	4.06005e-17	XP_015892818.1/5.6e-49/PREDICTED: transcription factor bHLH113 isoform X1 [Ziziphus jujuba]	sp|Q9LT67|BH113_ARATH/6.3e-29/Transcription factor bHLH113 OS=Arabidopsis thaliana GN=BHLH113 PE=2 SV=1
BntWG10003160	Down	-2.46176	0.000193239	XP_010103796.1/2.1e-122/hypothetical protein L484_008648 [Morus notabilis] >EXB97158.1 hypothetical protein L484_008648 [Morus notabilis]	NA
BntWG10003163	Down	-3.99184	0.00217173	XP_021296682.1/6.8e-119/LOW QUALITY PROTEIN: probable carboxylesterase 17 [Herrania umbratica]	sp|Q9LFR7|CXE17_ARATH/3.5e-96/Probable carboxylesterase 17 OS=Arabidopsis thaliana GN=CXE17 PE=2 SV=1
BntWG10003179	Down	-3.31376	0.00152268	XP_010091441.1/1.3e-101/hypothetical protein L484_013896 [Morus notabilis] >EXB44478.1 hypothetical protein L484_013896 [Morus notabilis]	NA
BntWG10003193	Up	1.73172	2.25846e-63	XP_002531548.1/6.5e-100/PREDICTED: haloacid dehalogenase-like hydrolase domain-containing protein 3 [Ricinus communis] >EEF30842.1 N-acylneuraminate-9-phosphatase, putative [Ricinus communis]	sp|P21997|SSGP_VOLCA/2.2e-07/Sulfated surface glycoprotein 185 OS=Volvox carteri PE=1 SV=1
BntWG10003206	Down	-3.90206	1.444e-158	XP_010106634.1/1.0e-59/hypothetical protein L484_015233 [Morus notabilis] >EXC11013.1 hypothetical protein L484_015233 [Morus notabilis]	NA
BntWG10003217	Up	5.59733	1.88489e-07	OMO64998.1/1.9e-140/S-locus glycoprotein [Corchorus olitorius]	sp|O81832|Y4729_ARATH/1.4e-95/G-type lectin S-receptor-like serine/threonine-protein kinase At4g27290 OS=Arabidopsis thaliana GN=At4g27290 PE=3 SV=4
BntWG10003234	Up	2.36221	2.81736e-06	EOY06189.1/1.5e-53/Disease resistance family protein / LRR family protein, putative [Theobroma cacao]	sp|C0LGS2|Y4361_ARATH/9.5e-24/Probable LRR receptor-like serine/threonine-protein kinase At4g36180 OS=Arabidopsis thaliana GN=At4g36180 PE=2 SV=1
BntWG10003284	Down	-2.1232	2.33581e-06	XP_015895803.1/1.1e-187/PREDICTED: ribulose bisphosphate carboxylase/oxygenase activase, chloroplastic [Ziziphus jujuba]	sp|P93431|RCA_ORYSJ/1.4e-81/Ribulose bisphosphate carboxylase/oxygenase activase, chloroplastic OS=Oryza sativa subsp. japonica GN=RCA PE=1 SV=2
BntWG10003302	Down	-4.15694	0.00120707	XP_010091477.1/2.2e-126/putative protein phosphatase 2C 58 [Morus notabilis] >EXB44628.1 putative protein phosphatase 2C 58 [Morus notabilis]	sp|Q93YW5|P2C58_ARATH/2.5e-111/Probable protein phosphatase 2C 58 OS=Arabidopsis thaliana GN=At4g28400 PE=2 SV=1
BntWG10003303	Down	-6.26423	8.72747e-11	XP_015868612.1/1.8e-75/PREDICTED: zinc finger CCCH domain-containing protein 2-like isoform X1 [Ziziphus jujuba] >XP_015868614.1 PREDICTED: zinc finger CCCH domain-containing protein 2-like isoform X2 [Ziziphus jujuba] >XP_015870256.1 PREDICTED: zinc finger CCCH domain-containing protein 2-like [Ziziphus jujuba] >XP_015872308.1 PREDICTED: zinc finger CCCH domain-containing protein 2-like [Ziziphu…	sp|Q9ZWA1|C3H2_ARATH/3.9e-67/Zinc finger CCCH domain-containing protein 2 OS=Arabidopsis thaliana GN=At1g03790 PE=2 SV=1
BntWG10003318	Up	6.74765	2.3823e-75	XP_008351633.1/1.6e-111/PREDICTED: glucan endo-1,3-beta-glucosidase, basic isoform-like [Malus domestica]	sp|P52408|E13B_PRUPE/1.4e-104/Glucan endo-1,3-beta-glucosidase, basic isoform OS=Prunus persica GN=GNS1 PE=3 SV=1
BntWG10003319	Up	1.90221	9.55216e-106	XP_008351633.1/8.4e-116/PREDICTED: glucan endo-1,3-beta-glucosidase, basic isoform-like [Malus domestica]	sp|P52408|E13B_PRUPE/1.1e-107/Glucan endo-1,3-beta-glucosidase, basic isoform OS=Prunus persica GN=GNS1 PE=3 SV=1
BntWG10003321	Up	2.33009	0.000276844	KOM37720.1/2.7e-06/hypothetical protein LR48_Vigan03g110200 [Vigna angularis]	NA
BntWG10003350	Down	-4.05879	0.00172612	XP_010102581.1/1.9e-150/Patatin group A-3 [Morus notabilis] >EXB93684.1 Patatin group A-3 [Morus notabilis]	sp|O23181|PLP3_ARATH/1.5e-99/Patatin-like protein 3 OS=Arabidopsis thaliana GN=PLP3 PE=2 SV=2
BntWG10003368	Down	-3.80138	1.28182e-29	XP_015890349.1/5.4e-66/PREDICTED: cyclin-D1-1-like [Ziziphus jujuba]	sp|P42751|CCD11_ARATH/2.3e-37/Cyclin-D1-1 OS=Arabidopsis thaliana GN=CYCD1-1 PE=1 SV=3
BntWG10003374	Down	-2.96246	0	XP_010101846.1/1.2e-80/hypothetical protein L484_023636 [Morus notabilis] >EXB89983.1 hypothetical protein L484_023636 [Morus notabilis]	NA
BntWG10003378	Up	2.51686	3.6067e-28	XP_015878259.1/3.7e-282/PREDICTED: probable LRR receptor-like serine/threonine-protein kinase At4g36180 [Ziziphus jujuba] >XP_015878282.1 PREDICTED: probable LRR receptor-like serine/threonine-protein kinase At4g36180 [Ziziphus jujuba]	sp|Q9FIZ3|GSO2_ARATH/3.0e-95/LRR receptor-like serine/threonine-protein kinase GSO2 OS=Arabidopsis thaliana GN=GSO2 PE=1 SV=2
BntWG10003397	Up	5.00487	0	YP_636279.1/2.9e-205/photosystem II protein D1 (chloroplast) [Eucalyptus globulus subsp. globulus] >YP_665539.1 photosystem II protein D1 [Populus alba] >YP_001109480.1 photosystem II protein D1 [Populus trichocarpa] >YP_003933945.1 photosystem II protein D1 (chloroplast) [Eucalyptus grandis] >YP_004327642.1 photosystem II protein D1 (chloroplast) [Hevea brasiliensis] >YP_005089314.1 psbA gene pr…	sp|Q49L18|PSBA_EUCGG/1.8e-207/Photosystem II protein D1 OS=Eucalyptus globulus subsp. globulus GN=psbA PE=3 SV=1
BntWG10003407	Down	-2.10212	4.38536e-06	XP_008381737.1/4.0e-48/PREDICTED: probable peroxygenase 4 [Malus domestica]	sp|Q9CAB7|PXG4_ARATH/1.3e-40/Probable peroxygenase 4 OS=Arabidopsis thaliana GN=PXG4 PE=1 SV=1
BntWG10003415	Down	-2.93487	1.59497e-06	XP_010088793.1/6.5e-84/Germin-like protein subfamily 3 member 2 [Morus notabilis] >EXB36976.1 Germin-like protein subfamily 3 member 2 [Morus notabilis]	sp|Q9SR72|GL32_ARATH/1.7e-60/Germin-like protein subfamily 3 member 2 OS=Arabidopsis thaliana GN=At3g10080 PE=2 SV=1
BntWG10003419	Up	3.92081	0.00280109	XP_010088797.1/3.4e-82/hypothetical protein L484_018358 [Morus notabilis] >EXB36980.1 hypothetical protein L484_018358 [Morus notabilis]	sp|Q9LZ23|ACR12_ARATH/7.6e-63/ACT domain-containing protein ACR12 OS=Arabidopsis thaliana GN=ACR12 PE=2 SV=1
BntWG10003421	Down	-2.784	5.91039e-05	ASU87572.1/2.9e-92/MLX56 protein [Morus notabilis]	sp|A7XQ02|MLX56_MORAL/1.5e-93/Mulatexin OS=Morus alba PE=1 SV=2
BntWG10003442	Down	-3.0165	0.000166786	XP_021630822.1/2.7e-37/asparagine synthetase [glutamine-hydrolyzing] 3 [Manihot esculenta] >OAY35842.1 hypothetical protein MANES_12G135000 [Manihot esculenta]	sp|Q9LFU1|ASNS3_ARATH/2.9e-36/Asparagine synthetase [glutamine-hydrolyzing] 3 OS=Arabidopsis thaliana GN=ASN3 PE=2 SV=1
BntWG10003450	Down	-3.94789	0.00251514	XP_010110978.1/3.9e-30/Protein TRANSPARENT TESTA 1 [Morus notabilis] >EXC29364.1 Protein TRANSPARENT TESTA 1 [Morus notabilis]	sp|Q9FX68|ZWIP6_ARATH/2.5e-21/Zinc finger protein WIP6 OS=Arabidopsis thaliana GN=WIP6 PE=2 SV=1
BntWG10003465	Up	4.00816	0.0021036	XP_015873564.1/1.2e-271/PREDICTED: probable disease resistance protein At4g27220 isoform X1 [Ziziphus jujuba] >XP_015873565.1 PREDICTED: probable disease resistance protein At4g27220 isoform X1 [Ziziphus jujuba]	sp|Q9T048|DRL27_ARATH/7.8e-79/Disease resistance protein At4g27190 OS=Arabidopsis thaliana GN=At4g27190 PE=2 SV=1
BntWG10003486	Up	1.83601	7.12095e-07	XP_015880742.1/1.1e-177/PREDICTED: disease resistance protein RGA2-like [Ziziphus jujuba]	sp|Q7XBQ9|RGA2_SOLBU/2.0e-75/Disease resistance protein RGA2 OS=Solanum bulbocastanum GN=RGA2 PE=1 SV=1
BntWG10003488	Down	-5.31737	1.90892e-06	XP_010094056.1/1.5e-73/Putative disease resistance protein RGA3 [Morus notabilis] >EXB55146.1 Putative disease resistance protein RGA3 [Morus notabilis]	sp|Q7XBQ9|RGA2_SOLBU/1.1e-47/Disease resistance protein RGA2 OS=Solanum bulbocastanum GN=RGA2 PE=1 SV=1
BntWG10003510	Down	-7.5768	1.62272e-22	XP_010092945.1/4.0e-137/MLP-like protein 28 [Morus notabilis] >EXB52998.1 MLP-like protein 28 [Morus notabilis]	sp|Q9SSK9|MLP28_ARATH/1.3e-111/MLP-like protein 28 OS=Arabidopsis thaliana GN=MLP28 PE=1 SV=1
BntWG10003523	Down	-2.19472	0.000347221	XP_015884428.1/4.0e-35/PREDICTED: uncharacterized protein LOC107420077 [Ziziphus jujuba]	sp|Q7XC57|MYBS3_ORYSJ/4.2e-13/Transcription factor MYBS3 OS=Oryza sativa subsp. japonica GN=MYBS3 PE=2 SV=1
BntWG10003530	Up	2.6656	2.36669e-05	XP_010108878.1/1.8e-51/hypothetical protein L484_027072 [Morus notabilis] >EXC20518.1 hypothetical protein L484_027072 [Morus notabilis]	sp|F4HQ23|LRL27_ARATH/1.3e-33/LEAF RUST 10 DISEASE-RESISTANCE LOCUS RECEPTOR-LIKE PROTEIN KINASE-like 2.7 OS=Arabidopsis thaliana GN=LRK10L-2.7 PE=3 SV=3
BntWG10003533	Down	-3.22142	0.00219473	XP_010108861.1/1.5e-125/hypothetical protein L484_027054 [Morus notabilis] >EXC20501.1 hypothetical protein L484_027054 [Morus notabilis]	sp|Q9SI74|PMI10_ARATH/2.7e-07/Pectinesterase inhibitor 10 OS=Arabidopsis thaliana GN=PMEI10 PE=2 SV=1
BntWG10003552	Down	-5.15775	6.26262e-06	XP_010091349.1/1.7e-179/hypothetical protein L484_020151 [Morus notabilis] >EXB44339.1 hypothetical protein L484_020151 [Morus notabilis]	sp|Q9SUF9|PP305_ARATH/9.3e-138/Pentatricopeptide repeat-containing protein At4g08210 OS=Arabidopsis thaliana GN=PCMP-E100 PE=3 SV=1
BntWG10003563	Down	-2.21423	9.8802e-12	XP_010093945.1/2.0e-72/hypothetical protein L484_008838 [Morus notabilis] >EXB54908.1 hypothetical protein L484_008838 [Morus notabilis]	sp|B9I3X5|CSPL3_POPTR/2.2e-52/CASP-like protein 1F2 OS=Populus trichocarpa GN=POPTRDRAFT_823430 PE=3 SV=1
BntWG10003564	Up	4.77688	7.20313e-05	XP_015876139.1/1.7e-80/PREDICTED: ankyrin repeat-containing protein At5g02620-like [Ziziphus jujuba]	sp|Q9C7A2|ITN1_ARATH/9.3e-28/Ankyrin repeat-containing protein ITN1 OS=Arabidopsis thaliana GN=ITN1 PE=1 SV=1
BntWG10003571	Down	-5.81048	2.11954e-08	AMQ09546.1/2.1e-47/small auxin up regulated protein [Boehmeria nivea]	sp|P33079|A10A5_SOYBN/5.7e-26/Auxin-induced protein 10A5 OS=Glycine max PE=2 SV=1
BntWG10003573	Down	-3.5768	0.000465506	AMQ09546.1/6.9e-43/small auxin up regulated protein [Boehmeria nivea]	sp|P33082|AXX15_SOYBN/7.5e-26/Auxin-induced protein X15 OS=Glycine max PE=2 SV=1
BntWG10003578	Down	-5.89873	8.14009e-09	AMQ09587.1/1.2e-47/small auxin up regulated protein [Boehmeria nivea]	sp|P33079|A10A5_SOYBN/1.9e-26/Auxin-induced protein 10A5 OS=Glycine max PE=2 SV=1
BntWG10003581	Down	-6.12112	5.80216e-10	AMQ09546.1/6.1e-39/small auxin up regulated protein [Boehmeria nivea]	sp|P33080|AX10A_SOYBN/1.1e-27/Auxin-induced protein X10A OS=Glycine max PE=2 SV=1
BntWG10003597	Down	-1.92458	1.03399e-26	XP_010093228.1/4.3e-250/Disease resistance protein RPM1 [Morus notabilis] >EXB53730.1 Disease resistance protein RPM1 [Morus notabilis]	sp|Q39214|RPM1_ARATH/2.3e-51/Disease resistance protein RPM1 OS=Arabidopsis thaliana GN=RPM1 PE=1 SV=1
BntWG10003632	Up	3.17809	6.3444e-05	AMQ09515.1/3.8e-115/lateral organ boundaries domain protein [Boehmeria nivea]	sp|O22132|LBD19_ARATH/9.7e-47/LOB domain-containing protein 19 OS=Arabidopsis thaliana GN=LBD19 PE=2 SV=1
BntWG10003640	Down	-5.97406	7.37784e-97	XP_019198435.1/5.6e-234/PREDICTED: endoplasmic reticulum metallopeptidase 1-like [Ipomoea nil]	NA
BntWG10003643	Down	-6.22488	1.49419e-10	XP_010100854.1/1.1e-151/mRNA decapping complex subunit 2 [Morus notabilis] >EXB85111.1 mRNA decapping complex subunit 2 [Morus notabilis]	sp|Q8GW31|DCP2_ARATH/4.6e-113/mRNA-decapping enzyme subunit 2 OS=Arabidopsis thaliana GN=DCP2 PE=1 SV=1
BntWG10003655	Down	-4.31376	0.000649889	XP_010100109.1/8.5e-31/Putative 12-oxophytodienoate reductase 11 [Morus notabilis] >EXB81492.1 Putative 12-oxophytodienoate reductase 11 [Morus notabilis]	sp|Q8GYB8|OPR2_ARATH/1.3e-31/12-oxophytodienoate reductase 2 OS=Arabidopsis thaliana GN=OPR2 PE=1 SV=2
BntWG10003660	Down	-3.16176	0.00274534	XP_010094729.1/1.2e-48/hypothetical protein L484_019938 [Morus notabilis] >EXB56894.1 hypothetical protein L484_019938 [Morus notabilis]	NA
BntWG10003707	Up	2.43243	4.32596e-202	XP_010092292.1/4.2e-158/(-)-germacrene D synthase [Morus notabilis] >EXB50926.1 (-)-germacrene D synthase [Morus notabilis]	sp|Q6Q3H3|TPSGD_VITVI/2.4e-150/(-)-germacrene D synthase OS=Vitis vinifera GN=VIT_19s0014g04930 PE=1 SV=1
BntWG10003709	Up	2.65746	0	XP_010092292.1/3.6e-140/(-)-germacrene D synthase [Morus notabilis] >EXB50926.1 (-)-germacrene D synthase [Morus notabilis]	sp|Q6Q3H3|TPSGD_VITVI/8.4e-134/(-)-germacrene D synthase OS=Vitis vinifera GN=VIT_19s0014g04930 PE=1 SV=1
BntWG10003722	Down	-2.66478	1.90265e-17	XP_020870416.1/1.1e-63/GDSL esterase/lipase At1g28670 isoform X1 [Arabidopsis lyrata subsp. lyrata]	sp|Q9FJ45|GDL83_ARATH/2.7e-46/GDSL esterase/lipase At5g45910 OS=Arabidopsis thaliana GN=At5g45910 PE=2 SV=1
BntWG10003726	Up	2.04954	0.000838798	OIW13712.1/2.7e-223/hypothetical protein TanjilG_08054 [Lupinus angustifolius]	sp|Q9FJ45|GDL83_ARATH/1.2e-101/GDSL esterase/lipase At5g45910 OS=Arabidopsis thaliana GN=At5g45910 PE=2 SV=1
BntWG10003762	Down	-2.60183	0.00178473	XP_022158830.1/1.1e-34/uncharacterized protein LOC111025293 [Momordica charantia]	NA
BntWG10003763	Up	4.23313	0.000926241	XP_002277840.1/1.5e-61/PREDICTED: uncharacterized protein LOC100243821 [Vitis vinifera] >CBI19827.3 unnamed protein product, partial [Vitis vinifera]	sp|Q9C6S1|FH14_ARATH/2.9e-06/Formin-like protein 14 OS=Arabidopsis thaliana GN=FH14 PE=3 SV=3
BntWG10003768	Up	3.17809	0.00264388	NP_001289225.1/1.0e-09/ferritin-3, chloroplastic-like [Pyrus x bretschneideri] >AHA93894.1 chloroplast Fer2 [Pyrus x bretschneideri]	sp|Q948P5|FRI4_SOYBN/1.3e-06/Ferritin-4, chloroplastic OS=Glycine max PE=1 SV=2
BntWG10003770	Up	11.0259	5.09046e-146	ASR93035.1/1.8e-131/RNA polymerase beta subunit (chloroplast) [Trema levigata]	sp|Q09X25|RPOB_MORIN/7.3e-133/DNA-directed RNA polymerase subunit beta OS=Morus indica GN=rpoB PE=3 SV=1
BntWG10003777	Up	4.40048	0.000462783	ARD01923.1/2.8e-256/ATP synthase CF1 beta subunit (plastid) [Debregeasia saeneb]	sp|Q6QBP2|ATPB_CASSA/3.5e-256/ATP synthase subunit beta, chloroplastic OS=Castanea sativa GN=atpB PE=3 SV=1
BntWG10003819	Up	2.28305	2.00919e-05	NA	NA
BntWG10003842	Down	-4.0793	2.39538e-05	XP_007213610.2/5.7e-221/cysteine-rich receptor-like protein kinase 10 isoform X1 [Prunus persica]	sp|Q8GYA4|CRK10_ARATH/2.9e-161/Cysteine-rich receptor-like protein kinase 10 OS=Arabidopsis thaliana GN=CRK10 PE=1 SV=3
BntWG10003843	Up	3.37559	1.59859e-18	XP_015868281.1/1.7e-230/PREDICTED: cysteine-rich receptor-like protein kinase 25 [Ziziphus jujuba]	sp|Q8GYA4|CRK10_ARATH/3.7e-185/Cysteine-rich receptor-like protein kinase 10 OS=Arabidopsis thaliana GN=CRK10 PE=1 SV=3
BntWG10003846	Up	4.82783	5.40609e-05	XP_018499442.1/2.3e-85/PREDICTED: cysteine-rich receptor-like protein kinase 25 [Pyrus x bretschneideri]	sp|Q9M0X5|CRK25_ARATH/4.1e-63/Cysteine-rich receptor-like protein kinase 25 OS=Arabidopsis thaliana GN=CRK25 PE=3 SV=1
BntWG10003864	Down	-1.88735	7.25794e-102	XP_010107822.1/2.9e-146/putative mannose-6-phosphate isomerase [Morus notabilis] >EXC17063.1 putative mannose-6-phosphate isomerase [Morus notabilis]	sp|Q9M884|MPI1_ARATH/3.8e-114/Mannose-6-phosphate isomerase 1 OS=Arabidopsis thaliana GN=PMI1 PE=1 SV=1
BntWG10003866	Down	-7.06758	6.53522e-17	EOY13566.1/2.2e-98/Sulfotransferase 2A, putative [Theobroma cacao]	sp|Q8L5A7|SOT15_ARATH/8.3e-82/Cytosolic sulfotransferase 15 OS=Arabidopsis thaliana GN=SOT15 PE=1 SV=1
BntWG10003867	Down	-4.5236	4.33628e-94	XP_002265783.1/7.9e-96/PREDICTED: cytosolic sulfotransferase 15 [Vitis vinifera] >CBI35245.3 unnamed protein product, partial [Vitis vinifera]	sp|Q8L5A7|SOT15_ARATH/1.3e-79/Cytosolic sulfotransferase 15 OS=Arabidopsis thaliana GN=SOT15 PE=1 SV=1
BntWG10003869	Down	-2.56569	2.00307e-87	XP_010095980.1/1.7e-106/Flavonol sulfotransferase-like protein [Morus notabilis] >EXB62673.1 Flavonol sulfotransferase-like protein [Morus notabilis]	sp|Q8L5A7|SOT15_ARATH/1.1e-84/Cytosolic sulfotransferase 15 OS=Arabidopsis thaliana GN=SOT15 PE=1 SV=1
BntWG10003872	Up	1.82067	1.40237e-17	XP_010095980.1/3.2e-105/Flavonol sulfotransferase-like protein [Morus notabilis] >EXB62673.1 Flavonol sulfotransferase-like protein [Morus notabilis]	sp|Q8L5A7|SOT15_ARATH/2.5e-78/Cytosolic sulfotransferase 15 OS=Arabidopsis thaliana GN=SOT15 PE=1 SV=1
BntWG10003875	Up	2.07339	8.32401e-12	XP_010095980.1/7.7e-107/Flavonol sulfotransferase-like protein [Morus notabilis] >EXB62673.1 Flavonol sulfotransferase-like protein [Morus notabilis]	sp|Q8L5A7|SOT15_ARATH/1.9e-81/Cytosolic sulfotransferase 15 OS=Arabidopsis thaliana GN=SOT15 PE=1 SV=1
BntWG10003912	Up	5.25685	3.22088e-06	XP_010104249.1/6.2e-186/Solute carrier family 40 member 2 [Morus notabilis] >EXB99416.1 Solute carrier family 40 member 2 [Morus notabilis]	sp|F4KGN5|S40A2_ARATH/1.5e-149/Solute carrier family 40 member 2 OS=Arabidopsis thaliana GN=IREG2 PE=2 SV=1
BntWG10003917	Up	4.6072	2.40085e-94	AKR80571.1/4.5e-80/R2R3 MYB transcription factor [Vaccinium uliginosum]	sp|Q9S9K9|MYB3_ARATH/8.0e-66/Transcription factor MYB3 OS=Arabidopsis thaliana GN=MYB3 PE=1 SV=1
BntWG10003934	Down	-3.31376	0.00152268	XP_010111144.1/6.5e-43/hypothetical protein L484_010758 [Morus notabilis] >EXC30509.1 hypothetical protein L484_010758 [Morus notabilis]	NA
BntWG10003938	Down	-3.18314	0	XP_009375169.1/4.4e-108/PREDICTED: peroxidase A2-like [Pyrus x bretschneideri]	sp|P17180|PER3_ARMRU/3.5e-94/Peroxidase C3 OS=Armoracia rusticana GN=PRXC3 PE=3 SV=1
BntWG10003940	Down	-5.47379	3.1631e-273	XP_010110725.1/1.0e-133/Hydroxycinnamoyl-Coenzyme A shikimate/quinate hydroxycinnamoyltransferase [Morus notabilis] >EXC27890.1 Hydroxycinnamoyl-Coenzyme A shikimate/quinate hydroxycinnamoyltransferase [Morus notabilis]	sp|O64470|SHT_ARATH/2.1e-115/Spermidine hydroxycinnamoyl transferase OS=Arabidopsis thaliana GN=SHT PE=1 SV=1
BntWG10003978	Up	7.44596	8.1765e-21	XP_010095057.1/4.2e-211/hypothetical protein L484_026364 [Morus notabilis] >EXB58163.1 hypothetical protein L484_026364 [Morus notabilis]	NA
BntWG10003999	Down	-2.12585	1.56893e-57	XP_010096890.1/1.0e-143/GDSL esterase/lipase [Morus notabilis] >EXB66344.1 GDSL esterase/lipase [Morus notabilis]	sp|Q9FIA1|GDL87_ARATH/2.5e-94/GDSL esterase/lipase At5g55050 OS=Arabidopsis thaliana GN=At5g55050 PE=2 SV=1
BntWG10004030	Down	-3.053	5.26614e-180	XP_021824477.1/2.0e-15/uncharacterized protein LOC110765618 [Prunus avium]	NA
BntWG10004031	Down	-2.05007	4.31732e-06	XP_010087980.1/2.5e-16/hypothetical protein L484_016851 [Morus notabilis] >EXB30990.1 hypothetical protein L484_016851 [Morus notabilis]	sp|Q9LVD4|ORP4C_ARATH/1.1e-11/Oxysterol-binding protein-related protein 4C OS=Arabidopsis thaliana GN=ORP4C PE=2 SV=1
BntWG10004047	Down	-3.9682	0.00235252	XP_008237723.1/3.5e-168/PREDICTED: chaperone protein dnaJ 10 [Prunus mume]	sp|Q8GYX8|DNJ10_ARATH/3.3e-110/Chaperone protein dnaJ 10 OS=Arabidopsis thaliana GN=ATJ10 PE=2 SV=2
BntWG10004058	Up	3.42098	4.52206e-11	XP_021598749.1/3.3e-09/myb-related protein 308-like [Manihot esculenta] >OAY25210.1 hypothetical protein MANES_17G075600 [Manihot esculenta]	NA
BntWG10004059	Down	-2.05105	4.94687e-22	KZM85975.1/1.6e-37/hypothetical protein DCAR_026603 [Daucus carota subsp. sativus]	sp|Q9FPQ6|GP1_CHLRE/3.3e-35/Vegetative cell wall protein gp1 OS=Chlamydomonas reinhardtii GN=GP1 PE=1 SV=1
BntWG10004086	Down	-2.36522	3.34465e-21	XP_010095745.1/6.0e-117/Pyruvate kinase isozyme A [Morus notabilis] >EXB62128.1 Pyruvate kinase isozyme A [Morus notabilis]	sp|Q43117|KPYA_RICCO/3.1e-65/Pyruvate kinase isozyme A, chloroplastic OS=Ricinus communis PE=1 SV=1
BntWG10004096	Up	2.60763	0.00185558	XP_020425923.1/5.8e-89/pre-mRNA-processing protein 40A isoform X4 [Prunus persica] >ONH92019.1 hypothetical protein PRUPE_8G150300 [Prunus persica] >ONH92020.1 hypothetical protein PRUPE_8G150300 [Prunus persica] >ONH92021.1 hypothetical protein PRUPE_8G150300 [Prunus persica] >ONH92022.1 hypothetical protein PRUPE_8G150300 [Prunus persica]	sp|F4JCC1|PR35B_ARATH/1.3e-72/Pre-mRNA-processing protein 40B OS=Arabidopsis thaliana GN=PRP40B PE=1 SV=1
BntWG10004119	Down	-2.32612	0	AOX49214.1/3.6e-144/hydroxycinnamoyl-CoA shikimate/quinate hydroxycinnamoyl transferase [Acacia koa]	sp|Q9FI78|HST_ARATH/4.3e-134/Shikimate O-hydroxycinnamoyltransferase OS=Arabidopsis thaliana GN=HST PE=1 SV=1
BntWG10004123	Up	1.94931	1.72804e-08	XP_010090832.1/2.3e-162/SAL1 phosphatase [Morus notabilis] >EXB40957.1 SAL1 phosphatase [Morus notabilis]	sp|Q42546|DPNP1_ARATH/1.0e-146/SAL1 phosphatase OS=Arabidopsis thaliana GN=SAL1 PE=1 SV=1
BntWG10004125	Up	3.65202	1.07081e-06	XP_010095648.1/4.3e-57/hypothetical protein L484_008805 [Morus notabilis] >EXB61737.1 hypothetical protein L484_008805 [Morus notabilis]	NA
BntWG10004138	Down	-1.79938	4.06062e-05	KJB09807.1/1.7e-21/hypothetical protein B456_001G168300, partial [Gossypium raimondii]	NA
BntWG10004163	Down	-2.23452	8.20865e-13	XP_010108641.1/9.2e-24/Trihelix transcription factor GT-2 [Morus notabilis] >EXC19897.1 Trihelix transcription factor GT-2 [Morus notabilis]	sp|Q9C882|GTL1_ARATH/2.8e-17/Trihelix transcription factor GTL1 OS=Arabidopsis thaliana GN=GTL1 PE=1 SV=2
BntWG10004183	Up	5.32865	1.85868e-06	XP_008236019.1/9.7e-157/PREDICTED: adenine DNA glycosylase [Prunus mume]	sp|F4JRF4|MUTYH_ARATH/2.1e-124/Adenine DNA glycosylase OS=Arabidopsis thaliana GN=MYH PE=3 SV=1
BntWG10004198	Up	2.1562	0	XP_010098537.1/2.3e-254/Reticuline oxidase-like protein [Morus notabilis] >EXB75197.1 Reticuline oxidase-like protein [Morus notabilis]	sp|Q93ZA3|BBE13_ARATH/1.1e-213/Berberine bridge enzyme-like 13 OS=Arabidopsis thaliana GN=At1g30760 PE=1 SV=1
BntWG10004202	Up	3.96236	0.00245057	XP_018820037.1/1.3e-122/PREDICTED: dihydroceramide fatty acyl 2-hydroxylase FAH1-like [Juglans regia] >XP_018820038.1 PREDICTED: dihydroceramide fatty acyl 2-hydroxylase FAH1-like [Juglans regia]	sp|Q9SUC5|FAH2_ARATH/7.0e-110/Dihydroceramide fatty acyl 2-hydroxylase FAH2 OS=Arabidopsis thaliana GN=FAH2 PE=1 SV=1
BntWG10004214	Down	-3.58738	1.08082e-37	XP_010090255.1/3.1e-42/Trihelix transcription factor GTL2 [Morus notabilis] >EXB39193.1 Trihelix transcription factor GTL2 [Morus notabilis]	sp|Q8H181|GTL2_ARATH/7.1e-23/Trihelix transcription factor GTL2 OS=Arabidopsis thaliana GN=At5g28300 PE=2 SV=1
BntWG10004216	Down	-1.89873	0.0035585	XP_008225643.1/1.1e-82/PREDICTED: putative germin-like protein 2-1 [Prunus mume]	sp|Q6YZA9|GL82_ORYSJ/6.0e-73/Germin-like protein 8-2 OS=Oryza sativa subsp. japonica GN=GER3 PE=2 SV=1
BntWG10004257	Down	-4.16176	0.00118542	XP_008228083.1/3.9e-85/PREDICTED: uncharacterized protein LOC103327530 [Prunus mume]	NA
BntWG10004304	Up	1.78058	0.00141136	XP_008227745.1/1.4e-104/PREDICTED: uncharacterized protein LOC103327233 [Prunus mume]	NA
BntWG10004321	Up	4.17809	1.23609e-05	XP_020534347.1/5.8e-67/uncharacterized protein LOC110009312 [Jatropha curcas]	NA
BntWG10004322	Down	-4.10787	0.00144746	OMP03937.1/2.6e-171/3-beta hydroxysteroid dehydrogenase/isomerase [Corchorus olitorius]	sp|A9X4U2|HSDD3_ARATH/2.4e-121/3beta-hydroxysteroid-dehydrogenase/decarboxylase isoform 3 OS=Arabidopsis thaliana GN=3BETAHSD/D3 PE=2 SV=2
BntWG10004332	Up	5.76305	3.77827e-08	XP_021679316.1/1.1e-169/protein STRICTOSIDINE SYNTHASE-LIKE 13 [Hevea brasiliensis]	sp|Q9M1B4|SSL13_ARATH/1.2e-147/Protein STRICTOSIDINE SYNTHASE-LIKE 13 OS=Arabidopsis thaliana GN=SSL13 PE=1 SV=1
BntWG10004339	Up	6.05256	1.50535e-09	XP_010113196.1/3.3e-73/hypothetical protein L484_000253 [Morus notabilis] >EXC73399.1 hypothetical protein L484_000253 [Morus notabilis]	sp|O80630|DIR9_ARATH/9.4e-17/Dirigent protein 9 OS=Arabidopsis thaliana GN=DIR9 PE=2 SV=1
BntWG10004352	Down	-5.59887	1.72691e-07	XP_015580613.1/1.6e-90/PREDICTED: uncharacterized protein At5g08430 isoform X2 [Ricinus communis]	sp|Q9FT92|Y5843_ARATH/1.1e-40/Uncharacterized protein At5g08430 OS=Arabidopsis thaliana GN=At5g08430 PE=1 SV=2
BntWG10004426	Down	-2.2334	0.00202728	AEJ07906.1/3.7e-96/putative transposase [Zea luxurians]	sp|Q75HY5|RSLE3_ORYSJ/2.6e-46/Zinc finger BED domain-containing protein RICESLEEPER 3 OS=Oryza sativa subsp. japonica GN=Os05g0583200 PE=2 SV=1
BntWG10004433	Down	-4.89873	3.40842e-05	NA	NA
BntWG10004434	Down	-3.20234	4.20705e-122	XP_015867423.1/6.7e-149/PREDICTED: disease resistance protein RPM1-like [Ziziphus jujuba] >XP_015867424.1 PREDICTED: disease resistance protein RPM1-like [Ziziphus jujuba] >XP_015867425.1 PREDICTED: disease resistance protein RPM1-like [Ziziphus jujuba] >XP_015867426.1 PREDICTED: disease resistance protein RPM1-like [Ziziphus jujuba]	sp|Q39214|RPM1_ARATH/4.3e-76/Disease resistance protein RPM1 OS=Arabidopsis thaliana GN=RPM1 PE=1 SV=1
BntWG10004456	Up	2.77491	1.03763e-11	XP_010099549.1/1.4e-37/(-)-germacrene D synthase [Morus notabilis] >EXB79429.1 (-)-germacrene D synthase [Morus notabilis]	sp|Q6Q3H3|TPSGD_VITVI/2.4e-34/(-)-germacrene D synthase OS=Vitis vinifera GN=VIT_19s0014g04930 PE=1 SV=1
BntWG10004457	Up	4.9749	0	XP_010092292.1/1.1e-153/(-)-germacrene D synthase [Morus notabilis] >EXB50926.1 (-)-germacrene D synthase [Morus notabilis]	sp|Q6Q3H3|TPSGD_VITVI/6.6e-148/(-)-germacrene D synthase OS=Vitis vinifera GN=VIT_19s0014g04930 PE=1 SV=1
BntWG10004555	Down	-6.11823	6.01824e-10	XP_010090516.1/2.8e-51/hypothetical protein L484_017140 [Morus notabilis] >EXB39665.1 hypothetical protein L484_017140 [Morus notabilis]	sp|Q9XFB1|YAB3_ARATH/5.3e-31/Axial regulator YABBY 3 OS=Arabidopsis thaliana GN=YAB3 PE=1 SV=1
BntWG10004575	Down	-3.92681	1.37974e-14	XP_010086735.1/8.7e-58/MLP-like protein 329 [Morus notabilis] >EXB23151.1 MLP-like protein 329 [Morus notabilis]	sp|Q9ZVF3|ML328_ARATH/4.1e-28/MLP-like protein 328 OS=Arabidopsis thaliana GN=MLP328 PE=2 SV=1
BntWG10004578	Up	9.62258	2.57157e-69	XP_010086735.1/1.1e-57/MLP-like protein 329 [Morus notabilis] >EXB23151.1 MLP-like protein 329 [Morus notabilis]	sp|Q9ZVF3|ML328_ARATH/2.4e-28/MLP-like protein 328 OS=Arabidopsis thaliana GN=MLP328 PE=2 SV=1
BntWG10004622	Up	5.4676	3.94122e-12	XP_015866242.1/7.6e-298/PREDICTED: probable LRR receptor-like serine/threonine-protein kinase At1g51860 [Ziziphus jujuba]	sp|Q9C8I6|IOS1_ARATH/1.4e-227/LRR receptor-like serine/threonine-protein kinase IOS1 OS=Arabidopsis thaliana GN=IOS1 PE=1 SV=1
BntWG10004628	Down	-3.07867	1.15941e-05	XP_010098177.1/0.0e+00/putative LRR receptor-like serine/threonine-protein kinase [Morus notabilis] >EXB74614.1 putative LRR receptor-like serine/threonine-protein kinase [Morus notabilis]	sp|Q9C8I6|IOS1_ARATH/2.3e-222/LRR receptor-like serine/threonine-protein kinase IOS1 OS=Arabidopsis thaliana GN=IOS1 PE=1 SV=1
BntWG10004629	Down	-4.5501	0.000224951	CAN65001.1/2.8e-171/hypothetical protein VITISV_023487 [Vitis vinifera]	sp|Q9C8I6|IOS1_ARATH/1.2e-102/LRR receptor-like serine/threonine-protein kinase IOS1 OS=Arabidopsis thaliana GN=IOS1 PE=1 SV=1
BntWG10004658	Down	-2.43312	0	XP_010089246.1/6.4e-108/hypothetical protein L484_021775 [Morus notabilis] >EXB37571.1 hypothetical protein L484_021775 [Morus notabilis]	sp|Q9SHD3|CCU21_ARATH/7.5e-93/Cyclin-U2-1 OS=Arabidopsis thaliana GN=CYCU2-1 PE=1 SV=1
BntWG10004665	Down	-2.0448	2.31774e-30	XP_010091858.1/1.8e-40/hypothetical protein L484_000507 [Morus notabilis] >EXC37117.1 hypothetical protein L484_000507 [Morus notabilis]	NA
BntWG10004677	Up	5.94645	5.22889e-09	XP_010108664.1/0.0e+00/putative E3 ubiquitin-protein ligase HERC1 [Morus notabilis] >EXC19920.1 putative E3 ubiquitin-protein ligase HERC1 [Morus notabilis]	sp|Q947D2|PRAF1_ARATH/0.0e+00/PH, RCC1 and FYVE domains-containing protein 1 OS=Arabidopsis thaliana GN=PRAF1 PE=1 SV=1
BntWG10004690	Down	-9.84888	0	XP_015888084.1/8.3e-70/PREDICTED: DNA-damage-repair/toleration protein DRT100-like [Ziziphus jujuba]	sp|Q00874|DR100_ARATH/6.4e-59/DNA damage-repair/toleration protein DRT100 OS=Arabidopsis thaliana GN=DRT100 PE=2 SV=2
BntWG10004747	Up	7.85365	3.65993e-26	XP_015888488.1/3.9e-185/PREDICTED: mannan endo-1,4-beta-mannosidase 5-like [Ziziphus jujuba]	sp|Q9FZ03|MAN2_SOLLC/2.0e-162/Mannan endo-1,4-beta-mannosidase 2 OS=Solanum lycopersicum GN=MAN2 PE=2 SV=2
BntWG10004798	Down	-1.98601	0	XP_010091514.1/4.3e-143/Myb-related protein 306 [Morus notabilis] >EXB44684.1 Myb-related protein 306 [Morus notabilis]	sp|P81392|MYB06_ANTMA/2.7e-97/Myb-related protein 306 OS=Antirrhinum majus GN=MYB306 PE=2 SV=1
BntWG10004803	Down	-8.60728	5.19389e-40	XP_015883539.1/9.3e-308/PREDICTED: RINT1-like protein MAG2 [Ziziphus jujuba]	sp|Q9STU3|MAG2_ARATH/5.4e-252/RINT1-like protein MAG2 OS=Arabidopsis thaliana GN=MAG2 PE=1 SV=1
BntWG10004810	Down	-2.19777	1.10125e-10	XP_010092046.1/3.3e-223/F-box/kelch-repeat protein SKIP11 [Morus notabilis] >EXB49960.1 F-box/kelch-repeat protein SKIP11 [Morus notabilis]	sp|Q9CA63|FBK29_ARATH/5.6e-167/F-box/kelch-repeat protein At1g74510 OS=Arabidopsis thaliana GN=At1g74510 PE=2 SV=1
BntWG10004817	Down	-2.96434	9.26849e-09	XP_021810788.1/2.3e-95/histone deacetylase 15 [Prunus avium]	sp|Q8GXJ1|HDA15_ARATH/2.3e-87/Histone deacetylase 15 OS=Arabidopsis thaliana GN=HDA15 PE=2 SV=2
BntWG10004846	Down	-5.88568	9.40186e-09	XP_010105604.1/8.8e-141/Floricaula/leafy-like protein [Morus notabilis] >EXC05171.1 Floricaula/leafy-like protein [Morus notabilis]	sp|O22621|ALF_PETHY/5.0e-133/Protein ALF OS=Petunia hybrida GN=ALF PE=2 SV=1
BntWG10004852	Up	6.46234	5.50156e-12	XP_010105596.1/0.0e+00/Protein MEI2-like 1 [Morus notabilis] >EXC05163.1 Protein MEI2-like 1 [Morus notabilis]	sp|Q64M78|OML4_ORYSJ/1.8e-217/Protein MEI2-like 4 OS=Oryza sativa subsp. japonica GN=ML4 PE=2 SV=1
BntWG10004860	Down	-3.5357	7.79352e-18	XP_015888446.1/2.8e-189/PREDICTED: DNA polymerase beta isoform X1 [Ziziphus jujuba]	sp|Q9FNY4|DPOLL_ARATH/1.1e-150/DNA polymerase lambda OS=Arabidopsis thaliana GN=POLL PE=1 SV=1
BntWG10004868	Down	-4.029	1.78311e-149	XP_010087155.1/0.0e+00/Leucine-rich repeat receptor-like serine/threonine-protein kinase [Morus notabilis] >EXB27060.1 Leucine-rich repeat receptor-like serine/threonine-protein kinase [Morus notabilis]	sp|Q9SHI2|Y1723_ARATH/0.0e+00/Leucine-rich repeat receptor-like serine/threonine-protein kinase At1g17230 OS=Arabidopsis thaliana GN=At1g17230 PE=2 SV=2
BntWG10004875	Down	-2.31376	6.95381e-05	XP_010105238.1/5.9e-54/Calcium-binding protein CML37 [Morus notabilis] >EXC04125.1 Calcium-binding protein CML37 [Morus notabilis]	sp|Q9FIH9|CML37_ARATH/1.8e-31/Calcium-binding protein CML37 OS=Arabidopsis thaliana GN=CML37 PE=2 SV=1
BntWG10004876	Down	-4.31285	1.22094e-08	XP_021903174.1/1.8e-20/leucine-rich repeat extensin-like protein 3 [Carica papaya]	sp|Q9C6S1|FH14_ARATH/2.0e-19/Formin-like protein 14 OS=Arabidopsis thaliana GN=FH14 PE=3 SV=3
BntWG10004877	Up	2.65022	3.38379e-11	XP_015881534.1/8.2e-112/PREDICTED: putative disease resistance RPP13-like protein 1 [Ziziphus jujuba]	sp|Q9LRR4|R13L1_ARATH/2.9e-77/Putative disease resistance RPP13-like protein 1 OS=Arabidopsis thaliana GN=RPPL1 PE=3 SV=1
BntWG10004895	Down	-5.78169	1.13795e-175	XP_015582654.1/1.6e-114/PREDICTED: phosphomethylethanolamine N-methyltransferase isoform X1 [Ricinus communis]	sp|Q9C6B9|PEAM3_ARATH/1.6e-111/Phosphoethanolamine N-methyltransferase 3 OS=Arabidopsis thaliana GN=NMT3 PE=2 SV=2
BntWG10004896	Up	2.11471	3.016e-63	XP_010091076.1/6.4e-57/hypothetical protein L484_021958 [Morus notabilis] >EXB42366.1 hypothetical protein L484_021958 [Morus notabilis]	sp|O04351|OFP2_ARATH/3.8e-14/Transcription repressor OFP2 OS=Arabidopsis thaliana GN=OFP2 PE=1 SV=1
BntWG10004912	Up	6.9389	1.18349e-15	XP_010094811.1/1.1e-15/hypothetical protein L484_011384 [Morus notabilis] >EXB57297.1 hypothetical protein L484_011384 [Morus notabilis]	NA
BntWG10004961	Up	2.98324	8.3278e-63	XP_015873629.1/5.8e-41/PREDICTED: pheophorbide a oxygenase, chloroplastic-like [Ziziphus jujuba]	sp|Q9FYC2|PAO_ARATH/2.2e-29/Pheophorbide a oxygenase, chloroplastic OS=Arabidopsis thaliana GN=PAO PE=1 SV=1
BntWG10004962	Down	-3.36963	1.10756e-07	XP_010109931.1/1.3e-223/Pheophorbide a oxygenase [Morus notabilis] >EXC24907.1 Pheophorbide a oxygenase [Morus notabilis]	sp|Q9FYC2|PAO_ARATH/4.8e-199/Pheophorbide a oxygenase, chloroplastic OS=Arabidopsis thaliana GN=PAO PE=1 SV=1
BntWG10004995	Down	-3.0461	6.74475e-63	GAU43772.1/4.8e-62/hypothetical protein TSUD_377970 [Trifolium subterraneum]	sp|P17180|PER3_ARMRU/3.9e-45/Peroxidase C3 OS=Armoracia rusticana GN=PRXC3 PE=3 SV=1
BntWG10005119	Up	5.81191	2.27668e-08	XP_010091148.1/4.1e-98/Glucan endo-1,3-beta-glucosidase [Morus notabilis] >EXB42894.1 Glucan endo-1,3-beta-glucosidase [Morus notabilis]	sp|P52409|E13B_WHEAT/2.9e-64/Glucan endo-1,3-beta-glucosidase OS=Triticum aestivum GN=GLC1 PE=2 SV=1
BntWG10005122	Up	5.29357	6.4682e-11	XP_010111137.1/4.0e-93/hypothetical protein L484_010750 [Morus notabilis] >EXC30502.1 hypothetical protein L484_010750 [Morus notabilis]	sp|Q67YI9|EPN2_ARATH/1.4e-13/Clathrin interactor EPSIN 2 OS=Arabidopsis thaliana GN=EPSIN2 PE=1 SV=1
BntWG10005161	Down	-4.47597	0.000319615	XP_011461995.1/1.6e-113/PREDICTED: probable LRR receptor-like serine/threonine-protein kinase At1g07650 [Fragaria vesca subsp. vesca]	sp|C0LGG9|Y5344_ARATH/1.0e-96/Probable LRR receptor-like serine/threonine-protein kinase At1g53440 OS=Arabidopsis thaliana GN=At1g53440 PE=2 SV=2
BntWG10005162	Down	-4.16176	0.00118542	XP_006376273.1/6.2e-22/hypothetical protein POPTR_0013s11550g [Populus trichocarpa] >ERP54070.1 hypothetical protein POPTR_0013s11550g [Populus trichocarpa]	sp|O65695|SAU50_ARATH/1.8e-13/Auxin-responsive protein SAUR50 OS=Arabidopsis thaliana GN=SAUR50 PE=1 SV=1
BntWG10005177	Down	-3.16176	0.00274534	XP_002528341.1/6.5e-29/PREDICTED: uncharacterized protein LOC8265718 [Ricinus communis] >EEF34013.1 calcium ion binding protein, putative [Ricinus communis]	NA
BntWG10005181	Down	-1.82834	9.58377e-32	XP_015867452.1/6.5e-226/PREDICTED: wall-associated receptor kinase 2-like [Ziziphus jujuba]	sp|Q9LMP1|WAK2_ARATH/8.9e-172/Wall-associated receptor kinase 2 OS=Arabidopsis thaliana GN=WAK2 PE=1 SV=1
BntWG10005187	Up	5.24389	3.54456e-06	XP_010102094.1/3.0e-72/hypothetical protein L484_001827 [Morus notabilis] >EXB91953.1 hypothetical protein L484_001827 [Morus notabilis]	sp|F4HWF9|NSRB_ARATH/4.3e-31/Nuclear speckle RNA-binding protein B OS=Arabidopsis thaliana GN=NSRB PE=2 SV=1
BntWG10005195	Down	-4.31376	1.15353e-32	XP_010102095.1/3.1e-51/Dof zinc finger protein [Morus notabilis] >EXB91954.1 Dof zinc finger protein [Morus notabilis]	sp|P68349|DOF12_ARATH/1.4e-35/Dof zinc finger protein DOF1.2 OS=Arabidopsis thaliana GN=DOF1.2 PE=2 SV=1
BntWG10005205	Up	4.19562	0.00107156	XP_010112027.1/5.4e-95/hypothetical protein L484_012613 [Morus notabilis] >EXC32446.1 hypothetical protein L484_012613 [Morus notabilis]	sp|Q94AQ9|SGRL_ARATH/7.5e-65/Protein STAY-GREEN LIKE, chloroplastic OS=Arabidopsis thaliana GN=SGRL PE=2 SV=1
BntWG10005214	Up	2.2316	1.14615e-05	XP_020534347.1/4.9e-07/uncharacterized protein LOC110009312 [Jatropha curcas]	NA
BntWG10005260	Down	-2.8622	2.90731e-20	XP_009376583.1/5.1e-31/PREDICTED: uncharacterized protein LOC103965274 [Pyrus x bretschneideri] >XP_009376586.1 PREDICTED: uncharacterized protein LOC103965276 [Pyrus x bretschneideri]	sp|O49603|CVIF2_ARATH/3.1e-09/Cell wall / vacuolar inhibitor of fructosidase 2 OS=Arabidopsis thaliana GN=C/VIF2 PE=1 SV=1
BntWG10005276	Down	-3.24292	6.53827e-47	EOY28055.1/2.8e-239/Uncharacterized protein TCM_029736 [Theobroma cacao]	NA
BntWG10005288	Down	-2.08234	5.80043e-110	XP_020416653.1/1.9e-24/GATA zinc finger domain-containing protein 4-like [Prunus persica] >ONI17049.1 hypothetical protein PRUPE_3G134900 [Prunus persica]	sp|Q01197|E6_GOSHI/5.4e-11/Protein E6 OS=Gossypium hirsutum GN=E6 PE=2 SV=1
BntWG10005342	Down	-2.18682	2.47513e-07	KHG20168.1/5.5e-127/Nuclear cap-binding subunit 2 -like protein [Gossypium arboreum]	sp|Q9XFD1|NCBP2_ARATH/7.0e-111/Nuclear cap-binding protein subunit 2 OS=Arabidopsis thaliana GN=CBP20 PE=1 SV=1
BntWG10005369	Up	3.17198	0.000119447	XP_015892473.1/4.5e-25/PREDICTED: sodium transporter HKT1-like [Ziziphus jujuba]	sp|Q7XPF7|HKT7_ORYSJ/5.8e-25/Probable cation transporter HKT7 OS=Oryza sativa subsp. japonica GN=HKT7 PE=2 SV=2
BntWG10005393	Up	2.21774	6.63253e-07	XP_010103567.1/8.4e-117/hypothetical protein L484_023062 [Morus notabilis] >EXB96344.1 hypothetical protein L484_023062 [Morus notabilis]	NA
BntWG10005456	Down	-2.80899	1.06288e-113	XP_010102095.1/3.3e-45/Dof zinc finger protein [Morus notabilis] >EXB91954.1 Dof zinc finger protein [Morus notabilis]	sp|P68349|DOF12_ARATH/1.4e-35/Dof zinc finger protein DOF1.2 OS=Arabidopsis thaliana GN=DOF1.2 PE=2 SV=1
BntWG10005492	Down	-6.8585	4.88445e-15	XP_015868612.1/1.5e-23/PREDICTED: zinc finger CCCH domain-containing protein 2-like isoform X1 [Ziziphus jujuba] >XP_015868614.1 PREDICTED: zinc finger CCCH domain-containing protein 2-like isoform X2 [Ziziphus jujuba] >XP_015870256.1 PREDICTED: zinc finger CCCH domain-containing protein 2-like [Ziziphus jujuba] >XP_015872308.1 PREDICTED: zinc finger CCCH domain-containing protein 2-like [Ziziphu…	sp|Q9FKW2|C3H61_ARATH/5.1e-08/Zinc finger CCCH domain-containing protein 61 OS=Arabidopsis thaliana GN=At5g44260 PE=2 SV=1
BntWG10005508	Down	-5.16576	5.92203e-06	XP_010482835.1/1.2e-10/PREDICTED: uncharacterized protein LOC104761451 isoform X1 [Camelina sativa]	NA
BntWG10005518	Up	3.65257	5.72854e-260	XP_010106603.1/8.2e-302/ABC transporter G family member 23 [Morus notabilis] >EXC10894.1 ABC transporter G family member 23 [Morus notabilis]	sp|Q3E9B8|AB23G_ARATH/3.1e-221/ABC transporter G family member 23 OS=Arabidopsis thaliana GN=ABCG23 PE=2 SV=1
BntWG10005524	Up	6.08066	8.32842e-11	XP_016648737.1/1.3e-146/PREDICTED: probable magnesium transporter NIPA3 isoform X2 [Prunus mume] >ONI14041.1 hypothetical protein PRUPE_4G259000 [Prunus persica]	sp|Q9LNK7|NIPA3_ARATH/1.4e-102/Probable magnesium transporter NIPA3 OS=Arabidopsis thaliana GN=At1g34470 PE=2 SV=1
BntWG10005528	Up	5.89666	9.12229e-09	XP_018843077.1/2.7e-145/PREDICTED: chlorophyll a-b binding protein of LHCII type 1 [Juglans regia]	sp|Q9C9K1|CB7_ARATH/3.1e-138/Chlorophyll a-b binding protein 7, chloroplastic OS=Arabidopsis thaliana GN=LHCB7 PE=2 SV=1
BntWG10005545	Up	2.35507	4.57792e-166	AIA57536.1/3.2e-215/NAC domain-containing protein [Boehmeria nivea]	sp|Q9FLJ2|NC100_ARATH/1.1e-111/NAC domain-containing protein 100 OS=Arabidopsis thaliana GN=NAC100 PE=2 SV=1
BntWG10005546	Down	-2.78553	5.98825e-169	XP_010093589.1/1.6e-50/Transcription factor [Morus notabilis] >EXB54317.1 Transcription factor [Morus notabilis]	sp|O64399|MYB34_ARATH/4.2e-40/Transcription factor MYB34 OS=Arabidopsis thaliana GN=MYB34 PE=1 SV=1
BntWG10005547	Down	-4.09182	2.49348e-99	EEF47840.1/1.9e-12/r2r3-myb transcription factor, putative [Ricinus communis]	sp|O64399|MYB34_ARATH/6.4e-13/Transcription factor MYB34 OS=Arabidopsis thaliana GN=MYB34 PE=1 SV=1
BntWG10005548	Down	-2.55873	4.98649e-12	XP_010089312.1/7.2e-49/Receptor-like protein 12 [Morus notabilis] >EXB37637.1 Receptor-like protein 12 [Morus notabilis]	sp|Q9FLR1|MYB29_ARATH/3.2e-17/Transcription factor MYB29 OS=Arabidopsis thaliana GN=MYB29 PE=1 SV=1
BntWG10005552	Down	-2.85756	0	XP_010091535.1/7.1e-270/Galactoside 2-alpha-L-fucosyltransferase [Morus notabilis] >EXB44705.1 Galactoside 2-alpha-L-fucosyltransferase [Morus notabilis]	sp|Q9M5Q1|FUT1_PEA/1.7e-220/Galactoside 2-alpha-L-fucosyltransferase OS=Pisum sativum GN=FT1 PE=2 SV=1
BntWG10005553	Down	-2.41398	1.07476e-147	XP_010091535.1/3.5e-100/Galactoside 2-alpha-L-fucosyltransferase [Morus notabilis] >EXB44705.1 Galactoside 2-alpha-L-fucosyltransferase [Morus notabilis]	sp|Q9M5Q1|FUT1_PEA/1.8e-72/Galactoside 2-alpha-L-fucosyltransferase OS=Pisum sativum GN=FT1 PE=2 SV=1
BntWG10005555	Up	9.29732	0	XP_021661581.1/1.2e-174/GDSL esterase/lipase At1g74460-like [Hevea brasiliensis]	sp|Q9CA68|GDL31_ARATH/4.2e-159/GDSL esterase/lipase At1g74460 OS=Arabidopsis thaliana GN=At1g74460 PE=2 SV=1
BntWG10005583	Down	-5.0793	1.07521e-05	XP_015896428.1/4.8e-86/PREDICTED: RING-H2 finger protein ATL20-like [Ziziphus jujuba]	sp|Q9SKK8|ATL22_ARATH/1.3e-48/RING-H2 finger protein ATL22 OS=Arabidopsis thaliana GN=ATL22 PE=2 SV=2
BntWG10005611	Up	4.39911	0.000465506	XP_010093362.1/7.7e-213/Uridine-cytidine kinase C [Morus notabilis] >EXB53956.1 Uridine-cytidine kinase C [Morus notabilis]	NA
BntWG10005626	Down	-2.65598	0	XP_018838513.1/5.5e-170/PREDICTED: protein trichome birefringence-like 38 [Juglans regia]	sp|O22960|TBL37_ARATH/4.3e-151/Protein trichome birefringence-like 37 OS=Arabidopsis thaliana GN=TBL37 PE=2 SV=2
BntWG10005666	Up	1.9509	1.08738e-11	XP_010113086.1/2.1e-112/hypothetical protein L484_000044 [Morus notabilis] >EXC63173.1 hypothetical protein L484_000044 [Morus notabilis]	sp|Q8L4N1|PHO34_ARATH/1.2e-83/Universal stress protein PHOS34 OS=Arabidopsis thaliana GN=PHOS34 PE=1 SV=1
BntWG10005670	Down	-4.31376	0.000649889	XP_010105522.1/3.5e-30/Putative cyclin-D6-1 [Morus notabilis] >EXC05017.1 Putative cyclin-D6-1 [Morus notabilis]	sp|Q9ZR04|CCD61_ARATH/2.6e-06/Putative cyclin-D6-1 OS=Arabidopsis thaliana GN=CYCD6-1 PE=3 SV=1
BntWG10005707	Up	3.57041	2.57961e-38	XP_010113084.1/1.8e-27/hypothetical protein L484_000041 [Morus notabilis] >EXC63044.1 hypothetical protein L484_000041 [Morus notabilis]	NA
BntWG10005724	Down	-9.90116	0	XP_018834392.1/7.6e-156/PREDICTED: DNA-damage-repair/toleration protein DRT100-like [Juglans regia]	sp|Q00874|DR100_ARATH/3.2e-135/DNA damage-repair/toleration protein DRT100 OS=Arabidopsis thaliana GN=DRT100 PE=2 SV=2
BntWG10005743	Up	3.63057	0	XP_021907807.1/1.1e-210/low-temperature-induced cysteine proteinase-like [Carica papaya] >XP_021907808.1 low-temperature-induced cysteine proteinase-like [Carica papaya]	sp|Q9S8M0|LECT_SOLTU/8.6e-14/Chitin-binding lectin 1 OS=Solanum tuberosum PE=1 SV=2
BntWG10005760	Down	-2.1975	6.01456e-12	XP_002524310.1/2.9e-61/PREDICTED: ethylene-responsive transcription factor ABR1 [Ricinus communis] >EEF38050.1 conserved hypothetical protein [Ricinus communis]	sp|Q9FGF8|ABR1_ARATH/3.3e-41/Ethylene-responsive transcription factor ABR1 OS=Arabidopsis thaliana GN=ABR1 PE=2 SV=1
BntWG10005785	Down	-7.00335	0	XP_010108435.1/3.7e-114/Phospholipase A1-IIgamma [Morus notabilis] >EXC19463.1 Phospholipase A1-IIgamma [Morus notabilis]	sp|O49523|DSEL_ARATH/4.4e-88/Phospholipase A1-IIgamma OS=Arabidopsis thaliana GN=DSEL PE=1 SV=1
BntWG10005787	Down	-1.95531	1.03847e-05	NA	NA
BntWG10005810	Down	-4.84982	1.398e-54	XP_010107496.1/7.1e-53/hypothetical protein L484_024346 [Morus notabilis] >EXC16178.1 hypothetical protein L484_024346 [Morus notabilis]	sp|Q9SD53|Y3720_ARATH/2.8e-09/UPF0481 protein At3g47200 OS=Arabidopsis thaliana GN=At3g47200 PE=2 SV=1
BntWG10005819	Down	-3.52374	8.64398e-68	XP_010095727.1/2.3e-94/UPF0481 protein [Morus notabilis] >EXB62071.1 UPF0481 protein [Morus notabilis]	sp|Q9SD53|Y3720_ARATH/1.4e-19/UPF0481 protein At3g47200 OS=Arabidopsis thaliana GN=At3g47200 PE=2 SV=1
BntWG10005828	Down	-8.69919	4.29464e-42	XP_010099645.1/4.2e-46/hypothetical protein L484_013438 [Morus notabilis] >EXB80111.1 hypothetical protein L484_013438 [Morus notabilis]	NA
BntWG10005829	Down	-3.43252	6.50733e-12	EWM21771.1/7.7e-08/hypothetical protein Naga_100188g13, partial [Nannochloropsis gaditana]	NA
BntWG10005870	Up	3.0453	1.45487e-37	XP_002533637.2/5.5e-112/PREDICTED: trihelix transcription factor GT-3b [Ricinus communis]	sp|O80450|TGT3B_ARATH/2.2e-89/Trihelix transcription factor GT-3b OS=Arabidopsis thaliana GN=GT-3B PE=1 SV=1
BntWG10005890	Down	-3.5792	0.000460218	XP_007201565.2/4.4e-156/uncharacterized protein LOC18766213 [Prunus persica] >ONH91717.1 hypothetical protein PRUPE_8G132700 [Prunus persica]	sp|Q9FPQ6|GP1_CHLRE/2.6e-20/Vegetative cell wall protein gp1 OS=Chlamydomonas reinhardtii GN=GP1 PE=1 SV=1
BntWG10005900	Down	-3.24419	0	XP_010024068.1/1.2e-94/PREDICTED: probable carbohydrate esterase At4g34215 [Eucalyptus grandis]	sp|Q8L9J9|CAES_ARATH/2.6e-89/Probable carbohydrate esterase At4g34215 OS=Arabidopsis thaliana GN=At4g34215 PE=1 SV=2
BntWG10005902	Down	-5.37243	1.23257e-06	XP_012075811.1/7.4e-94/protein TIC 21, chloroplastic [Jatropha curcas] >KDP45893.1 hypothetical protein JCGZ_15453 [Jatropha curcas]	sp|Q9SHU7|TIC21_ARATH/1.6e-85/Protein TIC 21, chloroplastic OS=Arabidopsis thaliana GN=TIC21 PE=1 SV=1
BntWG10005911	Down	-3.47296	0	XP_018485179.1/3.6e-153/PREDICTED: UDP-glycosyltransferase 84A1 [Raphanus sativus]	sp|V5LLZ9|GGT_QUERO/1.2e-158/Gallate 1-beta-glucosyltransferase OS=Quercus robur GN=UGT84A13 PE=1 SV=1
BntWG10005922	Down	-3.85868	6.54005e-13	XP_010111678.1/3.0e-65/hypothetical protein L484_003668 [Morus notabilis] >EXC31469.1 hypothetical protein L484_003668 [Morus notabilis]	NA
BntWG10005994	Down	-1.90257	6.11025e-11	XP_010089699.1/8.8e-93/hypothetical protein L484_006321 [Morus notabilis] >EXB38222.1 hypothetical protein L484_006321 [Morus notabilis]	sp|Q84JC2|DOGL4_ARATH/3.1e-66/Protein DOG1-like 4 OS=Arabidopsis thaliana GN=DOGL4 PE=2 SV=1
BntWG10006009	Down	-5.33524	1.65888e-06	XP_015873459.1/2.1e-88/PREDICTED: histone deacetylase HDT1-like [Ziziphus jujuba]	sp|Q6V9I6|HDT1_SOLCH/3.9e-55/Histone deacetylase HDT1 OS=Solanum chacoense GN=HDT1 PE=2 SV=1
BntWG10006014	Up	3.53323	7.31649e-24	XP_010090875.1/1.3e-231/Transcriptional activator DEMETER [Morus notabilis] >EXB41000.1 Transcriptional activator DEMETER [Morus notabilis]	sp|Q8LK56|DME_ARATH/8.3e-138/Transcriptional activator DEMETER OS=Arabidopsis thaliana GN=DME PE=1 SV=2
BntWG10006018	Down	-2.79919	0.000661671	NA	NA
BntWG10006027	Down	-5.69228	7.06423e-08	XP_010108439.1/5.2e-63/putative nitrate excretion transporter 6 [Morus notabilis] >EXC19480.1 putative nitrate excretion transporter 6 [Morus notabilis]	sp|Q9M1E2|PTR37_ARATH/3.0e-39/Protein NRT1/ PTR FAMILY 2.7 OS=Arabidopsis thaliana GN=NPF2.7 PE=1 SV=1
BntWG10006033	Down	-5.23976	3.45118e-06	XP_010089153.1/1.4e-136/hypothetical protein L484_003284 [Morus notabilis] >EXB37414.1 hypothetical protein L484_003284 [Morus notabilis]	sp|Q9SD53|Y3720_ARATH/2.0e-36/UPF0481 protein At3g47200 OS=Arabidopsis thaliana GN=At3g47200 PE=2 SV=1
BntWG10006055	Up	2.00907	0.00206171	XP_021810534.1/2.7e-11/uncharacterized protein LOC110753862 [Prunus avium]	NA
BntWG10006091	Up	2.07568	1.60674e-60	XP_011040680.1/8.5e-101/PREDICTED: dihydrofolate reductase-like [Populus euphratica]	sp|Q94AC1|STR6_ARATH/3.6e-11/Rhodanese-like domain-containing protein 6 OS=Arabidopsis thaliana GN=STR6 PE=2 SV=1
BntWG10006097	Up	7.10535	3.4656e-17	XP_017620283.1/3.5e-92/PREDICTED: serine carboxypeptidase-like 50 [Gossypium arboreum]	sp|Q9M9Q6|SCP50_ARATH/3.1e-93/Serine carboxypeptidase-like 50 OS=Arabidopsis thaliana GN=SCPL50 PE=2 SV=1
BntWG10006118	Up	3.41498	3.31501e-14	XP_010088993.1/1.2e-141/hypothetical protein L484_020276 [Morus notabilis] >EXB37220.1 hypothetical protein L484_020276 [Morus notabilis]	NA
BntWG10006120	Down	-2.3765	7.65952e-08	XP_010111290.1/3.5e-52/hypothetical protein L484_027943 [Morus notabilis] >EXC30768.1 hypothetical protein L484_027943 [Morus notabilis]	sp|Q9FYE1|MCA9_ARATH/6.4e-43/Metacaspase-9 OS=Arabidopsis thaliana GN=AMC9 PE=1 SV=1
BntWG10006125	Down	-4.06908	0.00166366	XP_010108942.1/1.3e-90/Pleckstrin homology domain-containing family A member 8 [Morus notabilis] >EXC20582.1 Pleckstrin homology domain-containing family A member 8 [Morus notabilis]	sp|O22797|GLTP1_ARATH/2.0e-80/Glycolipid transfer protein 1 OS=Arabidopsis thaliana GN=GLTP1 PE=2 SV=1
BntWG10006134	Up	2.00816	7.93792e-07	XP_010098938.1/3.0e-235/Pectinesterase 2 [Morus notabilis] >EXB76240.1 Pectinesterase 2 [Morus notabilis]	sp|O04887|PME2_CITSI/3.2e-213/Pectinesterase 2 OS=Citrus sinensis GN=PECS-2.1 PE=2 SV=1
BntWG10006142	Down	-5.74939	3.99427e-08	XP_010088891.1/7.1e-51/hypothetical protein L484_020879 [Morus notabilis] >EXB37088.1 hypothetical protein L484_020879 [Morus notabilis]	sp|P14009|14KD_DAUCA/1.0e-30/14 kDa proline-rich protein DC2.15 OS=Daucus carota PE=2 SV=1
BntWG10006143	Down	-3.99184	0.00217173	XP_010088891.1/3.3e-25/hypothetical protein L484_020879 [Morus notabilis] >EXB37088.1 hypothetical protein L484_020879 [Morus notabilis]	sp|P14009|14KD_DAUCA/1.5e-19/14 kDa proline-rich protein DC2.15 OS=Daucus carota PE=2 SV=1
BntWG10006145	Down	-2.07892	6.71976e-05	XP_015889002.1/6.7e-106/PREDICTED: spindle and kinetochore-associated protein 1 homolog isoform X1 [Ziziphus jujuba]	sp|Q9LZZ7|SKA1_ARATH/4.8e-93/Spindle and kinetochore-associated protein 1 homolog OS=Arabidopsis thaliana GN=At3g60660 PE=2 SV=1
BntWG10006147	Down	-3.31376	0.00152268	XP_010088890.1/8.2e-52/hypothetical protein L484_020878 [Morus notabilis] >EXB37087.1 hypothetical protein L484_020878 [Morus notabilis]	sp|P14009|14KD_DAUCA/2.5e-37/14 kDa proline-rich protein DC2.15 OS=Daucus carota PE=2 SV=1
BntWG10006149	Down	-4.31376	0.000649889	XP_010088894.1/7.5e-25/hypothetical protein L484_020883 [Morus notabilis] >EXB37091.1 hypothetical protein L484_020883 [Morus notabilis]	NA
BntWG10006156	Up	1.77483	5.99943e-08	XP_010088898.1/2.1e-77/hypothetical protein L484_020887 [Morus notabilis] >EXB37095.1 hypothetical protein L484_020887 [Morus notabilis]	NA
BntWG10006163	Down	-7.29562	3.17318e-19	XP_010092855.1/2.1e-25/hypothetical protein L484_022450 [Morus notabilis] >EXB52673.1 hypothetical protein L484_022450 [Morus notabilis]	sp|Q9LZX5|ZPR2_ARATH/7.7e-12/Protein LITTLE ZIPPER 2 OS=Arabidopsis thaliana GN=ZPR2 PE=1 SV=1
BntWG10006179	Up	4.59313	0.000188943	XP_015888806.1/7.9e-65/PREDICTED: cytochrome P450 704C1-like [Ziziphus jujuba]	sp|Q50EK3|C04C1_PINTA/1.0e-32/Cytochrome P450 704C1 OS=Pinus taeda GN=CYP704C1 PE=2 SV=1
BntWG10006180	Up	4.00816	0.0021036	XP_021668588.1/7.5e-135/cytochrome P450 704C1-like [Hevea brasiliensis]	sp|Q50EK3|C04C1_PINTA/1.6e-84/Cytochrome P450 704C1 OS=Pinus taeda GN=CYP704C1 PE=2 SV=1
BntWG10006184	Down	-2.45896	2.15674e-14	KZM85975.1/4.0e-14/hypothetical protein DCAR_026603 [Daucus carota subsp. sativus]	sp|Q84ZL0|FH5_ORYSJ/9.7e-13/Formin-like protein 5 OS=Oryza sativa subsp. japonica GN=FH5 PE=2 SV=2
BntWG10006218	Up	6.44413	7.27118e-12	XP_010087269.1/8.8e-161/Mitochondrial inner membrane protein OXA1 [Morus notabilis] >EXB28671.1 Mitochondrial inner membrane protein OXA1 [Morus notabilis]	sp|Q42191|OXA1_ARATH/2.8e-111/Mitochondrial inner membrane protein OXA1 OS=Arabidopsis thaliana GN=OXA1 PE=2 SV=2
BntWG10006232	Down	-2.57733	1.23825e-05	XP_021279705.1/8.4e-167/vestitone reductase-like [Herrania umbratica]	sp|Q40316|VESTR_MEDSA/9.6e-91/Vestitone reductase OS=Medicago sativa PE=1 SV=1
BntWG10006237	Up	1.79958	7.38271e-06	XP_010095831.1/5.5e-77/F-box/LRR-repeat protein [Morus notabilis] >EXB62299.1 F-box/LRR-repeat protein [Morus notabilis]	sp|Q84W80|FBL42_ARATH/4.8e-09/F-box/LRR-repeat protein At3g03360 OS=Arabidopsis thaliana GN=At3g03360 PE=2 SV=2
BntWG10006242	Up	2.39425	3.65664e-05	XP_015902809.1/8.0e-162/PREDICTED: probable protein S-acyltransferase 14 [Ziziphus jujuba]	sp|Q8VYP5|ZDH14_ARATH/4.3e-152/Probable protein S-acyltransferase 14 OS=Arabidopsis thaliana GN=PAT14 PE=2 SV=1
BntWG10006245	Down	-3.91783	0.00276912	XP_010098913.1/5.6e-33/hypothetical protein L484_025569 [Morus notabilis] >EXB76215.1 hypothetical protein L484_025569 [Morus notabilis]	NA
BntWG10006263	Up	4.59313	0.000188943	XP_010098931.1/2.7e-296/Nitrate transporter 1.5 [Morus notabilis] >EXB76233.1 Nitrate transporter 1.5 [Morus notabilis]	sp|Q9LQL2|PTR14_ARATH/9.5e-177/Protein NRT1/ PTR FAMILY 7.3 OS=Arabidopsis thaliana GN=NPF7.3 PE=1 SV=2
BntWG10006293	Down	-2.23976	6.51796e-11	XP_015895584.1/3.3e-199/PREDICTED: protein DETOXIFICATION 14-like [Ziziphus jujuba]	sp|Q9C994|DTX14_ARATH/6.7e-165/Protein DETOXIFICATION 14 OS=Arabidopsis thaliana GN=DTX14 PE=3 SV=1
BntWG10006299	Down	-2.5768	0.00200293	XP_010096733.1/2.0e-194/Myristoyl-acyl carrier protein thioesterase [Morus notabilis] >EXB65585.1 Myristoyl-acyl carrier protein thioesterase [Morus notabilis]	sp|Q9SQI3|FATB_GOSHI/1.0e-81/Palmitoyl-acyl carrier protein thioesterase, chloroplastic OS=Gossypium hirsutum GN=FATB1 PE=1 SV=1
BntWG10006304	Down	-2.25958	1.21958e-05	XP_015941974.1/1.1e-136/fructose-bisphosphate aldolase 3, chloroplastic [Arachis duranensis]	sp|Q9ZU52|ALFP3_ARATH/1.1e-131/Fructose-bisphosphate aldolase 3, chloroplastic OS=Arabidopsis thaliana GN=FBA3 PE=1 SV=1
BntWG10006335	Down	-6.33347	3.29533e-11	XP_022134758.1/0.0e+00/formin-like protein 20 [Momordica charantia]	sp|Q9SK28|FH18_ARATH/2.9e-259/Formin-like protein 18 OS=Arabidopsis thaliana GN=FH18 PE=2 SV=2
BntWG10006338	Down	-5.59725	3.34497e-32	XP_010106628.1/0.0e+00/putative serine/threonine-protein kinase [Morus notabilis] >EXC11007.1 putative serine/threonine-protein kinase [Morus notabilis]	sp|F4ICB6|IBS1_ARATH/5.7e-266/Protein IMPAIRED IN BABA-INDUCED STERILITY 1 OS=Arabidopsis thaliana GN=IBS1 PE=3 SV=1
BntWG10006348	Down	-3.29625	0	XP_010103502.1/8.2e-221/Disease resistance protein RPP8 [Morus notabilis] >EXB96162.1 Disease resistance protein RPP8 [Morus notabilis]	sp|P59584|RP8HA_ARATH/2.4e-79/Disease resistance protein RPH8A OS=Arabidopsis thaliana GN=RPH8A PE=3 SV=1
BntWG10006382	Up	1.86727	0	XP_010106097.1/7.9e-216/hypothetical protein L484_005858 [Morus notabilis] >EXC07551.1 hypothetical protein L484_005858 [Morus notabilis]	NA
BntWG10006404	Down	-2.5768	0.00200293	XP_010096784.1/5.3e-38/hypothetical protein L484_004765 [Morus notabilis] >EXB65806.1 hypothetical protein L484_004765 [Morus notabilis]	sp|Q9CAN6|PPR97_ARATH/1.9e-08/Pentatricopeptide repeat-containing protein At1g63070, mitochondrial OS=Arabidopsis thaliana GN=At1g63070 PE=2 SV=1
BntWG10006407	Up	4.96793	2.33017e-05	AEN71834.1/2.3e-87/chloroplast iron superoxide dismutase variant 3 [Dimocarpus longan]	sp|Q9FMX0|SODF3_ARATH/5.1e-84/Superoxide dismutase [Fe] 3, chloroplastic OS=Arabidopsis thaliana GN=FSD3 PE=1 SV=1
BntWG10006428	Down	-3.6094	2.35344e-140	XP_010103502.1/1.6e-92/Disease resistance protein RPP8 [Morus notabilis] >EXB96162.1 Disease resistance protein RPP8 [Morus notabilis]	sp|P0DI17|DRL11_ARATH/1.4e-18/Probable disease resistance protein RF9 OS=Arabidopsis thaliana GN=RF9 PE=2 SV=1
BntWG10006445	Up	6.2184	1.82567e-10	XP_015878913.1/4.2e-145/PREDICTED: cytochrome P450 71D8-like [Ziziphus jujuba]	sp|A6YIH8|C7D55_HYOMU/1.1e-142/Premnaspirodiene oxygenase OS=Hyoscyamus muticus GN=CYP71D55 PE=1 SV=1
BntWG10006448	Up	2.16515	4.04874e-36	XP_011469615.1/1.6e-40/PREDICTED: protein NUCLEAR FUSION DEFECTIVE 4-like [Fragaria vesca subsp. vesca]	sp|A6YIH8|C7D55_HYOMU/4.2e-22/Premnaspirodiene oxygenase OS=Hyoscyamus muticus GN=CYP71D55 PE=1 SV=1
BntWG10006461	Down	-3.02457	0	XP_010531948.1/2.3e-225/PREDICTED: camelliol C synthase-like isoform X2 [Tarenaya hassleriana]	sp|Q8W3Z1|BAMS_BETPL/1.4e-211/Beta-amyrin synthase OS=Betula platyphylla GN=OSCBPY PE=1 SV=1
BntWG10006462	Up	2.7086	0.00109292	XP_015878913.1/1.5e-131/PREDICTED: cytochrome P450 71D8-like [Ziziphus jujuba]	sp|A6YIH8|C7D55_HYOMU/2.3e-124/Premnaspirodiene oxygenase OS=Hyoscyamus muticus GN=CYP71D55 PE=1 SV=1
BntWG10006464	Down	-1.73919	5.23028e-22	XP_015878913.1/9.7e-150/PREDICTED: cytochrome P450 71D8-like [Ziziphus jujuba]	sp|A6YIH8|C7D55_HYOMU/3.4e-139/Premnaspirodiene oxygenase OS=Hyoscyamus muticus GN=CYP71D55 PE=1 SV=1
BntWG10006470	Up	1.76572	3.4869e-20	XP_021824325.1/6.1e-194/ACT domain-containing protein ACR10-like [Prunus avium]	sp|Q9SJM1|ACR10_ARATH/3.0e-137/ACT domain-containing protein ACR10 OS=Arabidopsis thaliana GN=ACR10 PE=2 SV=1
BntWG10006495	Down	-2.45127	0.00344494	XP_010101756.1/1.8e-27/hypothetical protein L484_018712 [Morus notabilis] >EXB89611.1 hypothetical protein L484_018712 [Morus notabilis]	NA
BntWG10006497	Down	-1.80828	1.64397e-08	XP_010101761.1/2.5e-33/hypothetical protein L484_018717 [Morus notabilis] >EXB89616.1 hypothetical protein L484_018717 [Morus notabilis]	NA
BntWG10006513	Down	-2.60087	1.5841e-13	XP_010101793.1/5.8e-193/putative ADP-ribosylation factor GTPase-activating protein AGD5 [Morus notabilis] >EXB89648.1 putative ADP-ribosylation factor GTPase-activating protein AGD5 [Morus notabilis]	sp|Q9FL69|AGD5_ARATH/3.0e-130/Probable ADP-ribosylation factor GTPase-activating protein AGD5 OS=Arabidopsis thaliana GN=AGD5 PE=1 SV=1
BntWG10006516	Down	-4.26087	0.000807058	XP_015896500.1/7.4e-111/PREDICTED: probable disease resistance protein At4g27220 [Ziziphus jujuba]	sp|Q9T048|DRL27_ARATH/2.4e-26/Disease resistance protein At4g27190 OS=Arabidopsis thaliana GN=At4g27190 PE=2 SV=1
BntWG10006517	Down	-5.64661	1.10277e-07	XP_010089361.1/3.1e-228/Monodehydroascorbate reductase [Morus notabilis] >EXB37705.1 Monodehydroascorbate reductase [Morus notabilis]	sp|Q42711|MDARS_CUCSA/7.4e-174/Monodehydroascorbate reductase, seedling isozyme OS=Cucumis sativus PE=2 SV=1
BntWG10006520	Down	-2.50353	5.32457e-16	XP_010095809.1/6.6e-187/Lipoyl synthase [Morus notabilis] >EXB62277.1 Lipoyl synthase [Morus notabilis]	sp|B9H5L9|LIAS_POPTR/2.5e-183/Lipoyl synthase, mitochondrial OS=Populus trichocarpa GN=LIP1 PE=3 SV=1
BntWG10006531	Down	-6.31376	4.36283e-11	NA	NA
BntWG10006554	Down	-3.16551	1.52946e-22	XP_010093855.1/3.0e-41/Auxin-responsive protein IAA33 [Morus notabilis] >EXB54743.1 Auxin-responsive protein IAA33 [Morus notabilis]	sp|Q9FKM7|IAA33_ARATH/3.4e-29/Auxin-responsive protein IAA33 OS=Arabidopsis thaliana GN=IAA33 PE=1 SV=1
BntWG10006575	Up	2.28118	2.38649e-05	NA	NA
BntWG10006616	Up	7.95068	1.271e-27	XP_010104283.1/1.7e-90/Transcription factor [Morus notabilis] >EXB99568.1 Transcription factor [Morus notabilis]	sp|Q6R0C4|MYB52_ARATH/3.7e-53/Transcription factor MYB52 OS=Arabidopsis thaliana GN=MYB52 PE=2 SV=1
BntWG10006652	Up	2.81552	0.000624201	XP_010089344.1/5.2e-115/Leucoanthocyanidin dioxygenase [Morus notabilis] >EXB37669.1 Leucoanthocyanidin dioxygenase [Morus notabilis]	sp|Q9ZSA7|DLO2_ARATH/1.6e-28/Protein DMR6-LIKE OXYGENASE 2 OS=Arabidopsis thaliana GN=DLO2 PE=2 SV=1
BntWG10006721	Down	-4.45896	1.56193e-17	XP_010106313.1/1.4e-48/hypothetical protein L484_019828 [Morus notabilis] >EXC09730.1 hypothetical protein L484_019828 [Morus notabilis]	sp|Q94AC1|STR6_ARATH/1.5e-10/Rhodanese-like domain-containing protein 6 OS=Arabidopsis thaliana GN=STR6 PE=2 SV=1
BntWG10006728	Down	-2.09617	1.57392e-06	XP_006426254.1/3.6e-175/hypothetical protein CICLE_v10025339mg [Citrus clementina] >ESR39494.1 hypothetical protein CICLE_v10025339mg [Citrus clementina]	sp|Q6J9N8|AIL7_ARATH/1.8e-131/AP2-like ethylene-responsive transcription factor AIL7 OS=Arabidopsis thaliana GN=AIL7 PE=2 SV=2
BntWG10006731	Down	-3.63484	1.21765e-69	XP_010107294.1/0.0e+00/hypothetical protein L484_008546 [Morus notabilis] >EXC14627.1 hypothetical protein L484_008546 [Morus notabilis]	sp|Q8LDD3|CUT1D_ARATH/3.0e-12/Protein CURVATURE THYLAKOID 1D, chloroplastic OS=Arabidopsis thaliana GN=CURT1D PE=1 SV=1
BntWG10006732	Up	2.12544	4.70354e-62	AIZ00513.1/5.0e-117/14-3-3h protein [Morus alba var. atropurpurea]	sp|P48349|14336_ARATH/3.5e-115/14-3-3-like protein GF14 lambda OS=Arabidopsis thaliana GN=GRF6 PE=1 SV=1
BntWG10006742	Down	-4.17615	4.8306e-14	OWM85416.1/4.6e-76/hypothetical protein CDL15_Pgr019040 [Punica granatum]	sp|Q7XSZ4|HACDA_ORYSJ/7.5e-55/Very-long-chain (3R)-3-hydroxyacyl-CoA dehydratase PASTICCINO 2A OS=Oryza sativa subsp. japonica GN=PAS2A PE=2 SV=2
BntWG10006757	Down	-3.25111	6.64053e-12	XP_004288125.1/5.4e-30/PREDICTED: uncharacterized protein LOC101298253 [Fragaria vesca subsp. vesca]	NA
BntWG10006761	Down	-2.1082	1.57624e-14	KYP67566.1/3.0e-206/UPF0202 protein At1g10490 family [Cajanus cajan]	sp|Q9XIK4|NT101_ARATH/1.3e-174/RNA cytidine acetyltransferase 1 OS=Arabidopsis thaliana GN=At1g10490 PE=2 SV=2
BntWG10006807	Up	3.07855	5.9715e-09	XP_015894296.1/2.6e-17/PREDICTED: putative Myb family transcription factor At1g14600 [Ziziphus jujuba]	NA
BntWG10006815	Down	-5.05073	6.58402e-117	XP_010093361.1/1.2e-169/hypothetical protein L484_022923 [Morus notabilis] >EXB53955.1 hypothetical protein L484_022923 [Morus notabilis]	sp|Q9FYJ6|BH111_ARATH/5.4e-47/Transcription factor bHLH111 OS=Arabidopsis thaliana GN=BHLH111 PE=2 SV=1
BntWG10006822	Down	-2.57929	4.91827e-28	XP_010088729.1/1.8e-155/3-hydroxybenzoate 6-hydroxylase 1 [Morus notabilis] >EXB36910.1 3-hydroxybenzoate 6-hydroxylase 1 [Morus notabilis]	sp|O81816|MO2_ARATH/7.2e-77/Monooxygenase 2 OS=Arabidopsis thaliana GN=MO2 PE=2 SV=1
BntWG10006829	Up	7.02252	2.08984e-16	XP_015893655.1/1.1e-271/PREDICTED: pentatricopeptide repeat-containing protein At1g10910, chloroplastic [Ziziphus jujuba]	sp|Q0WVV0|PPR31_ARATH/1.6e-241/Pentatricopeptide repeat-containing protein At1g10910, chloroplastic OS=Arabidopsis thaliana GN=At1g10910 PE=2 SV=1
BntWG10006849	Down	-1.887	0.000314304	XP_010092928.1/1.0e-243/Phytosulfokine receptor 1 [Morus notabilis] >EXC37937.1 Phytosulfokine receptor 1 [Morus notabilis]	sp|Q9ZVR7|PSKR1_ARATH/1.1e-205/Phytosulfokine receptor 1 OS=Arabidopsis thaliana GN=PSKR1 PE=1 SV=4
BntWG10006854	Down	-5.90895	6.48209e-264	AAY35064.1/2.0e-55/lectin KM+ [Artocarpus integer]	sp|C0HK14|LEC_MORIN/7.2e-34/Galactose-specific lectin (Fragments) OS=Morus indica PE=1 SV=1
BntWG10006868	Down	-4.62311	0	AAY35064.1/2.3e-59/lectin KM+ [Artocarpus integer]	sp|C0HK14|LEC_MORIN/5.7e-39/Galactose-specific lectin (Fragments) OS=Morus indica PE=1 SV=1
BntWG10006871	Down	-1.8937	0.00301173	XP_010107898.1/2.6e-139/UDP-glucose flavonoid 3-O-glucosyltransferase 7 [Morus notabilis] >EXC17298.1 UDP-glucose flavonoid 3-O-glucosyltransferase 7 [Morus notabilis]	sp|Q9AT54|SCGT_TOBAC/9.4e-110/Scopoletin glucosyltransferase OS=Nicotiana tabacum GN=TOGT1 PE=1 SV=1
BntWG10006929	Down	-1.83983	0.00210846	XP_010087333.1/2.7e-64/hypothetical protein L484_012666 [Morus notabilis] >EXB28907.1 hypothetical protein L484_012666 [Morus notabilis]	NA
BntWG10006940	Up	5.41756	9.08699e-12	XP_010094782.1/2.7e-171/Cytochrome P450 71A1 [Morus notabilis] >EXB56947.1 Cytochrome P450 71A1 [Morus notabilis]	sp|H2DH18|C7A12_PANGI/1.1e-137/Cytochrome P450 CYP736A12 OS=Panax ginseng PE=2 SV=1
BntWG10006945	Up	3.30954	2.73877e-49	XP_010094782.1/3.3e-194/Cytochrome P450 71A1 [Morus notabilis] >EXB56947.1 Cytochrome P450 71A1 [Morus notabilis]	sp|H2DH18|C7A12_PANGI/8.6e-163/Cytochrome P450 CYP736A12 OS=Panax ginseng PE=2 SV=1
BntWG10006952	Down	-3.89873	7.83845e-05	XP_010094771.1/7.9e-16/hypothetical protein L484_019981 [Morus notabilis] >EXB56936.1 hypothetical protein L484_019981 [Morus notabilis]	NA
BntWG10006959	Down	-5.80074	2.34967e-08	XP_015883017.1/5.4e-150/PREDICTED: carbon catabolite repressor protein 4 homolog 5 isoform X1 [Ziziphus jujuba] >XP_015883018.1 PREDICTED: carbon catabolite repressor protein 4 homolog 5 isoform X1 [Ziziphus jujuba]	sp|Q0WKY2|CCR4E_ARATH/4.4e-120/Carbon catabolite repressor protein 4 homolog 5 OS=Arabidopsis thaliana GN=CCR4-5 PE=2 SV=2
BntWG10006961	Up	2.48763	1.36254e-21	AHI45077.1/5.1e-263/COL domain class transcription factor [Boehmeria nivea]	sp|Q8RWD0|COL16_ARATH/5.0e-69/Zinc finger protein CONSTANS-LIKE 16 OS=Arabidopsis thaliana GN=COL16 PE=1 SV=2
BntWG10006962	Down	-1.75737	0.00332209	XP_010094755.1/0.0e+00/hypothetical protein L484_019965 [Morus notabilis] >EXB56920.1 hypothetical protein L484_019965 [Morus notabilis]	sp|B3H6Z8|KN14J_ARATH/1.1e-251/Kinesin-like protein KIN-14J OS=Arabidopsis thaliana GN=KIN14J PE=1 SV=1
BntWG10006965	Up	7.53173	7.69545e-22	XP_010094751.1/6.3e-74/Protein CUP-SHAPED COTYLEDON 2 [Morus notabilis] >EXB56916.1 Protein CUP-SHAPED COTYLEDON 2 [Morus notabilis]	sp|O04017|NAC98_ARATH/1.5e-59/Protein CUP-SHAPED COTYLEDON 2 OS=Arabidopsis thaliana GN=NAC098 PE=1 SV=1
BntWG10007007	Down	-3.82067	0.000125415	XP_008465030.1/5.6e-21/PREDICTED: uncharacterized protein LOC103502746 [Cucumis melo]	NA
BntWG10007024	Up	3.50048	3.46746e-12	XP_010091576.1/2.5e-305/putative inactive purple acid phosphatase 1 [Morus notabilis] >EXB44842.1 putative inactive purple acid phosphatase 1 [Morus notabilis]	sp|Q9LMX4|PPA1_ARATH/1.6e-275/Probable inactive purple acid phosphatase 1 OS=Arabidopsis thaliana GN=PAP1 PE=2 SV=1
BntWG10007041	Down	-4.56108	0.000213305	XP_015894948.1/5.4e-214/PREDICTED: beta-glucosidase 40, partial [Ziziphus jujuba]	sp|Q9FZE0|BGL40_ARATH/5.4e-203/Beta-glucosidase 40 OS=Arabidopsis thaliana GN=BGLU40 PE=2 SV=1
BntWG10007053	Down	-2.76698	3.25176e-05	XP_015883236.1/3.3e-81/PREDICTED: RHOMBOID-like protein 12, mitochondrial [Ziziphus jujuba]	sp|Q9FZ81|RBL12_ARATH/3.6e-64/RHOMBOID-like protein 12, mitochondrial OS=Arabidopsis thaliana GN=RBL12 PE=2 SV=1
BntWG10007061	Down	-4.5768	0.000197442	XP_003599009.2/5.2e-51/TCP family transcription factor [Medicago truncatula] >AES69260.2 TCP family transcription factor [Medicago truncatula]	sp|Q93V43|TCP2_ARATH/9.6e-26/Transcription factor TCP2 OS=Arabidopsis thaliana GN=TCP2 PE=1 SV=1
BntWG10007066	Down	-2.53274	2.89808e-24	XP_010105503.1/6.1e-232/Replication factor A protein 1 [Morus notabilis] >EXC04889.1 Replication factor A protein 1 [Morus notabilis]	sp|Q9SD82|RFA1B_ARATH/1.1e-209/Replication protein A 70 kDa DNA-binding subunit B OS=Arabidopsis thaliana GN=RPA1B PE=3 SV=1
BntWG10007069	Down	-2.069	1.93551e-77	XP_010105503.1/2.0e-310/Replication factor A protein 1 [Morus notabilis] >EXC04889.1 Replication factor A protein 1 [Morus notabilis]	sp|Q9SD82|RFA1B_ARATH/5.0e-261/Replication protein A 70 kDa DNA-binding subunit B OS=Arabidopsis thaliana GN=RPA1B PE=3 SV=1
BntWG10007117	Down	-3.69228	0.000257197	XP_015879110.1/3.9e-121/PREDICTED: alkane hydroxylase MAH1-like [Ziziphus jujuba]	sp|Q9FVS9|C96AF_ARATH/1.6e-82/Alkane hydroxylase MAH1 OS=Arabidopsis thaliana GN=CYP96A15 PE=2 SV=1
BntWG10007121	Up	6.72872	6.52949e-14	XP_010094740.1/4.6e-96/40S ribosomal protein S7 [Morus notabilis] >EXB56905.1 40S ribosomal protein S7 [Morus notabilis]	sp|Q9ZNS1|RS7_AVIMR/1.1e-89/40S ribosomal protein S7 OS=Avicennia marina GN=RPS7 PE=2 SV=1
BntWG10007128	Down	-4.44206	0.000373033	XP_010094732.1/0.0e+00/Uncharacterized RING finger protein [Morus notabilis] >EXB56897.1 Uncharacterized RING finger protein [Morus notabilis]	sp|Q8LPQ5|BTS_ARATH/0.0e+00/Zinc finger protein BRUTUS OS=Arabidopsis thaliana GN=BTS PE=1 SV=1
BntWG10007172	Up	2.09563	3.12074e-11	XP_008352202.1/4.7e-139/PREDICTED: RNA polymerase II degradation factor 1-like [Malus domestica]	sp|Q4VZL0|TI214_CUCSA/2.4e-07/Protein TIC 214 OS=Cucumis sativus GN=TIC214 PE=3 SV=2
BntWG10007194	Up	7.09775	4.10351e-17	XP_021816382.1/4.8e-286/ABC transporter G family member 11-like [Prunus avium]	sp|Q8RXN0|AB11G_ARATH/2.5e-178/ABC transporter G family member 11 OS=Arabidopsis thaliana GN=ABCG11 PE=1 SV=1
BntWG10007204	Up	1.74943	2.49103e-21	XP_010106280.1/2.2e-164/hypothetical protein L484_019794 [Morus notabilis] >EXC09697.1 hypothetical protein L484_019794 [Morus notabilis]	sp|Q9M8T5|Y3293_ARATH/2.5e-35/WEB family protein At3g02930, chloroplastic OS=Arabidopsis thaliana GN=At3g02930 PE=3 SV=1
BntWG10007232	Down	-2.57198	3.85283e-05	XP_021809511.1/1.4e-84/B3 domain-containing protein Os03g0619600-like [Prunus avium]	sp|Q8L3W1|VRN1_ARATH/2.6e-35/B3 domain-containing transcription factor VRN1 OS=Arabidopsis thaliana GN=VRN1 PE=1 SV=1
BntWG10007237	Down	-5.89873	8.14009e-09	XP_010091153.1/0.0e+00/Putative leucine-rich repeat receptor-like serine/threonine-protein kinase [Morus notabilis] >EXB42923.1 Putative leucine-rich repeat receptor-like serine/threonine-protein kinase [Morus notabilis]	sp|Q1MX30|XA21_ORYSI/2.3e-129/Receptor kinase-like protein Xa21 OS=Oryza sativa subsp. indica GN=XA21 PE=1 SV=1
BntWG10007243	Up	2.25958	0	XP_010091161.1/0.0e+00/OsCesA7 protein [Morus notabilis] >EXB42931.1 OsCesA7 protein [Morus notabilis]	sp|Q9SWW6|CESA7_ARATH/0.0e+00/Cellulose synthase A catalytic subunit 7 [UDP-forming] OS=Arabidopsis thaliana GN=CESA7 PE=1 SV=1
BntWG10007261	Up	3.88394	0.00314898	XP_019081923.1/6.3e-09/PREDICTED: formin-like protein 4 isoform X2 [Vitis vinifera]	NA
BntWG10007271	Down	-9.47162	1.05664e-126	XP_010094199.1/1.4e-41/hypothetical protein L484_016742 [Morus notabilis] >EXB55375.1 hypothetical protein L484_016742 [Morus notabilis]	sp|Q9SUM5|BH146_ARATH/6.2e-10/Transcription factor bHLH146 OS=Arabidopsis thaliana GN=BHLH146 PE=2 SV=1
BntWG10007276	Up	4.00816	0.0021036	XP_010094192.1/2.3e-143/Peroxidase 45 [Morus notabilis] >EXB55368.1 Peroxidase 45 [Morus notabilis]	sp|Q96522|PER45_ARATH/1.7e-130/Peroxidase 45 OS=Arabidopsis thaliana GN=PER45 PE=1 SV=1
BntWG10007297	Down	-5.63049	1.28287e-07	XP_010103751.1/2.3e-163/hypothetical protein L484_014640 [Morus notabilis] >EXB97029.1 hypothetical protein L484_014640 [Morus notabilis]	sp|Q9C942|CSE_ARATH/1.6e-44/Caffeoylshikimate esterase OS=Arabidopsis thaliana GN=CSE PE=1 SV=1
BntWG10007322	Up	2.11234	0.000872113	XP_010099261.1/2.9e-195/Beta-lactamase-like protein 2 [Morus notabilis] >EXB77525.1 Beta-lactamase-like protein 2 [Morus notabilis]	NA
BntWG10007326	Up	2.82673	0	XP_010099264.1/1.4e-206/hypothetical protein L484_015454 [Morus notabilis] >EXB77528.1 hypothetical protein L484_015454 [Morus notabilis]	NA
BntWG10007394	Up	4.13415	0.00134726	XP_010098386.1/8.6e-181/Glutelin type-A 1 [Morus notabilis] >EXB74910.1 Glutelin type-A 1 [Morus notabilis]	sp|Q02897|GLUB2_ORYSJ/2.3e-29/Glutelin type-B 2 OS=Oryza sativa subsp. japonica GN=GLUB2 PE=2 SV=2
BntWG10007400	Down	-2.2476	9.21575e-25	XP_010092795.1/1.5e-237/DnaJ homolog subfamily C member 16 [Morus notabilis] >EXB52381.1 DnaJ homolog subfamily C member 16 [Morus notabilis]	sp|Q9SR96|DNJ63_ARATH/3.9e-193/DnaJ protein ERDJ3A OS=Arabidopsis thaliana GN=ERDJ3A PE=1 SV=1
BntWG10007405	Up	1.73063	2.62641e-27	XP_010092799.1/3.6e-82/Pyruvate decarboxylase isozyme 2 [Morus notabilis] >EXB52385.1 Pyruvate decarboxylase isozyme 2 [Morus notabilis]	sp|Q9FFT4|PDC2_ARATH/8.2e-79/Pyruvate decarboxylase 2 OS=Arabidopsis thaliana GN=PDC2 PE=2 SV=1
BntWG10007426	Up	5.71746	5.97234e-08	XP_010099269.1/1.5e-41/hypothetical protein L484_015459 [Morus notabilis] >EXB77533.1 hypothetical protein L484_015459 [Morus notabilis]	NA
BntWG10007447	Up	4.79581	6.47519e-05	XP_010107786.1/0.0e+00/Lysine-specific demethylase 3B [Morus notabilis] >EXC16951.1 Lysine-specific demethylase 3B [Morus notabilis]	sp|Q9SSE9|JMJ25_ARATH/3.2e-159/Lysine-specific demethylase JMJ25 OS=Arabidopsis thaliana GN=JMJ25 PE=1 SV=1
BntWG10007454	Down	-5.38415	1.12062e-06	XP_015966141.1/1.2e-19/non-specific lipid-transfer protein 2 [Arachis duranensis]	sp|P82353|NLTP2_PRUAR/3.0e-10/Non-specific lipid-transfer protein 2 OS=Prunus armeniaca PE=1 SV=1
BntWG10007457	Down	-3.52897	1.23621e-52	XP_021628924.1/5.8e-175/alcohol-forming fatty acyl-CoA reductase-like [Manihot esculenta] >OAY38187.1 hypothetical protein MANES_11G160200 [Manihot esculenta]	sp|Q39152|FACR1_ARATH/6.0e-161/Fatty acyl-CoA reductase 1 OS=Arabidopsis thaliana GN=FAR1 PE=1 SV=1
BntWG10007469	Down	-2.87502	7.4703e-13	GAU35037.1/5.0e-284/hypothetical protein TSUD_103600 [Trifolium subterraneum]	sp|Q8W4D0|CPY71_ARATH/2.5e-142/Peptidyl-prolyl cis-trans isomerase CYP71 OS=Arabidopsis thaliana GN=CYP71 PE=1 SV=1
BntWG10007487	Down	-5.4181	8.47028e-07	XP_011459272.1/0.0e+00/PREDICTED: pleiotropic drug resistance protein 2-like [Fragaria vesca subsp. vesca]	sp|Q7PC87|AB34G_ARATH/0.0e+00/ABC transporter G family member 34 OS=Arabidopsis thaliana GN=ABCG34 PE=2 SV=1
BntWG10007542	Up	5.47349	5.66844e-07	XP_010107294.1/1.8e-54/hypothetical protein L484_008546 [Morus notabilis] >EXC14627.1 hypothetical protein L484_008546 [Morus notabilis]	NA
BntWG10007546	Up	6.18688	2.76819e-10	XP_008445376.1/0.0e+00/PREDICTED: DNA-directed RNA polymerase I subunit 2 [Cucumis melo]	sp|F4I366|NRPA2_ARATH/0.0e+00/DNA-directed RNA polymerase I subunit 2 OS=Arabidopsis thaliana GN=NRPA2 PE=2 SV=1
BntWG10007608	Down	-3.21423	1.02287e-06	XP_020425305.1/2.2e-48/cytochrome P450 87A3 [Prunus persica] >ONH92465.1 hypothetical protein PRUPE_8G177200 [Prunus persica]	sp|Q5CCK3|C90B2_ORYSJ/4.4e-17/Cytochrome P450 90B2 OS=Oryza sativa subsp. japonica GN=CYP90B2 PE=1 SV=1
BntWG10007610	Up	4.33009	0.000625519	XP_010027453.1/8.4e-46/PREDICTED: uncharacterized protein LOC104417970 [Eucalyptus grandis]	sp|B0Z587|YCF2_OENGL/1.3e-06/Protein Ycf2 OS=Oenothera glazioviana GN=ycf2-A PE=3 SV=1
BntWG10007631	Down	-7.06373	7.10439e-17	XP_015896372.1/7.3e-215/PREDICTED: probable GABA transporter 2 isoform X2 [Ziziphus jujuba]	sp|Q8L4X4|GAT2_ARATH/9.9e-201/Probable GABA transporter 2 OS=Arabidopsis thaliana GN=At5g41800 PE=1 SV=1
BntWG10007648	Down	-2.02163	2.72678e-280	XP_010104968.1/3.2e-154/putative WRKY transcription factor 41 [Morus notabilis] >EXC02925.1 putative WRKY transcription factor 41 [Morus notabilis]	sp|Q9SUP6|WRK53_ARATH/1.1e-58/Probable WRKY transcription factor 53 OS=Arabidopsis thaliana GN=WRKY53 PE=1 SV=1
BntWG10007696	Down	-3.34344	2.00091e-84	XP_010087973.1/1.1e-131/hypothetical protein L484_016843 [Morus notabilis] >EXB30983.1 hypothetical protein L484_016843 [Morus notabilis]	sp|Q9LVD4|ORP4C_ARATH/3.1e-94/Oxysterol-binding protein-related protein 4C OS=Arabidopsis thaliana GN=ORP4C PE=2 SV=1
BntWG10007698	Up	3.19139	5.48297e-21	XP_010087972.1/6.7e-66/hypothetical protein L484_016842 [Morus notabilis] >EXB30982.1 hypothetical protein L484_016842 [Morus notabilis]	NA
BntWG10007704	Down	-1.95288	1.27724e-49	XP_010095386.1/4.9e-192/Sister chromatid cohesion 1 protein 3 [Morus notabilis] >EXB59938.1 Sister chromatid cohesion 1 protein 3 [Morus notabilis]	sp|Q9FQ19|SCC13_ARATH/3.5e-65/Sister chromatid cohesion 1 protein 3 OS=Arabidopsis thaliana GN=SYN3 PE=2 SV=2
BntWG10007709	Down	-1.94747	0	XP_004299169.1/3.5e-215/PREDICTED: probable pectate lyase 18 [Fragaria vesca subsp. vesca]	sp|Q9C5M8|PLY18_ARATH/1.9e-205/Probable pectate lyase 18 OS=Arabidopsis thaliana GN=At4g24780 PE=2 SV=2
BntWG10007736	Up	2.9112	1.14492e-12	XP_010109379.1/2.0e-113/putative S-adenosylmethionine-dependent methyltransferase [Morus notabilis] >EXC22151.1 putative S-adenosylmethionine-dependent methyltransferase [Morus notabilis]	sp|Q9LS10|MT810_ARATH/2.4e-71/Probable S-adenosylmethionine-dependent methyltransferase At5g38100 OS=Arabidopsis thaliana GN=At5g38100 PE=2 SV=1
BntWG10007739	Up	5.77317	3.406e-08	XP_010109379.1/6.4e-112/putative S-adenosylmethionine-dependent methyltransferase [Morus notabilis] >EXC22151.1 putative S-adenosylmethionine-dependent methyltransferase [Morus notabilis]	sp|Q9LS10|MT810_ARATH/3.7e-72/Probable S-adenosylmethionine-dependent methyltransferase At5g38100 OS=Arabidopsis thaliana GN=At5g38100 PE=2 SV=1
BntWG10007751	Down	-2.45127	0.000106556	XP_010087832.1/1.3e-200/MATE efflux family protein 6 [Morus notabilis] >EXB30268.1 MATE efflux family protein 6 [Morus notabilis]	sp|Q9FHB6|DTX16_ARATH/1.6e-171/Protein DETOXIFICATION 16 OS=Arabidopsis thaliana GN=DTX16 PE=2 SV=1
BntWG10007761	Down	-6.492	3.02579e-12	XP_021909130.1/7.5e-182/nuclear poly(A) polymerase 1 [Carica papaya]	sp|Q9LMT2|PAPS1_ARATH/1.3e-165/Nuclear poly(A) polymerase 1 OS=Arabidopsis thaliana GN=PAPS1 PE=1 SV=1
BntWG10007826	Up	7.98688	0	ADI44162.1/1.2e-195/polyphenol oxidase 1 [Fragaria pentaphylla]	sp|P43309|PPO_MALDO/2.2e-189/Polyphenol oxidase, chloroplastic OS=Malus domestica PE=2 SV=1
BntWG10007827	Down	-8.64649	0	XP_010100567.1/5.9e-222/Polyphenol oxidase [Morus notabilis] >EXB82810.1 Polyphenol oxidase [Morus notabilis]	sp|P43309|PPO_MALDO/2.7e-187/Polyphenol oxidase, chloroplastic OS=Malus domestica PE=2 SV=1
BntWG10007828	Down	-9.21093	1.38818e-216	XP_010100567.1/2.7e-227/Polyphenol oxidase [Morus notabilis] >EXB82810.1 Polyphenol oxidase [Morus notabilis]	sp|P43309|PPO_MALDO/9.0e-191/Polyphenol oxidase, chloroplastic OS=Malus domestica PE=2 SV=1
BntWG10007832	Down	-7.66737	1.0836e-23	XP_002519009.1/3.8e-188/PREDICTED: alpha-galactosidase [Ricinus communis] >EEF43220.1 alpha-galactosidase/alpha-n-acetylgalactosaminidase, putative [Ricinus communis]	sp|Q8RX86|AGAL2_ARATH/1.4e-147/Alpha-galactosidase 2 OS=Arabidopsis thaliana GN=AGAL2 PE=1 SV=1
BntWG10007857	Up	4.00816	0.0021036	XP_007025433.2/1.5e-243/PREDICTED: uncharacterized protein LOC18596722 [Theobroma cacao]	NA
BntWG10007858	Down	-3.89101	0.00301724	NA	NA
BntWG10007868	Down	-2.69228	0.00115463	KGN46555.1/3.0e-09/hypothetical protein Csa_6G108530 [Cucumis sativus]	NA
BntWG10007870	Down	-3.8735	9.66965e-57	EOY28055.1/1.4e-238/Uncharacterized protein TCM_029736 [Theobroma cacao]	NA
BntWG10007905	Up	4.00816	0.0021036	XP_010088576.1/5.4e-233/Wall-associated receptor kinase-like 9 [Morus notabilis] >EXB36717.1 Wall-associated receptor kinase-like 9 [Morus notabilis]	sp|Q8VYA3|WAKLJ_ARATH/8.1e-157/Wall-associated receptor kinase-like 10 OS=Arabidopsis thaliana GN=WAKL10 PE=2 SV=1
BntWG10007906	Down	-4.08311	5.74787e-09	XP_010088576.1/1.2e-167/Wall-associated receptor kinase-like 9 [Morus notabilis] >EXB36717.1 Wall-associated receptor kinase-like 9 [Morus notabilis]	sp|Q9S9M5|WAKLA_ARATH/2.1e-132/Wall-associated receptor kinase-like 1 OS=Arabidopsis thaliana GN=WAKL1 PE=2 SV=1
BntWG10007915	Up	4.2757	0.000781819	XP_017696367.1/3.9e-296/PREDICTED: amino-acid permease BAT1 homolog [Phoenix dactylifera]	sp|B9EXZ6|BAT1_ORYSJ/1.4e-189/Amino-acid permease BAT1 homolog OS=Oryza sativa subsp. japonica GN=BAT1 PE=2 SV=1
BntWG10007959	Up	4.00816	0.0021036	NA	NA
BntWG10007980	Down	-4.0878	2.54958e-09	XP_010094359.1/8.5e-32/hypothetical protein L484_002946 [Morus notabilis] >EXB55870.1 hypothetical protein L484_002946 [Morus notabilis]	NA
BntWG10007985	Up	2.13427	4.12567e-107	XP_010095335.1/1.4e-208/Isoflavone 2'-hydroxylase [Morus notabilis] >EXB59546.1 Isoflavone 2'-hydroxylase [Morus notabilis]	sp|Q6WNQ8|C81E8_MEDTR/3.3e-165/Cytochrome P450 81E8 OS=Medicago truncatula GN=CYP81E8 PE=2 SV=1
BntWG10007986	Up	1.75668	8.52518e-31	XP_010095335.1/5.5e-208/Isoflavone 2'-hydroxylase [Morus notabilis] >EXB59546.1 Isoflavone 2'-hydroxylase [Morus notabilis]	sp|Q6WNQ8|C81E8_MEDTR/9.5e-165/Cytochrome P450 81E8 OS=Medicago truncatula GN=CYP81E8 PE=2 SV=1
BntWG10007995	Down	-2.61905	0	XP_010092945.1/2.0e-57/MLP-like protein 28 [Morus notabilis] >EXB52998.1 MLP-like protein 28 [Morus notabilis]	sp|Q941R6|MLP31_ARATH/5.1e-53/MLP-like protein 31 OS=Arabidopsis thaliana GN=MLP31 PE=2 SV=2
BntWG10008020	Down	-5.05706	1.24717e-05	XP_015887158.1/3.4e-235/PREDICTED: uncharacterized WD repeat-containing protein C2A9.03-like [Ziziphus jujuba]	NA
BntWG10008023	Up	2.46052	0.00117386	XP_010107248.1/1.5e-64/hypothetical protein L484_021771 [Morus notabilis] >EXC14272.1 hypothetical protein L484_021771 [Morus notabilis]	sp|Q9FFD5|RIC4_ARATH/9.5e-24/CRIB domain-containing protein RIC4 OS=Arabidopsis thaliana GN=RIC4 PE=1 SV=1
BntWG10008024	Down	-2.33702	4.02561e-06	XP_010107248.1/2.8e-63/hypothetical protein L484_021771 [Morus notabilis] >EXC14272.1 hypothetical protein L484_021771 [Morus notabilis]	sp|Q9FFD5|RIC4_ARATH/2.5e-24/CRIB domain-containing protein RIC4 OS=Arabidopsis thaliana GN=RIC4 PE=1 SV=1
BntWG10008028	Down	-4.08581	1.63406e-48	XP_021804603.1/3.9e-189/amino acid transporter AVT1H [Prunus avium]	sp|Q9LFE3|AVT1H_ARATH/4.0e-146/Amino acid transporter AVT1H OS=Arabidopsis thaliana GN=AVT1H PE=3 SV=1
BntWG10008036	Up	3.3536	1.21434e-09	XP_010111182.1/1.8e-41/hypothetical protein L484_015065 [Morus notabilis] >EXC30573.1 hypothetical protein L484_015065 [Morus notabilis]	NA
BntWG10008067	Down	-4.94975	2.48947e-05	XP_010108163.1/2.7e-31/Squamosa promoter-binding protein 1 [Morus notabilis] >EXC18088.1 Squamosa promoter-binding protein 1 [Morus notabilis]	sp|Q8GXL3|SPL8_ARATH/4.6e-20/Squamosa promoter-binding-like protein 8 OS=Arabidopsis thaliana GN=SPL8 PE=1 SV=2
BntWG10008094	Down	-2.33411	3.49331e-08	OMO90079.1/1.9e-55/hypothetical protein COLO4_19401 [Corchorus olitorius]	sp|Q5JJY4|P2C04_ORYSJ/1.3e-53/Protein kinase and PP2C-like domain-containing protein OS=Oryza sativa subsp. japonica GN=Os01g0541900 PE=2 SV=1
BntWG10008095	Up	4.87012	4.22213e-05	XP_010111219.1/3.4e-41/Cysteine proteinase inhibitor 6 [Morus notabilis] >EXC30697.1 Cysteine proteinase inhibitor 6 [Morus notabilis]	sp|Q8H0X6|CYT6_ARATH/6.5e-29/Cysteine proteinase inhibitor 6 OS=Arabidopsis thaliana GN=CYS6 PE=1 SV=2
BntWG10008107	Down	-2.0321	6.39136e-25	XP_010111201.1/5.6e-248/putative nitrite transporter [Morus notabilis] >EXC30679.1 putative nitrite transporter [Morus notabilis]	sp|Q9SX20|PTR18_ARATH/4.0e-166/Protein NRT1/ PTR FAMILY 3.1 OS=Arabidopsis thaliana GN=NPF3.1 PE=2 SV=1
BntWG10008121	Up	5.04643	1.40655e-05	XP_010111099.1/2.5e-151/R3H domain-containing protein 1 [Morus notabilis] >EXC30128.1 R3H domain-containing protein 1 [Morus notabilis]	NA
BntWG10008128	Up	5.91506	7.44595e-09	XP_010093536.1/1.0e-206/Cytochrome P450 76C4 [Morus notabilis] >EXB54226.1 Cytochrome P450 76C4 [Morus notabilis]	sp|I3PFJ5|C76AD_BETVU/8.5e-126/Cytochrome P450 76AD1 OS=Beta vulgaris GN=CYP76AD1 PE=2 SV=1
BntWG10008162	Up	2.89211	0.0028221	XP_010087129.1/1.5e-19/hypothetical protein L484_012563 [Morus notabilis] >EXB26569.1 hypothetical protein L484_012563 [Morus notabilis]	NA
BntWG10008189	Down	-6.74672	4.02313e-14	NA	NA
BntWG10008195	Down	-3.99184	0.00217173	NA	NA
BntWG10008223	Down	-3.84855	7.11988e-10	OMO98940.1/1.2e-226/Glutamate/phenylalanine/leucine/valine dehydrogenase [Corchorus olitorius]	sp|Q43314|DHE1_ARATH/7.9e-218/Glutamate dehydrogenase 1 OS=Arabidopsis thaliana GN=GDH1 PE=2 SV=1
BntWG10008250	Up	1.7485	3.82358e-10	XP_015873298.1/0.0e+00/PREDICTED: uncharacterized protein LOC107410385 [Ziziphus jujuba]	sp|Q9FG37|GACP3_ARATH/5.9e-19/Gamma-tubulin complex component 3 OS=Arabidopsis thaliana GN=GCP3 PE=1 SV=1
BntWG10008251	Down	-5.59234	1.83269e-07	XP_010097921.1/0.0e+00/Aldehyde oxidase 1 [Morus notabilis] >EXB73277.1 Aldehyde oxidase 1 [Morus notabilis]	sp|Q7G9P4|ALDO3_ARATH/0.0e+00/Abscisic-aldehyde oxidase OS=Arabidopsis thaliana GN=AAO3 PE=1 SV=1
BntWG10008253	Up	1.96526	1.98728e-22	XP_002523935.1/0.0e+00/PREDICTED: beta-glucosidase BoGH3B [Ricinus communis] >XP_015577722.1 PREDICTED: beta-glucosidase BoGH3B [Ricinus communis] >EEF38422.1 hydrolase, hydrolyzing O-glycosyl compounds, putative [Ricinus communis]	sp|A5JTQ3|XYL2_MEDSV/1.4e-32/Beta-xylosidase/alpha-L-arabinofuranosidase 2 OS=Medicago sativa subsp. varia GN=Xyl2 PE=2 SV=1
BntWG10008263	Up	4.67606	0.000123971	XP_010090528.1/0.0e+00/Kinesin-like protein KIF15 [Morus notabilis] >EXB39677.1 Kinesin-like protein KIF15 [Morus notabilis]	sp|F4J1U4|KN12E_ARATH/0.0e+00/Kinesin-like protein KIN-12E OS=Arabidopsis thaliana GN=KIN12E PE=3 SV=1
BntWG10008269	Up	5.33081	1.82743e-06	XP_015873162.1/2.2e-172/PREDICTED: E3 ubiquitin-protein ligase RHF2A [Ziziphus jujuba]	sp|Q9ZT42|RHF2A_ARATH/6.0e-135/E3 ubiquitin-protein ligase RHF2A OS=Arabidopsis thaliana GN=RHF2A PE=2 SV=1
BntWG10008272	Down	-3.16176	2.0129e-17	XP_012851129.1/1.2e-14/PREDICTED: GDSL esterase/lipase At3g48460-like [Erythranthe guttata]	sp|Q5EAE9|ATL43_ARATH/6.1e-88/RING-H2 finger protein ATL43 OS=Arabidopsis thaliana GN=ATL43 PE=2 SV=2
BntWG10008295	Down	-2.44414	0.0033654	NA	NA
BntWG10008301	Up	3.35447	2.02928e-14	XP_011040680.1/8.5e-101/PREDICTED: dihydrofolate reductase-like [Populus euphratica]	sp|Q94AC1|STR6_ARATH/3.6e-11/Rhodanese-like domain-containing protein 6 OS=Arabidopsis thaliana GN=STR6 PE=2 SV=1
BntWG10008339	Up	1.83821	2.72175e-07	XP_015886181.1/9.2e-151/PREDICTED: protein DMR6-LIKE OXYGENASE 1-like [Ziziphus jujuba]	sp|Q9ZSA7|DLO2_ARATH/9.0e-58/Protein DMR6-LIKE OXYGENASE 2 OS=Arabidopsis thaliana GN=DLO2 PE=2 SV=1
BntWG10008340	Down	-2.44831	2.59686e-19	XP_016650735.1/1.3e-117/PREDICTED: protein DMR6-LIKE OXYGENASE 2-like isoform X2 [Prunus mume] >XP_016650736.1 PREDICTED: protein DMR6-LIKE OXYGENASE 2-like isoform X2 [Prunus mume] >XP_016650737.1 PREDICTED: protein DMR6-LIKE OXYGENASE 2-like isoform X2 [Prunus mume]	sp|Q9ZSA8|DLO1_ARATH/4.0e-47/Protein DMR6-LIKE OXYGENASE 1 OS=Arabidopsis thaliana GN=DLO1 PE=1 SV=1
BntWG10008342	Down	-2.68729	7.32905e-47	XP_008228023.1/1.8e-173/PREDICTED: beta-amyrin synthase [Prunus mume]	sp|A8CDT2|BAS_BRUGY/1.8e-173/Beta-amyrin synthase OS=Bruguiera gymnorhiza GN=BAS PE=1 SV=1
BntWG10008344	Down	-2.41855	3.76169e-08	XP_018505711.1/9.4e-66/PREDICTED: beta-amyrin synthase-like [Pyrus x bretschneideri]	sp|A8CDT2|BAS_BRUGY/9.2e-66/Beta-amyrin synthase OS=Bruguiera gymnorhiza GN=BAS PE=1 SV=1
BntWG10008347	Up	4.81872	3.21806e-16	XP_010100292.1/5.0e-159/Vinorine synthase [Morus notabilis] >EXB82426.1 Vinorine synthase [Morus notabilis]	sp|O23393|BIA1_ARATH/1.2e-64/BAHD acyltransferase BIA1 OS=Arabidopsis thaliana GN=BIA1 PE=2 SV=1
BntWG10008395	Down	-5.63569	1.22182e-07	XP_010086682.1/1.3e-41/hypothetical protein L484_000889 [Morus notabilis] >EXB22714.1 hypothetical protein L484_000889 [Morus notabilis]	sp|P32295|ARG7_VIGRR/6.8e-24/Indole-3-acetic acid-induced protein ARG7 OS=Vigna radiata var. radiata GN=ARG7 PE=2 SV=1
BntWG10008405	Up	2.41004	2.5386e-11	XP_010105307.1/6.2e-169/hypothetical protein L484_002212 [Morus notabilis] >EXC04281.1 hypothetical protein L484_002212 [Morus notabilis]	NA
BntWG10008408	Down	-2.37896	6.91979e-13	OMO92133.1/1.0e-235/Transposase, MuDR, plant [Corchorus olitorius]	NA
BntWG10008424	Down	-5.2168	3.80928e-45	XP_010095626.1/5.5e-57/hypothetical protein L484_003727 [Morus notabilis] >EXB61533.1 hypothetical protein L484_003727 [Morus notabilis]	sp|P35793|PR13_HORVU/8.0e-53/Pathogenesis-related protein PRB1-3 OS=Hordeum vulgare PE=2 SV=1
BntWG10008442	Down	-2.06885	0	XP_010028214.1/4.2e-112/PREDICTED: uncharacterized protein At4g06744 [Eucalyptus grandis]	sp|Q8W3M4|Y4744_ARATH/6.0e-87/Uncharacterized protein At4g06744 OS=Arabidopsis thaliana GN=At4g06744 PE=2 SV=1
BntWG10008443	Down	-2.96327	1.70289e-132	XP_010107857.1/1.4e-164/Uncharacterized protein L484_027444 [Morus notabilis] >EXC17257.1 Uncharacterized protein L484_027444 [Morus notabilis]	sp|Q8W3M4|Y4744_ARATH/2.5e-110/Uncharacterized protein At4g06744 OS=Arabidopsis thaliana GN=At4g06744 PE=2 SV=1
BntWG10008444	Down	-2.25034	0	XP_010107856.1/2.8e-125/hypothetical protein L484_027443 [Morus notabilis] >EXC17256.1 hypothetical protein L484_027443 [Morus notabilis]	sp|Q9FH92|IX15L_ARATH/5.1e-87/Protein IRX15-LIKE OS=Arabidopsis thaliana GN=IRX15-L PE=2 SV=1
BntWG10008446	Down	-2.23451	2.99929e-14	XP_010107895.1/9.6e-199/UDP-glucose flavonoid 3-O-glucosyltransferase 7 [Morus notabilis] >EXC17295.1 UDP-glucose flavonoid 3-O-glucosyltransferase 7 [Morus notabilis]	sp|Q2V6J9|UFOG7_FRAAN/1.1e-151/UDP-glucose flavonoid 3-O-glucosyltransferase 7 OS=Fragaria ananassa GN=GT7 PE=1 SV=1
BntWG10008448	Down	-1.82746	0	XP_010088689.1/5.6e-68/hypothetical protein L484_016474 [Morus notabilis] >EXB36870.1 hypothetical protein L484_016474 [Morus notabilis]	sp|P19244|HSP41_PEA/7.5e-41/22.7 kDa class IV heat shock protein OS=Pisum sativum GN=HSP22.7 PE=2 SV=1
BntWG10008485	Down	-2.09351	0	XP_010107942.1/1.3e-66/Ethylene-responsive transcription factor [Morus notabilis] >EXC17342.1 Ethylene-responsive transcription factor [Morus notabilis]	sp|Q9SZ06|EF109_ARATH/1.7e-42/Ethylene-responsive transcription factor ERF109 OS=Arabidopsis thaliana GN=ERF109 PE=1 SV=1
BntWG10008492	Up	5.74585	4.50064e-08	KDP42303.1/0.0e+00/hypothetical protein JCGZ_01627 [Jatropha curcas]	sp|Q0PCS3|CHR25_ARATH/0.0e+00/Protein CHROMATIN REMODELING 25 OS=Arabidopsis thaliana GN=CHR25 PE=1 SV=1
BntWG10008493	Down	-3.79919	0.000141965	XP_010107953.1/1.8e-50/hypothetical protein L484_027543 [Morus notabilis] >EXC17353.1 hypothetical protein L484_027543 [Morus notabilis]	NA
BntWG10008503	Down	-2.64683	4.78147e-14	KJB79231.1/1.1e-34/hypothetical protein B456_013G042600 [Gossypium raimondii]	sp|Q94CL9|KRP7_ARATH/3.5e-14/Cyclin-dependent kinase inhibitor 7 OS=Arabidopsis thaliana GN=KRP7 PE=1 SV=2
BntWG10008504	Down	-5.14158	7.01227e-06	XP_021832670.1/0.0e+00/presequence protease 1, chloroplastic/mitochondrial-like [Prunus avium]	sp|Q9LJL3|PREP1_ARATH/0.0e+00/Presequence protease 1, chloroplastic/mitochondrial OS=Arabidopsis thaliana GN=PREP1 PE=1 SV=2
BntWG10008509	Down	-1.91783	3.88405e-11	XP_010107964.1/3.2e-115/putative carboxylesterase 7 [Morus notabilis] >EXC17364.1 putative carboxylesterase 7 [Morus notabilis]	sp|Q5NUF4|HIDM_GLYEC/4.0e-70/2-hydroxyisoflavanone dehydratase OS=Glycyrrhiza echinata GN=HIDM PE=1 SV=1
BntWG10008510	Down	-3.45159	4.9438e-10	XP_010107962.1/5.3e-115/putative carboxylesterase 13 [Morus notabilis] >EXC17362.1 putative carboxylesterase 13 [Morus notabilis]	sp|Q9SMN0|CXE12_ARATH/1.9e-72/Probable carboxylesterase 12 OS=Arabidopsis thaliana GN=CXE12 PE=1 SV=1
BntWG10008512	Up	4.52747	1.18792e-303	XP_009358071.1/2.6e-117/PREDICTED: probable carboxylesterase 12 [Pyrus x bretschneideri]	sp|Q9SMN0|CXE12_ARATH/1.9e-72/Probable carboxylesterase 12 OS=Arabidopsis thaliana GN=CXE12 PE=1 SV=1
BntWG10008513	Up	4.02882	4.44226e-46	XP_009358071.1/3.6e-119/PREDICTED: probable carboxylesterase 12 [Pyrus x bretschneideri]	sp|Q9SMN0|CXE12_ARATH/6.3e-76/Probable carboxylesterase 12 OS=Arabidopsis thaliana GN=CXE12 PE=1 SV=1
BntWG10008515	Down	-5.67834	8.09811e-08	OIV93272.1/1.7e-125/hypothetical protein TanjilG_23113 [Lupinus angustifolius]	sp|Q0WW84|RB47B_ARATH/1.7e-98/Polyadenylate-binding protein RBP47B OS=Arabidopsis thaliana GN=RBP47B PE=2 SV=1
BntWG10008532	Up	2.74513	8.33689e-05	XP_010107984.1/1.8e-143/Peroxidase 10 [Morus notabilis] >EXC17384.1 Peroxidase 10 [Morus notabilis]	sp|Q9FX85|PER10_ARATH/8.5e-114/Peroxidase 10 OS=Arabidopsis thaliana GN=PER10 PE=1 SV=1
BntWG10008548	Down	-2.66442	3.76935e-05	XP_003550152.1/8.5e-59/PREDICTED: zinc-finger homeodomain protein 4 [Glycine max] >KRH01880.1 hypothetical protein GLYMA_17G002200 [Glycine max]	sp|Q9M9S0|ZHD4_ARATH/7.5e-52/Zinc-finger homeodomain protein 4 OS=Arabidopsis thaliana GN=ZHD4 PE=1 SV=1
BntWG10008571	Up	2.59313	0.00190241	XP_010110792.1/3.3e-25/hypothetical protein L484_022293 [Morus notabilis] >EXC28057.1 hypothetical protein L484_022293 [Morus notabilis]	sp|Q29PU4|CLE12_ARATH/4.5e-19/CLAVATA3/ESR (CLE)-related protein 12 OS=Arabidopsis thaliana GN=CLE12 PE=2 SV=1
BntWG10008577	Down	-2.0022	0.00178021	XP_010110071.1/6.8e-89/hypothetical protein L484_004310 [Morus notabilis] >EXC25138.1 hypothetical protein L484_004310 [Morus notabilis]	sp|Q9FN50|CPP1_ARATH/1.4e-75/Protein CHAPERONE-LIKE PROTEIN OF POR1, chloroplastic OS=Arabidopsis thaliana GN=CPP1 PE=1 SV=1
BntWG10008602	Down	-5.33776	4.29901e-69	XP_008233969.1/0.0e+00/PREDICTED: asparagine synthetase [glutamine-hydrolyzing] 2 [Prunus mume]	sp|Q9LV77|ASNS2_ARATH/1.7e-303/Asparagine synthetase [glutamine-hydrolyzing] 2 OS=Arabidopsis thaliana GN=ASN2 PE=2 SV=1
BntWG10008604	Up	2.89664	7.18163e-17	XP_015890643.1/2.0e-154/PREDICTED: oxidation resistance protein 1 [Ziziphus jujuba]	NA
BntWG10008630	Down	-1.73734	1.04593e-05	XP_019150380.1/3.6e-40/PREDICTED: uncharacterized protein LOC109147200 [Ipomoea nil]	sp|C0P381|ZEG1_MAIZE/4.3e-06/50 kDa gamma-zein OS=Zea mays GN=GRMZM2G138689 PE=1 SV=1
BntWG10008642	Up	8.24552	1.46376e-32	XP_012086729.1/0.0e+00/endoglucanase 6 [Jatropha curcas]	sp|Q42059|GUN6_ARATH/3.5e-291/Endoglucanase 6 OS=Arabidopsis thaliana GN=At1g64390 PE=2 SV=2
BntWG10008683	Up	7.17146	7.74242e-18	XP_010111632.1/5.8e-177/hypothetical protein L484_017658 [Morus notabilis] >EXC31377.1 hypothetical protein L484_017658 [Morus notabilis]	sp|Q8H1Q2|NBP35_ARATH/8.5e-157/Cytosolic Fe-S cluster assembly factor NBP35 OS=Arabidopsis thaliana GN=NBP35 PE=1 SV=1
BntWG10008697	Down	-4.17135	0.00114496	KCW47739.1/4.4e-154/hypothetical protein EUGRSUZ_K01489 [Eucalyptus grandis]	sp|Q9SQR4|ADRC3_ARATH/3.6e-92/NADPH-dependent aldehyde reductase-like protein, chloroplastic OS=Arabidopsis thaliana GN=At3g03980 PE=3 SV=1
BntWG10008702	Up	1.75078	5.2116e-19	XP_015902351.1/2.3e-134/PREDICTED: PHD finger protein ING2 isoform X1 [Ziziphus jujuba]	sp|B3H615|ING2_ARATH/4.4e-122/PHD finger protein ING2 OS=Arabidopsis thaliana GN=ING2 PE=1 SV=1
BntWG10008708	Down	-2.16176	7.28029e-05	XP_010088078.1/5.0e-25/hypothetical protein L484_014824 [Morus notabilis] >EXB31397.1 hypothetical protein L484_014824 [Morus notabilis]	NA
BntWG10008711	Down	-2.15517	0	XP_010097424.1/6.7e-218/Cation/calcium exchanger 4 [Morus notabilis] >EXB68041.1 Cation/calcium exchanger 4 [Morus notabilis]	sp|Q9FKP1|CCX1_ARATH/9.0e-151/Cation/calcium exchanger 1 OS=Arabidopsis thaliana GN=CCX1 PE=2 SV=1
BntWG10008741	Down	-2.49565	8.26817e-14	XP_010086735.1/8.0e-42/MLP-like protein 329 [Morus notabilis] >EXB23151.1 MLP-like protein 329 [Morus notabilis]	sp|Q9ZVF3|ML328_ARATH/2.6e-21/MLP-like protein 328 OS=Arabidopsis thaliana GN=MLP328 PE=2 SV=1
BntWG10008745	Down	-1.82304	0.000587244	AAO73527.1/2.5e-121/gag-pol polyprotein [Glycine max]	sp|P10978|POLX_TOBAC/6.1e-32/Retrovirus-related Pol polyprotein from transposon TNT 1-94 OS=Nicotiana tabacum PE=2 SV=1
BntWG10008790	Down	-5.68393	7.66744e-08	XP_015868179.1/4.5e-167/PREDICTED: uncharacterized protein LOC107405620 [Ziziphus jujuba]	NA
BntWG10008814	Down	-4.21988	0.00094952	XP_015902189.1/4.9e-114/PREDICTED: uncharacterized protein LOC107435145 isoform X1 [Ziziphus jujuba]	NA
BntWG10008894	Down	-6.38415	2.94045e-21	XP_010105200.1/2.8e-71/hypothetical protein L484_011034 [Morus notabilis] >EXC04054.1 hypothetical protein L484_011034 [Morus notabilis]	NA
BntWG10008895	Down	-5.23368	3.60949e-06	XP_010105198.1/2.2e-65/Uncharacterized protein L484_011032 [Morus notabilis] >EXC04052.1 Uncharacterized protein L484_011032 [Morus notabilis]	NA
BntWG10008906	Up	7.23794	1.62101e-18	XP_010103558.1/2.3e-193/hypothetical protein L484_023052 [Morus notabilis] >EXB96335.1 hypothetical protein L484_023052 [Morus notabilis]	sp|Q9FT97|AGAL1_ARATH/4.7e-183/Alpha-galactosidase 1 OS=Arabidopsis thaliana GN=AGAL1 PE=2 SV=1
BntWG10008944	Up	2.87935	2.81884e-05	XP_017429694.1/3.9e-16/PREDICTED: histone chaperone ASF1-like isoform X2 [Vigna angularis] >BAT81045.1 hypothetical protein VIGAN_03069900 [Vigna angularis var. angularis]	NA
BntWG10008966	Up	3.13155	2.33858e-12	XP_008245689.1/5.9e-234/PREDICTED: ankyrin repeat domain-containing protein 65-like [Prunus mume]	sp|Q9FY48|KEG_ARATH/2.5e-27/E3 ubiquitin-protein ligase KEG OS=Arabidopsis thaliana GN=KEG PE=1 SV=2
BntWG10008990	Down	-4.51159	4.02635e-05	XP_010088484.1/2.0e-28/NAC domain-containing protein 100 [Morus notabilis] >EXB36254.1 NAC domain-containing protein 100 [Morus notabilis]	NA
BntWG10008997	Down	-5.16176	6.08756e-06	XP_015899264.1/1.4e-115/PREDICTED: plant intracellular Ras-group-related LRR protein 6-like [Ziziphus jujuba]	sp|O64566|PIRL6_ARATH/6.7e-107/Plant intracellular Ras-group-related LRR protein 6 OS=Arabidopsis thaliana GN=PIRL6 PE=2 SV=1
BntWG10009007	Down	-2.05597	5.4699e-06	XP_015575365.1/1.5e-114/PREDICTED: putative wall-associated receptor kinase-like 16 [Ricinus communis]	sp|Q9LMN8|WAK3_ARATH/2.2e-94/Wall-associated receptor kinase 3 OS=Arabidopsis thaliana GN=WAK3 PE=2 SV=2
BntWG10009059	Down	-1.99184	3.67351e-07	AFK93503.1/1.3e-78/pathogenesis related protein 1 isoform 4 [Ficus pumila var. awkeotsang]	sp|P33154|PR1_ARATH/2.0e-55/Pathogenesis-related protein 1 OS=Arabidopsis thaliana GN=At2g14610 PE=1 SV=1
BntWG10009085	Down	-4.28609	0.000728302	XP_010088973.1/8.4e-71/hypothetical protein L484_013553 [Morus notabilis] >EXB37188.1 hypothetical protein L484_013553 [Morus notabilis]	NA
BntWG10009089	Up	1.86132	1.95455e-12	XP_010088959.1/1.5e-115/hypothetical protein L484_013538 [Morus notabilis] >EXB37174.1 hypothetical protein L484_013538 [Morus notabilis]	NA
BntWG10009096	Up	6.95226	0	XP_021664632.1/5.4e-220/flavonoid 3',5'-hydroxylase 2-like [Hevea brasiliensis]	sp|P48419|C75A3_PETHY/1.9e-209/Flavonoid 3',5'-hydroxylase 2 OS=Petunia hybrida GN=CYP75A3 PE=2 SV=1
BntWG10009108	Down	-4.79919	6.09041e-05	NA	NA
BntWG10009122	Down	-2.6241	3.01951e-06	XP_018831446.1/5.1e-55/PREDICTED: uncharacterized protein LOC108999102 isoform X1 [Juglans regia]	sp|Q94CK6|PANS2_ARATH/1.7e-26/Protein PATRONUS 2 OS=Arabidopsis thaliana GN=PANS2 PE=2 SV=1
BntWG10009136	Up	6.65202	2.50556e-13	XP_011460767.1/3.2e-192/PREDICTED: uncharacterized protein LOC105350439 [Fragaria vesca subsp. vesca]	sp|Q5QNI2|NCL1_ORYSJ/9.3e-72/Sodium/calcium exchanger NCL1 OS=Oryza sativa subsp. japonica GN=NCL1 PE=2 SV=1
BntWG10009140	Down	-4.54604	1.53536e-43	XP_010095962.1/1.1e-162/putative ADP-ribosylation factor GTPase-activating protein AGD11 [Morus notabilis] >EXB62655.1 putative ADP-ribosylation factor GTPase-activating protein AGD11 [Morus notabilis]	sp|Q8L7A4|AGD11_ARATH/9.2e-130/Probable ADP-ribosylation factor GTPase-activating protein AGD11 OS=Arabidopsis thaliana GN=AGD11 PE=2 SV=1
BntWG10009143	Down	-6.77162	2.54459e-14	XP_010095958.1/7.7e-221/Translation initiation factor eIF-2B subunit beta [Morus notabilis] >EXB62651.1 Translation initiation factor eIF-2B subunit beta [Morus notabilis]	sp|Q948X8|MTNA_TOBAC/2.5e-14/Methylthioribose-1-phosphate isomerase OS=Nicotiana tabacum GN=CIG2 PE=2 SV=1
BntWG10009147	Up	11.8119	3.63062e-219	XP_015876076.1/2.2e-207/PREDICTED: uncharacterized protein LOC107412774 [Ziziphus jujuba] >XP_015876077.1 PREDICTED: uncharacterized protein LOC107412774 [Ziziphus jujuba] >XP_015876079.1 PREDICTED: uncharacterized protein LOC107412774 [Ziziphus jujuba] >XP_015876080.1 PREDICTED: uncharacterized protein LOC107412774 [Ziziphus jujuba]	sp|F4JCX9|LNK2_ARATH/3.1e-65/Protein LNK2 OS=Arabidopsis thaliana GN=LNK2 PE=1 SV=1
BntWG10009148	Down	-2.16927	5.25891e-07	XP_010095951.1/4.6e-119/Annexin-like protein [Morus notabilis] >EXB62644.1 Annexin-like protein [Morus notabilis]	sp|P51074|ANX4_FRAAN/3.7e-113/Annexin-like protein RJ4 OS=Fragaria ananassa PE=2 SV=2
BntWG10009149	Down	-2.8054	1.73362e-15	XP_010095948.1/2.3e-113/Annexin D4 [Morus notabilis] >EXB62641.1 Annexin D4 [Morus notabilis]	sp|Q9ZVJ6|ANXD4_ARATH/2.3e-86/Annexin D4 OS=Arabidopsis thaliana GN=ANN4 PE=2 SV=1
BntWG10009151	Up	2.51426	2.09658e-06	XP_010092494.1/7.6e-77/hypothetical protein L484_019253 [Morus notabilis] >EXB51260.1 hypothetical protein L484_019253 [Morus notabilis]	sp|Q9LHB1|FDM3_ARATH/8.1e-31/Factor of DNA methylation 3 OS=Arabidopsis thaliana GN=FDM3 PE=4 SV=1
BntWG10009163	Up	2.32276	5.67495e-08	XP_007213742.2/3.8e-243/succinate-semialdehyde dehydrogenase, mitochondrial isoform X1 [Prunus persica] >ONI11823.1 hypothetical protein PRUPE_4G128100 [Prunus persica]	sp|Q9SAK4|SSDH_ARATH/9.7e-236/Succinate-semialdehyde dehydrogenase, mitochondrial OS=Arabidopsis thaliana GN=ALDH5F1 PE=1 SV=2
BntWG10009173	Up	4.78427	3.27699e-64	XP_010092474.1/1.0e-94/Transcription factor [Morus notabilis] >EXB51240.1 Transcription factor [Morus notabilis]	sp|Q8LPH6|MYB86_ARATH/6.3e-57/Transcription factor MYB86 OS=Arabidopsis thaliana GN=MYB86 PE=2 SV=1
BntWG10009176	Up	2.95105	2.67785e-07	XP_007211456.2/1.0e-145/E3 ubiquitin-protein ligase RGLG4 [Prunus persica] >ONI11799.1 hypothetical protein PRUPE_4G126200 [Prunus persica]	sp|Q9SAL0|RGLG4_ARATH/4.7e-127/E3 ubiquitin-protein ligase RGLG4 OS=Arabidopsis thaliana GN=RGLG4 PE=1 SV=1
BntWG10009189	Down	-3.68603	1.61039e-228	XP_010092457.1/5.0e-176/Putative Glutamine amidotransferase [Morus notabilis] >EXB51223.1 Putative Glutamine amidotransferase [Morus notabilis]	NA
BntWG10009198	Up	2.67113	0.000144385	NA	NA
BntWG10009207	Down	-4.46562	0.00033538	XP_010096006.1/1.4e-176/Auxin-induced protein 5NG4 [Morus notabilis] >EXB62699.1 Auxin-induced protein 5NG4 [Morus notabilis]	sp|Q9FL41|WTR38_ARATH/5.6e-138/WAT1-related protein At5g07050 OS=Arabidopsis thaliana GN=At5g07050 PE=2 SV=1
BntWG10009208	Down	-1.76573	3.97671e-26	XP_010096007.1/7.4e-259/hypothetical protein L484_023998 [Morus notabilis] >EXB62700.1 hypothetical protein L484_023998 [Morus notabilis]	sp|Q9ZVJ3|MA655_ARATH/2.7e-173/65-kDa microtubule-associated protein 5 OS=Arabidopsis thaliana GN=MAP65-5 PE=1 SV=2
BntWG10009210	Down	-5.30581	2.08809e-06	KDO45980.1/1.5e-48/hypothetical protein CISIN_1g012730mg [Citrus sinensis]	sp|Q94F30|ESD4_ARATH/2.1e-10/Ubiquitin-like-specific protease ESD4 OS=Arabidopsis thaliana GN=ESD4 PE=1 SV=1
BntWG10009235	Down	-4.3606	0.000533706	XP_015880603.1/6.2e-245/PREDICTED: pentatricopeptide repeat-containing protein At3g59040 [Ziziphus jujuba]	sp|Q9LYT2|PP287_ARATH/2.6e-211/Pentatricopeptide repeat-containing protein At3g59040 OS=Arabidopsis thaliana GN=At3g59040 PE=2 SV=2
BntWG10009236	Up	2.5858	8.11777e-254	XP_018857059.1/2.5e-258/PREDICTED: protein DETOXIFICATION 41-like [Juglans regia]	sp|Q9LYT3|DTX41_ARATH/1.2e-225/Protein DETOXIFICATION 41 OS=Arabidopsis thaliana GN=DTX41 PE=2 SV=1
BntWG10009239	Up	4.65087	0.000141133	XP_021802281.1/5.9e-185/wall-associated receptor kinase-like 2 [Prunus avium]	sp|Q7X8C5|WAKLB_ARATH/2.1e-139/Wall-associated receptor kinase-like 2 OS=Arabidopsis thaliana GN=WAKL2 PE=2 SV=1
BntWG10009241	Up	4.81552	5.8003e-05	XP_015880610.1/2.1e-178/PREDICTED: wall-associated receptor kinase-like 1 [Ziziphus jujuba]	sp|Q9S9M5|WAKLA_ARATH/1.3e-132/Wall-associated receptor kinase-like 1 OS=Arabidopsis thaliana GN=WAKL1 PE=2 SV=1
BntWG10009243	Down	-2.25369	1.35823e-149	XP_021824849.1/1.6e-175/wall-associated receptor kinase-like 22 [Prunus avium]	sp|Q9C9L5|WAKLH_ARATH/1.0e-147/Wall-associated receptor kinase-like 9 OS=Arabidopsis thaliana GN=WAKL9 PE=2 SV=1
BntWG10009246	Up	2.41198	2.94575e-05	XP_010088576.1/2.1e-188/Wall-associated receptor kinase-like 9 [Morus notabilis] >EXB36717.1 Wall-associated receptor kinase-like 9 [Morus notabilis]	sp|Q8VYA3|WAKLJ_ARATH/1.6e-137/Wall-associated receptor kinase-like 10 OS=Arabidopsis thaliana GN=WAKL10 PE=2 SV=1
BntWG10009272	Up	2.04241	2.88164e-06	XP_012089773.1/3.3e-99/BRCA1-A complex subunit Abraxas [Jatropha curcas] >KDP22827.1 hypothetical protein JCGZ_00414 [Jatropha curcas]	sp|Q9LV48|PERK1_ARATH/1.1e-11/Proline-rich receptor-like protein kinase PERK1 OS=Arabidopsis thaliana GN=PERK1 PE=2 SV=1
BntWG10009295	Down	-1.99184	0.00012977	XP_010111454.1/5.1e-136/Kelch-like protein diablo [Morus notabilis] >EXC30977.1 Kelch-like protein diablo [Morus notabilis]	sp|P37707|B2_DAUCA/3.6e-17/B2 protein OS=Daucus carota PE=2 SV=1
BntWG10009335	Up	3.33009	2.86813e-07	XP_010096609.1/3.9e-119/hypothetical protein L484_025356 [Morus notabilis] >EXB65277.1 hypothetical protein L484_025356 [Morus notabilis]	sp|Q9M2S3|AHL15_ARATH/5.5e-86/AT-hook motif nuclear-localized protein 15 OS=Arabidopsis thaliana GN=AHL15 PE=2 SV=1
BntWG10009372	Down	-2.89873	0.000377691	NA	NA
BntWG10009405	Up	4.7086	0.000104533	XP_022158830.1/5.8e-16/uncharacterized protein LOC111025293 [Momordica charantia]	NA
BntWG10009453	Down	-4.50785	0.000275575	XP_010089463.1/2.1e-80/hypothetical protein L484_011916 [Morus notabilis] >EXB37856.1 hypothetical protein L484_011916 [Morus notabilis]	NA
BntWG10009455	Down	-2.0635	2.34205e-26	XP_010113006.1/1.4e-133/hypothetical protein L484_022730 [Morus notabilis] >EXC35177.1 hypothetical protein L484_022730 [Morus notabilis]	sp|Q8GX29|SKI25_ARATH/3.3e-95/F-box/kelch-repeat protein SKIP25 OS=Arabidopsis thaliana GN=SKIP25 PE=1 SV=1
BntWG10009464	Down	-4.05073	3.32593e-33	XP_010113024.1/2.8e-203/Omega-hydroxypalmitate O-feruloyl transferase [Morus notabilis] >EXC35195.1 Omega-hydroxypalmitate O-feruloyl transferase [Morus notabilis]	sp|Q94CD1|HHT1_ARATH/5.2e-29/Omega-hydroxypalmitate O-feruloyl transferase OS=Arabidopsis thaliana GN=HHT1 PE=1 SV=1
BntWG10009466	Down	-2.1067	9.71602e-29	XP_010113026.1/0.0e+00/putative leucine-rich repeat receptor-like protein kinase [Morus notabilis] >EXC35197.1 putative leucine-rich repeat receptor-like protein kinase [Morus notabilis]	sp|Q9LT96|Y5977_ARATH/1.1e-251/Probable leucine-rich repeat receptor-like protein kinase At5g49770 OS=Arabidopsis thaliana GN=At5g49770 PE=2 SV=1
BntWG10009481	Down	-1.76684	1.63573e-168	XP_010113043.1/6.4e-73/hypothetical protein L484_022769 [Morus notabilis] >EXC35214.1 hypothetical protein L484_022769 [Morus notabilis]	NA
BntWG10009486	Up	7.39463	3.19742e-20	XP_010113049.1/4.3e-219/E3 ubiquitin-protein ligase RING1-like protein [Morus notabilis] >EXC35220.1 E3 ubiquitin-protein ligase RING1-like protein [Morus notabilis]	sp|Q8LPN7|RNG1L_ARATH/1.9e-25/E3 ubiquitin-protein ligase RING1-like OS=Arabidopsis thaliana GN=At3g19950 PE=1 SV=1
BntWG10009487	Down	-3.63569	1.18625e-06	XP_010113051.1/2.0e-85/Bromodomain and PHD finger-containing protein 3 [Morus notabilis] >EXC35222.1 Bromodomain and PHD finger-containing protein 3 [Morus notabilis]	sp|Q9LS28|GTE12_ARATH/9.1e-06/Transcription factor GTE12 OS=Arabidopsis thaliana GN=GTE12 PE=2 SV=2
BntWG10009493	Down	-2.67633	2.04311e-08	XP_021827711.1/1.1e-150/(-)-alpha-pinene synthase-like isoform X1 [Prunus avium] >XP_021827712.1 (-)-alpha-pinene synthase-like isoform X2 [Prunus avium]	sp|B6SCF5|STS1_HUMLU/7.8e-149/Alpha-humulene synthase OS=Humulus lupulus PE=1 SV=1
BntWG10009499	Down	-3.05721	2.69561e-88	XP_008370277.1/4.2e-216/PREDICTED: mannan endo-1,4-beta-mannosidase 6 isoform X2 [Malus domestica]	sp|Q9LZV3|MAN6_ARATH/2.9e-185/Mannan endo-1,4-beta-mannosidase 6 OS=Arabidopsis thaliana GN=MAN6 PE=2 SV=1
BntWG10009504	Up	2.0754	3.30657e-57	XP_010098027.1/0.0e+00/putative inactive receptor kinase [Morus notabilis] >EXB74410.1 putative inactive receptor kinase [Morus notabilis]	sp|Q9LVM0|Y5830_ARATH/5.8e-233/Probable inactive receptor kinase At5g58300 OS=Arabidopsis thaliana GN=At5g58300 PE=2 SV=1
BntWG10009505	Down	-2.11753	6.49662e-266	XP_010098029.1/1.6e-266/hypothetical protein L484_004233 [Morus notabilis] >EXB74412.1 hypothetical protein L484_004233 [Morus notabilis]	sp|Q9FPQ6|GP1_CHLRE/3.7e-13/Vegetative cell wall protein gp1 OS=Chlamydomonas reinhardtii GN=GP1 PE=1 SV=1
BntWG10009516	Down	-1.96146	1.52791e-06	XP_015877811.1/0.0e+00/PREDICTED: probable LRR receptor-like serine/threonine-protein kinase At4g08850 [Ziziphus jujuba]	sp|Q8VZG8|MIK2_ARATH/1.0e-209/MDIS1-interacting receptor like kinase 2 OS=Arabidopsis thaliana GN=MIK2 PE=1 SV=3
BntWG10009518	Down	-2.39304	1.26458e-91	XP_010093541.1/2.8e-92/hypothetical protein L484_013974 [Morus notabilis] >EXB54248.1 hypothetical protein L484_013974 [Morus notabilis]	NA
BntWG10009521	Down	-2.03364	0	XP_015896915.1/6.0e-207/PREDICTED: pectin acetylesterase 8-like [Ziziphus jujuba]	sp|Q6DBP4|PAE8_ARATH/2.0e-170/Pectin acetylesterase 8 OS=Arabidopsis thaliana GN=PAE8 PE=2 SV=1
BntWG10009526	Down	-7.69463	4.67356e-24	XP_004302536.1/0.0e+00/PREDICTED: vacuolar-sorting receptor 1-like [Fragaria vesca subsp. vesca]	sp|P93026|VSR1_ARATH/1.4e-300/Vacuolar-sorting receptor 1 OS=Arabidopsis thaliana GN=VSR1 PE=1 SV=2
BntWG10009532	Up	2.65626	2.65973e-10	XP_015897438.1/9.1e-77/PREDICTED: elongation factor P [Ziziphus jujuba]	NA
BntWG10009540	Down	-3.63569	6.65327e-148	XP_010109652.1/5.4e-42/Non-specific lipid-transfer protein [Morus notabilis] >EXC23824.1 Non-specific lipid-transfer protein [Morus notabilis]	sp|Q42615|NLTP2_BRANA/7.9e-30/Non-specific lipid-transfer protein 2 OS=Brassica napus GN=LTP2 PE=3 SV=1
BntWG10009541	Down	-5.35207	0	AEN70936.1/8.0e-17/lipid transfer protein [Gossypium gossypioides]	sp|Q43748|NLTP_BETVU/1.7e-16/Non-specific lipid-transfer protein OS=Beta vulgaris GN=IWF1' PE=3 SV=1
BntWG10009546	Down	-1.9743	0	XP_010091033.1/3.7e-41/Non-specific lipid-transfer protein 1 [Morus notabilis] >EXB41951.1 Non-specific lipid-transfer protein 1 [Morus notabilis]	sp|Q43129|NLTP2_GOSHI/2.0e-39/Non-specific lipid-transfer protein OS=Gossypium hirsutum PE=2 SV=1
BntWG10009549	Down	-3.18495	0.0029386	XP_010091033.1/1.5e-41/Non-specific lipid-transfer protein 1 [Morus notabilis] >EXB41951.1 Non-specific lipid-transfer protein 1 [Morus notabilis]	sp|Q43129|NLTP2_GOSHI/9.0e-39/Non-specific lipid-transfer protein OS=Gossypium hirsutum PE=2 SV=1
BntWG10009554	Down	-6.89873	2.21868e-15	XP_004302596.1/5.1e-117/PREDICTED: expansin-A4-like [Fragaria vesca subsp. vesca]	sp|Q40636|EXPA2_ORYSJ/2.0e-110/Expansin-A2 OS=Oryza sativa subsp. japonica GN=EXPA2 PE=2 SV=2
BntWG10009563	Down	-3.79919	2.04435e-07	XP_010110196.1/7.3e-137/Ornithine decarboxylase [Morus notabilis] >EXC25434.1 Ornithine decarboxylase [Morus notabilis]	sp|P50134|DCOR_DATST/1.5e-121/Ornithine decarboxylase OS=Datura stramonium PE=2 SV=1
BntWG10009567	Down	-9.06715	1.57239e-51	XP_010095979.1/3.8e-146/Flavonol sulfotransferase-like protein [Morus notabilis] >EXB62672.1 Flavonol sulfotransferase-like protein [Morus notabilis]	sp|Q8L5A7|SOT15_ARATH/8.7e-119/Cytosolic sulfotransferase 15 OS=Arabidopsis thaliana GN=SOT15 PE=1 SV=1
BntWG10009570	Down	-2.97786	3.77968e-120	XP_015878913.1/2.5e-173/PREDICTED: cytochrome P450 71D8-like [Ziziphus jujuba]	sp|A6YIH8|C7D55_HYOMU/1.2e-156/Premnaspirodiene oxygenase OS=Hyoscyamus muticus GN=CYP71D55 PE=1 SV=1
BntWG10009571	Down	-9.12004	4.82345e-53	XP_010095979.1/7.0e-148/Flavonol sulfotransferase-like protein [Morus notabilis] >EXB62672.1 Flavonol sulfotransferase-like protein [Morus notabilis]	sp|Q8L5A7|SOT15_ARATH/6.7e-119/Cytosolic sulfotransferase 15 OS=Arabidopsis thaliana GN=SOT15 PE=1 SV=1
BntWG10009573	Down	-3.19347	8.32714e-06	XP_010095980.1/2.8e-128/Flavonol sulfotransferase-like protein [Morus notabilis] >EXB62673.1 Flavonol sulfotransferase-like protein [Morus notabilis]	sp|Q8L5A7|SOT15_ARATH/7.7e-91/Cytosolic sulfotransferase 15 OS=Arabidopsis thaliana GN=SOT15 PE=1 SV=1
BntWG10009575	Down	-1.81812	2.1983e-40	XP_010109642.1/4.4e-73/hypothetical protein L484_015597 [Morus notabilis] >EXC23687.1 hypothetical protein L484_015597 [Morus notabilis]	sp|O80436|PTR29_ARATH/1.7e-45/Protein NRT1/ PTR FAMILY 5.5 OS=Arabidopsis thaliana GN=NPF5.5 PE=2 SV=1
BntWG10009598	Down	-3.25196	3.65636e-14	XP_015886947.1/4.7e-178/PREDICTED: transcription factor IIIB 60 kDa subunit-like isoform X3 [Ziziphus jujuba]	NA
BntWG10009619	Up	5.93843	5.72778e-09	XP_016652529.1/9.2e-122/PREDICTED: putative disease resistance RPP13-like protein 1 [Prunus mume]	sp|Q7XBQ9|RGA2_SOLBU/3.7e-51/Disease resistance protein RGA2 OS=Solanum bulbocastanum GN=RGA2 PE=1 SV=1
BntWG10009622	Down	-7.18876	4.19565e-18	XP_009364973.1/6.7e-191/PREDICTED: putative disease resistance RPP13-like protein 1 [Pyrus x bretschneideri] >XP_009364974.1 PREDICTED: putative disease resistance RPP13-like protein 1 [Pyrus x bretschneideri] >XP_009364975.1 PREDICTED: putative disease resistance RPP13-like protein 1 [Pyrus x bretschneideri]	sp|Q9LRR4|R13L1_ARATH/2.3e-143/Putative disease resistance RPP13-like protein 1 OS=Arabidopsis thaliana GN=RPPL1 PE=3 SV=1
BntWG10009624	Down	-6.13343	4.95803e-10	XP_009364973.1/4.5e-191/PREDICTED: putative disease resistance RPP13-like protein 1 [Pyrus x bretschneideri] >XP_009364974.1 PREDICTED: putative disease resistance RPP13-like protein 1 [Pyrus x bretschneideri] >XP_009364975.1 PREDICTED: putative disease resistance RPP13-like protein 1 [Pyrus x bretschneideri]	sp|Q7XBQ9|RGA2_SOLBU/4.8e-121/Disease resistance protein RGA2 OS=Solanum bulbocastanum GN=RGA2 PE=1 SV=1
BntWG10009634	Down	-2.31376	0.00131342	XP_010108202.1/7.1e-81/Heat stress transcription factor B-2a [Morus notabilis] >EXC18127.1 Heat stress transcription factor B-2a [Morus notabilis]	sp|Q9SCW4|HFB2A_ARATH/8.6e-31/Heat stress transcription factor B-2a OS=Arabidopsis thaliana GN=HSFB2A PE=2 SV=1
BntWG10009645	Down	-6.07547	1.02673e-09	XP_015888991.1/1.3e-207/PREDICTED: RNA polymerase II transcription factor B subunit 2 [Ziziphus jujuba]	sp|Q680U9|TFB2_ARATH/9.7e-187/RNA polymerase II transcription factor B subunit 2 OS=Arabidopsis thaliana GN=TFB2 PE=2 SV=1
BntWG10009715	Up	3.07634	3.31229e-06	XP_006378933.1/7.0e-82/hypothetical protein POPTR_0009s00900g [Populus trichocarpa] >ERP56730.1 hypothetical protein POPTR_0009s00900g [Populus trichocarpa]	NA
BntWG10009774	Down	-5.3869	1.3189e-11	B0ZB57.1/6.0e-164/RecName: Full=Probable O-methyltransferase 3; Short=HlOMT3 >ABZ89567.1 O-methyltransferase 3 [Humulus lupulus]	sp|B0ZB57|OMT3_HUMLU/3.7e-166/Probable O-methyltransferase 3 OS=Humulus lupulus GN=OMT3 PE=2 SV=1
BntWG10009779	Down	-5.23976	3.45118e-06	XP_010092945.1/7.7e-57/MLP-like protein 28 [Morus notabilis] >EXB52998.1 MLP-like protein 28 [Morus notabilis]	sp|Q9SSK9|MLP28_ARATH/4.1e-47/MLP-like protein 28 OS=Arabidopsis thaliana GN=MLP28 PE=1 SV=1
BntWG10009780	Down	-6.10745	6.89267e-10	XP_010097426.1/1.6e-311/Cationic amino acid transporter 2 [Morus notabilis] >EXB68043.1 Cationic amino acid transporter 2 [Morus notabilis]	sp|Q9ASS7|CAAT2_ARATH/2.6e-268/Cationic amino acid transporter 2, vacuolar OS=Arabidopsis thaliana GN=CAT2 PE=1 SV=1
BntWG10009816	Down	-5.12852	7.68065e-06	NA	NA
BntWG10009881	Down	-4.16176	1.32561e-05	NA	NA
BntWG10009893	Up	1.7528	0.000214954	NA	NA
BntWG10009902	Up	6.39014	1.6355e-11	XP_010110786.1/2.5e-311/Translation initiation factor eIF-2B subunit delta [Morus notabilis] >EXC28051.1 Translation initiation factor eIF-2B subunit delta [Morus notabilis]	NA
BntWG10009915	Down	-2.79919	0.000661671	BAF03683.1/2.9e-146/Os01g0105300 [Oryza sativa Japonica Group]	sp|Q6AVI0|RSLE2_ORYSJ/1.8e-60/Zinc finger BED domain-containing protein RICESLEEPER 2 OS=Oryza sativa subsp. japonica GN=Os03g0733400 PE=2 SV=1
BntWG10009956	Down	-2.40687	0.000779876	XP_012829138.1/7.1e-27/PREDICTED: uncharacterized protein LOC105950333 [Erythranthe guttata]	NA
BntWG10009957	Up	4.39014	2.29258e-06	BAI39457.1/3.0e-44/transposase, partial [Oryza sativa Japonica Group]	sp|Q75HY5|RSLE3_ORYSJ/3.1e-25/Zinc finger BED domain-containing protein RICESLEEPER 3 OS=Oryza sativa subsp. japonica GN=Os05g0583200 PE=2 SV=1
BntWG10009985	Up	6.15588	4.14221e-10	XP_010087606.1/6.8e-72/Transcription factor [Morus notabilis] >EXB29461.1 Transcription factor [Morus notabilis]	sp|Q9LDR8|MY102_ARATH/1.9e-18/Transcription factor MYB102 OS=Arabidopsis thaliana GN=MYB102 PE=2 SV=1
BntWG10009998	Down	-1.82679	2.39902e-42	XP_010103532.1/2.4e-183/Vinorine synthase [Morus notabilis] >EXB96192.1 Vinorine synthase [Morus notabilis]	sp|Q70PR7|VINSY_RAUSE/8.0e-43/Vinorine synthase OS=Rauvolfia serpentina GN=ACT PE=1 SV=2
BntWG10010014	Up	5.60212	1.80383e-07	XP_007218908.1/0.0e+00/exocyst complex component SEC8 [Prunus persica] >XP_020411759.1 exocyst complex component SEC8 [Prunus persica] >XP_020411760.1 exocyst complex component SEC8 [Prunus persica] >XP_020411761.1 exocyst complex component SEC8 [Prunus persica] >ONI23796.1 hypothetical protein PRUPE_2G208700 [Prunus persica] >ONI23797.1 hypothetical protein PRUPE_2G208700 [Prunus persica]	sp|Q93YU5|SEC8_ARATH/0.0e+00/Exocyst complex component SEC8 OS=Arabidopsis thaliana GN=SEC8 PE=1 SV=1
BntWG10010030	Down	-1.81438	3.24757e-19	ONI23808.1/3.2e-18/hypothetical protein PRUPE_2G209600 [Prunus persica]	NA
BntWG10010035	Up	2.65303	1.95144e-16	XP_015877263.1/1.1e-60/PREDICTED: thioredoxin-like 3-2, chloroplastic isoform X1 [Ziziphus jujuba] >XP_015877264.1 PREDICTED: thioredoxin-like 3-2, chloroplastic isoform X1 [Ziziphus jujuba] >XP_015877265.1 PREDICTED: thioredoxin-like 3-2, chloroplastic isoform X1 [Ziziphus jujuba]	sp|Q8VZT6|TRL32_ARATH/8.0e-48/Thioredoxin-like 3-2, chloroplastic OS=Arabidopsis thaliana GN=WCRKC2 PE=2 SV=1
BntWG10010036	Up	2.00758	1.4151e-27	XP_010112210.1/0.0e+00/Pumilio-4-like protein [Morus notabilis] >EXC32919.1 Pumilio-4-like protein [Morus notabilis]	sp|Q9SS47|PUM4_ARATH/7.5e-267/Pumilio homolog 4 OS=Arabidopsis thaliana GN=APUM4 PE=1 SV=2
BntWG10010064	Down	-2.0793	0.00135624	XP_010103535.1/8.7e-117/Vinorine synthase [Morus notabilis] >EXB96195.1 Vinorine synthase [Morus notabilis]	sp|Q70PR7|VINSY_RAUSE/1.5e-44/Vinorine synthase OS=Rauvolfia serpentina GN=ACT PE=1 SV=2
BntWG10010073	Up	4.53674	0.000248331	XP_010095692.1/7.5e-124/BTB/POZ domain-containing protein [Morus notabilis] >EXB61831.1 BTB/POZ domain-containing protein [Morus notabilis]	sp|Q9LYW0|Y5325_ARATH/1.6e-94/BTB/POZ domain-containing protein At5g03250 OS=Arabidopsis thaliana GN=At5g03250 PE=2 SV=1
BntWG10010075	Down	-4.32383	0.000623973	XP_021827395.1/0.0e+00/protein ENHANCED DISEASE RESISTANCE 2-like [Prunus avium]	sp|Q8VZF6|EDR2L_ARATH/3.8e-95/Protein ENHANCED DISEASE RESISTANCE 2-like OS=Arabidopsis thaliana GN=EDR2L PE=2 SV=1
BntWG10010080	Down	-4.52086	6.20832e-30	XP_021625515.1/6.0e-16/endoplasmic reticulum metallopeptidase 1-like isoform X1 [Manihot esculenta] >OAY38837.1 hypothetical protein MANES_10G046400 [Manihot esculenta]	NA
BntWG10010081	Up	5.17729	5.76417e-06	XP_007220266.1/0.0e+00/endoplasmic reticulum metallopeptidase 1 isoform X1 [Prunus persica] >ONI23872.1 hypothetical protein PRUPE_2G213300 [Prunus persica]	NA
BntWG10010096	Down	-3.74672	1.5068e-12	XP_010099624.1/4.1e-305/Serine/threonine-protein kinase-like protein [Morus notabilis] >EXB80090.1 Serine/threonine-protein kinase-like protein [Morus notabilis]	sp|O80963|ACCR2_ARATH/2.4e-249/Serine/threonine-protein kinase-like protein CCR2 OS=Arabidopsis thaliana GN=CCR2 PE=1 SV=1
BntWG10010107	Up	3.79723	1.40288e-75	XP_017602879.1/1.3e-220/PREDICTED: serine--glyoxylate aminotransferase-like [Gossypium arboreum] >XP_017602880.1 PREDICTED: serine--glyoxylate aminotransferase-like [Gossypium arboreum] >KHG29969.1 Serine--glyoxylate aminotransferase -like protein [Gossypium arboreum]	sp|Q56YA5|SGAT_ARATH/2.0e-210/Serine--glyoxylate aminotransferase OS=Arabidopsis thaliana GN=AGT1 PE=1 SV=2
BntWG10010108	Down	-2.01168	1.46709e-291	XP_010113152.1/1.3e-120/F-box protein [Morus notabilis] >EXC68150.1 F-box protein [Morus notabilis]	sp|O49508|FB237_ARATH/3.2e-47/F-box protein At4g18380 OS=Arabidopsis thaliana GN=At4g18380 PE=2 SV=1
BntWG10010124	Down	-1.73516	0	ONI14009.1/1.1e-59/hypothetical protein PRUPE_4G257600 [Prunus persica]	sp|Q942D4|BURP3_ORYSJ/2.3e-46/BURP domain-containing protein 3 OS=Oryza sativa subsp. japonica GN=BURP3 PE=2 SV=1
BntWG10010129	Down	-3.21423	1.02287e-06	XP_003632726.1/9.1e-47/PREDICTED: protein GAST1 [Vitis vinifera] >CAN80098.1 hypothetical protein VITISV_028566 [Vitis vinifera]	sp|P27057|GAST1_SOLLC/2.9e-42/Protein GAST1 OS=Solanum lycopersicum GN=GAST1 PE=2 SV=1
BntWG10010137	Down	-4.05361	0.00175817	XP_021634096.1/6.8e-114/THUMP domain-containing protein 1 homolog [Manihot esculenta] >OAY30122.1 hypothetical protein MANES_14G005500 [Manihot esculenta]	sp|Q6Z1C0|NUCL1_ORYSJ/7.8e-06/Nucleolin 1 OS=Oryza sativa subsp. japonica GN=Os08g0192900 PE=2 SV=1
BntWG10010141	Up	3.9112	0.00288973	XP_021805845.1/0.0e+00/gamma-tubulin complex component 2 isoform X2 [Prunus avium]	sp|Q9C5H9|GACP2_ARATH/9.2e-300/Gamma-tubulin complex component 2 OS=Arabidopsis thaliana GN=GCP2 PE=1 SV=1
BntWG10010160	Down	-4.14278	2.89184e-31	XP_010105838.1/2.2e-214/Root phototropism protein 3 [Morus notabilis] >EXC06572.1 Root phototropism protein 3 [Morus notabilis]	sp|Q9LFU0|DOT3_ARATH/3.3e-74/BTB/POZ domain-containing protein DOT3 OS=Arabidopsis thaliana GN=DOT3 PE=2 SV=1
BntWG10010168	Down	-1.76944	0.000737768	XP_010107351.1/1.1e-12/hypothetical protein L484_001168 [Morus notabilis] >EXC15378.1 hypothetical protein L484_001168 [Morus notabilis]	NA
BntWG10010173	Up	5.53173	1.30142e-12	XP_010091558.1/2.3e-62/hypothetical protein L484_000801 [Morus notabilis] >EXC36981.1 hypothetical protein L484_000801 [Morus notabilis]	sp|Q75HV0|CCP31_ORYSJ/2.0e-42/Cyclin-P3-1 OS=Oryza sativa subsp. japonica GN=CYCP3-1 PE=3 SV=1
BntWG10010174	Up	2.25609	2.09625e-06	XP_010091559.1/1.2e-71/hypothetical protein L484_000802 [Morus notabilis] >EXC36982.1 hypothetical protein L484_000802 [Morus notabilis]	sp|Q8GWW4|GUX2_ARATH/5.8e-34/UDP-glucuronate:xylan alpha-glucuronosyltransferase 2 OS=Arabidopsis thaliana GN=GUX2 PE=2 SV=1
BntWG10010195	Down	-3.772	0	XP_010102744.1/0.0e+00/putative linoleate 9S-lipoxygenase 5 [Morus notabilis] >EXB94013.1 putative linoleate 9S-lipoxygenase 5 [Morus notabilis]	sp|Q43191|LOX15_SOLTU/2.3e-306/Probable linoleate 9S-lipoxygenase 5 OS=Solanum tuberosum GN=LOX1.5 PE=2 SV=1
BntWG10010196	Down	-5.24421	3.37139e-280	XP_018845890.1/0.0e+00/PREDICTED: probable linoleate 9S-lipoxygenase 5 [Juglans regia]	sp|Q43191|LOX15_SOLTU/8.9e-312/Probable linoleate 9S-lipoxygenase 5 OS=Solanum tuberosum GN=LOX1.5 PE=2 SV=1
BntWG10010197	Down	-8.84146	1.58379e-45	XP_015875184.1/0.0e+00/PREDICTED: probable linoleate 9S-lipoxygenase 5 isoform X1 [Ziziphus jujuba]	sp|Q43191|LOX15_SOLTU/8.5e-304/Probable linoleate 9S-lipoxygenase 5 OS=Solanum tuberosum GN=LOX1.5 PE=2 SV=1
BntWG10010208	Down	-1.8932	1.30134e-05	XP_011657841.1/7.0e-72/PREDICTED: cyclin-H1-1 isoform X2 [Cucumis sativus]	sp|Q8W5S1|CCH11_ARATH/2.9e-46/Cyclin-H1-1 OS=Arabidopsis thaliana GN=CYCH1-1 PE=1 SV=1
BntWG10010226	Up	5.12483	2.11078e-08	XP_010099214.1/2.2e-159/Molybdopterin biosynthesis protein CNX2 [Morus notabilis] >EXB77328.1 Molybdopterin biosynthesis protein CNX2 [Morus notabilis]	sp|Q39055|CNX2_ARATH/1.8e-150/GTP 3',8-cyclase, mitochondrial OS=Arabidopsis thaliana GN=CNX2 PE=1 SV=1
BntWG10010242	Up	2.54901	0	XP_008361077.1/2.5e-163/PREDICTED: sodium transporter HKT1-like isoform X1 [Malus domestica]	sp|Q6H501|HKT6_ORYSJ/7.6e-133/Probable cation transporter HKT6 OS=Oryza sativa subsp. japonica GN=HKT6 PE=2 SV=2
BntWG10010249	Up	3.24505	0.000448806	XP_019167530.1/1.6e-09/PREDICTED: hornerin-like, partial [Ipomoea nil]	NA
BntWG10010250	Down	-9.18518	0	BAL04610.1/2.7e-123/class I chitinase LA-c [Morus alba]	sp|P29059|CHI3_TOBAC/1.4e-124/Endochitinase 3 OS=Nicotiana tabacum GN=CHN14 PE=3 SV=1
BntWG10010255	Down	-2.16506	4.15097e-11	BAL04610.1/1.9e-127/class I chitinase LA-c [Morus alba]	sp|P29059|CHI3_TOBAC/1.0e-125/Endochitinase 3 OS=Nicotiana tabacum GN=CHN14 PE=3 SV=1
BntWG10010259	Down	-4.88392	0	BAL04610.1/1.3e-128/class I chitinase LA-c [Morus alba]	sp|P29059|CHI3_TOBAC/7.1e-127/Endochitinase 3 OS=Nicotiana tabacum GN=CHN14 PE=3 SV=1
BntWG10010263	Down	-6.98131	9.33816e-248	OAY84822.1/2.9e-116/Basic endochitinase A [Ananas comosus]	sp|P29059|CHI3_TOBAC/4.4e-125/Endochitinase 3 OS=Nicotiana tabacum GN=CHN14 PE=3 SV=1
BntWG10010270	Down	-2.01697	3.22803e-59	XP_016647138.1/8.6e-104/PREDICTED: zinc finger BED domain-containing protein RICESLEEPER 1-like [Prunus mume]	sp|B9FJG3|RSLE1_ORYSJ/5.0e-48/Zinc finger BED domain-containing protein RICESLEEPER 1 OS=Oryza sativa subsp. japonica GN=Os05g0239150 PE=3 SV=1
BntWG10010305	Down	-4.89294	3.52758e-05	XP_010095980.1/3.1e-108/Flavonol sulfotransferase-like protein [Morus notabilis] >EXB62673.1 Flavonol sulfotransferase-like protein [Morus notabilis]	sp|Q8L5A7|SOT15_ARATH/2.2e-82/Cytosolic sulfotransferase 15 OS=Arabidopsis thaliana GN=SOT15 PE=1 SV=1
BntWG10010306	Down	-8.92847	9.33414e-48	EOY10476.1/3.3e-99/Sulfotransferase 2A, putative [Theobroma cacao]	sp|Q9M1V2|SOT5_ARATH/2.4e-78/Cytosolic sulfotransferase 5 OS=Arabidopsis thaliana GN=SOT5 PE=1 SV=1
BntWG10010309	Down	-3.70982	0	XP_002265783.1/1.4e-97/PREDICTED: cytosolic sulfotransferase 15 [Vitis vinifera] >CBI35245.3 unnamed protein product, partial [Vitis vinifera]	sp|Q8L5A7|SOT15_ARATH/1.2e-80/Cytosolic sulfotransferase 15 OS=Arabidopsis thaliana GN=SOT15 PE=1 SV=1
BntWG10010311	Down	-1.94311	5.53451e-24	XP_008375632.1/2.6e-178/PREDICTED: uncharacterized protein LOC103438869 isoform X1 [Malus domestica] >XP_008375633.1 PREDICTED: uncharacterized protein LOC103438869 isoform X1 [Malus domestica] >XP_008375634.1 PREDICTED: uncharacterized protein LOC103438869 isoform X1 [Malus domestica] >XP_017188909.1 PREDICTED: uncharacterized protein LOC103438869 isoform X1 [Malus domestica] >XP_017188910.1 PRE…	NA
BntWG10010320	Up	4.00816	0.0021036	XP_010097693.1/3.1e-86/putative glutathione S-transferase [Morus notabilis] >EXB70648.1 putative glutathione S-transferase [Morus notabilis]	sp|P32110|GSTX6_SOYBN/1.6e-55/Probable glutathione S-transferase OS=Glycine max GN=HSP26-A PE=2 SV=1
BntWG10010335	Up	8.50785	1.1478e-37	XP_010097678.1/0.0e+00/hypothetical protein L484_023818 [Morus notabilis] >EXB70633.1 hypothetical protein L484_023818 [Morus notabilis]	sp|F4IQK5|VCL21_ARATH/5.0e-08/Vicilin-like seed storage protein At2g18540 OS=Arabidopsis thaliana GN=At2g18540 PE=3 SV=1
BntWG10010346	Up	1.80719	5.38706e-05	XP_009038287.1/2.1e-10/hypothetical protein AURANDRAFT_71898, partial [Aureococcus anophagefferens] >EGB07050.1 hypothetical protein AURANDRAFT_71898, partial [Aureococcus anophagefferens]	sp|Q946J8|LHP1_ARATH/6.8e-70/Chromo domain-containing protein LHP1 OS=Arabidopsis thaliana GN=LHP1 PE=1 SV=2
BntWG10010362	Up	3.98269	0.00229129	XP_015886374.1/6.9e-117/PREDICTED: carboxypeptidase SOL1 isoform X1 [Ziziphus jujuba]	sp|Q9M9H7|SOL1_ARATH/1.9e-98/Carboxypeptidase SOL1 OS=Arabidopsis thaliana GN=SOL1 PE=2 SV=1
BntWG10010369	Up	4.89666	3.60788e-05	CAN62815.1/1.7e-221/hypothetical protein VITISV_031884 [Vitis vinifera]	sp|F4IRQ5|THG1_ARATH/6.6e-207/tRNA(His) guanylyltransferase 1 OS=Arabidopsis thaliana GN=THG1 PE=1 SV=1
BntWG10010374	Up	4.4676	0.000343272	XP_010089425.1/4.8e-44/hypothetical protein L484_002725 [Morus notabilis] >XP_010099101.1 hypothetical protein L484_001241 [Morus notabilis] >EXB37791.1 hypothetical protein L484_002725 [Morus notabilis] >EXB76817.1 hypothetical protein L484_001241 [Morus notabilis]	NA
BntWG10010381	Down	-8.27733	2.54219e-33	XP_010111091.1/1.3e-45/hypothetical protein L484_015147 [Morus notabilis] >EXC29953.1 hypothetical protein L484_015147 [Morus notabilis]	sp|Q8W3Z3|CAS2_BETPL/4.9e-42/Cycloartenol synthase 2 OS=Betula platyphylla GN=CASBPX2 PE=1 SV=1
BntWG10010427	Up	5.54175	2.7183e-266	XP_010086736.1/1.0e-53/MLP-like protein 328 [Morus notabilis] >EXB23152.1 MLP-like protein 328 [Morus notabilis]	sp|Q9ZVF3|ML328_ARATH/1.3e-29/MLP-like protein 328 OS=Arabidopsis thaliana GN=MLP328 PE=2 SV=1
BntWG10010440	Up	4.48065	0.000323258	XP_010110716.1/8.5e-248/hypothetical protein L484_009204 [Morus notabilis] >EXC27881.1 hypothetical protein L484_009204 [Morus notabilis]	sp|O64705|PP184_ARATH/1.4e-175/Pentatricopeptide repeat-containing protein At2g34400 OS=Arabidopsis thaliana GN=PCMP-E23 PE=3 SV=2
BntWG10010441	Down	-1.97238	1.97985e-69	XP_010088705.1/9.6e-115/hypothetical protein L484_016491 [Morus notabilis] >EXB36886.1 hypothetical protein L484_016491 [Morus notabilis]	NA
BntWG10010442	Up	2.73456	2.43189e-05	XP_015891191.1/3.9e-141/PREDICTED: cinnamoyl-CoA reductase 2-like [Ziziphus jujuba]	sp|Q9S9N9|CCR1_ARATH/2.8e-59/Cinnamoyl-CoA reductase 1 OS=Arabidopsis thaliana GN=CCR1 PE=1 SV=1
BntWG10010450	Down	-5.24431	3.33652e-06	XP_010088783.1/1.9e-193/Digestive organ expansion factor-like protein [Morus notabilis] >EXB36966.1 Digestive organ expansion factor-like protein [Morus notabilis]	NA
BntWG10010452	Down	-1.9626	1.3901e-18	XP_015897232.1/5.9e-275/PREDICTED: phosphoinositide phosphatase SAC8 isoform X2 [Ziziphus jujuba]	sp|Q96328|SAC8_ARATH/3.7e-234/Phosphoinositide phosphatase SAC8 OS=Arabidopsis thaliana GN=SAC8 PE=2 SV=1
BntWG10010510	Up	7.55749	0	XP_010112404.1/8.9e-204/Omega-hydroxypalmitate O-feruloyl transferase [Morus notabilis] >EXC33399.1 Omega-hydroxypalmitate O-feruloyl transferase [Morus notabilis]	sp|Q94CD1|HHT1_ARATH/6.2e-186/Omega-hydroxypalmitate O-feruloyl transferase OS=Arabidopsis thaliana GN=HHT1 PE=1 SV=1
BntWG10010511	Down	-4.98188	2.03512e-05	XP_010110926.1/3.2e-50/hypothetical protein L484_005657 [Morus notabilis] >EXC29149.1 hypothetical protein L484_005657 [Morus notabilis]	sp|Q9LSD8|MUB4_ARATH/4.1e-42/Membrane-anchored ubiquitin-fold protein 4 OS=Arabidopsis thaliana GN=MUB4 PE=1 SV=1
BntWG10010523	Up	2.3485	3.70187e-10	XP_010110938.1/7.3e-75/Shikimate kinase [Morus notabilis] >EXC29161.1 Shikimate kinase [Morus notabilis]	sp|Q9LW20|SKL1_ARATH/1.6e-63/Probable inactive shikimate kinase like 1, chloroplastic OS=Arabidopsis thaliana GN=SKL1 PE=2 SV=1
BntWG10010528	Down	-1.97488	5.09697e-45	XP_010096062.1/2.5e-63/hypothetical protein L484_008718 [Morus notabilis] >EXB62868.1 hypothetical protein L484_008718 [Morus notabilis]	sp|B9RH17|CSPLA_RICCO/6.2e-43/CASP-like protein 1F2 OS=Ricinus communis GN=RCOM_1446020 PE=2 SV=1
BntWG10010529	Down	-3.72783	1.38787e-99	XP_010096061.1/5.2e-201/hypothetical protein L484_008717 [Morus notabilis] >EXB62867.1 hypothetical protein L484_008717 [Morus notabilis]	NA
BntWG10010540	Down	-2.31376	0.000300803	NA	NA
BntWG10010544	Up	2.31612	2.56112e-10	XP_008231031.1/3.1e-257/PREDICTED: aspartokinase 2, chloroplastic isoform X1 [Prunus mume]	sp|O23653|AK2_ARATH/3.8e-228/Aspartokinase 2, chloroplastic OS=Arabidopsis thaliana GN=AK2 PE=1 SV=2
BntWG10010549	Down	-5.33879	1.6124e-06	XP_015893914.1/6.3e-273/PREDICTED: histone-lysine N-methyltransferase, H3 lysine-9 specific SUVH4 [Ziziphus jujuba]	sp|Q8GZB6|SUVH4_ARATH/1.6e-204/Histone-lysine N-methyltransferase, H3 lysine-9 specific SUVH4 OS=Arabidopsis thaliana GN=SUVH4 PE=1 SV=2
BntWG10010555	Up	5.98544	7.32939e-76	XP_007032067.2/1.3e-29/PREDICTED: lipid transfer-like protein VAS [Theobroma cacao]	sp|Q9FFY3|VAS_ARATH/2.1e-24/Lipid transfer-like protein VAS OS=Arabidopsis thaliana GN=VAS PE=2 SV=1
BntWG10010557	Down	-1.97742	1.79574e-06	XP_021806956.1/0.0e+00/cycloartenol synthase 2 [Prunus avium] >XP_021806957.1 cycloartenol synthase 2 [Prunus avium] >XP_021806958.1 cycloartenol synthase 2 [Prunus avium]	sp|Q2XPU6|CAS1_RICCO/0.0e+00/Cycloartenol synthase OS=Ricinus communis PE=1 SV=1
BntWG10010558	Up	8.30471	1.18537e-33	KDP41883.1/0.0e+00/hypothetical protein JCGZ_26901 [Jatropha curcas]	sp|F4JFJ3|Y3206_ARATH/4.2e-233/ATP-dependent DNA helicase At3g02060, chloroplastic OS=Arabidopsis thaliana GN=At3g02060 PE=2 SV=1
BntWG10010562	Down	-1.94647	0.00011944	AFD33359.1/0.0e+00/acyl-activating enzyme 15 [Cannabis sativa]	sp|B9DGD6|ACS_ARATH/0.0e+00/Acetyl-coenzyme A synthetase, chloroplastic/glyoxysomal OS=Arabidopsis thaliana GN=ACS PE=1 SV=1
BntWG10010567	Up	4.09563	2.24067e-05	XP_021631185.1/2.0e-114/3-ketoacyl-CoA thiolase 2, peroxisomal-like [Manihot esculenta] >OAY34729.1 hypothetical protein MANES_12G042300 [Manihot esculenta]	sp|Q56WD9|THIK2_ARATH/3.3e-106/3-ketoacyl-CoA thiolase 2, peroxisomal OS=Arabidopsis thaliana GN=PED1 PE=1 SV=2
BntWG10010571	Down	-2.79919	0.000661671	XP_022141628.1/4.1e-58/leucine-rich repeat extensin-like protein 3 [Momordica charantia]	sp|P21997|SSGP_VOLCA/1.6e-22/Sulfated surface glycoprotein 185 OS=Volvox carteri PE=1 SV=1
BntWG10010588	Up	1.93978	3.88015e-12	XP_010110490.1/3.0e-78/hypothetical protein L484_003537 [Morus notabilis] >EXC26591.1 hypothetical protein L484_003537 [Morus notabilis]	sp|P16273|PRPX_HORVU/7.6e-42/Pathogen-related protein OS=Hordeum vulgare PE=2 SV=2
BntWG10010599	Down	-1.90575	6.50312e-32	XP_015866164.1/2.0e-132/PREDICTED: uncharacterized protein At1g28695-like [Ziziphus jujuba]	sp|Q3E6Y3|Y1869_ARATH/3.0e-85/Uncharacterized protein At1g28695 OS=Arabidopsis thaliana GN=At1g28695 PE=2 SV=1
BntWG10010635	Down	-2.6015	6.48297e-101	XP_010097749.1/2.4e-264/hypothetical protein L484_023890 [Morus notabilis] >EXB70704.1 hypothetical protein L484_023890 [Morus notabilis]	NA
BntWG10010636	Down	-5.27279	2.69153e-06	XP_020412045.1/1.2e-248/protein ECERIFERUM 1 [Prunus persica] >XP_007220541.2 protein ECERIFERUM 1 [Prunus persica] >ONI22187.1 hypothetical protein PRUPE_2G112800 [Prunus persica] >ONI22195.1 hypothetical protein PRUPE_2G113500 [Prunus persica]	sp|F4HVY0|CER1_ARATH/1.5e-208/Protein ECERIFERUM 1 OS=Arabidopsis thaliana GN=CER1 PE=1 SV=1
BntWG10010662	Up	3.65087	0.000330979	NA	NA
BntWG10010663	Down	-5.54765	2.75359e-07	XP_010095637.1/0.0e+00/Aspartate--tRNA ligase [Morus notabilis] >EXB61544.1 Aspartate--tRNA ligase [Morus notabilis]	sp|F4JJT9|SYDM_ARATH/3.3e-295/Aspartate--tRNA ligase, chloroplastic/mitochondrial OS=Arabidopsis thaliana GN=At4g33760 PE=2 SV=1
BntWG10010682	Down	-1.82128	0	XP_010090330.1/3.5e-284/hypothetical protein L484_024995 [Morus notabilis] >EXB39300.1 hypothetical protein L484_024995 [Morus notabilis]	sp|Q39134|AAP3_ARATH/1.3e-206/Amino acid permease 3 OS=Arabidopsis thaliana GN=AAP3 PE=1 SV=2
BntWG10010693	Down	-6.74699	4.00359e-14	XP_015893369.1/4.3e-227/PREDICTED: exoglucanase/xylanase-like [Ziziphus jujuba]	NA
BntWG10010699	Up	1.73609	2.35801e-06	XP_010090310.1/1.1e-31/Chaperone protein dnaJ 11 [Morus notabilis] >EXB39280.1 Chaperone protein dnaJ 11 [Morus notabilis]	sp|Q9FYB5|DNJ11_ARATH/5.7e-22/Chaperone protein dnaJ 11, chloroplastic OS=Arabidopsis thaliana GN=ATJ11 PE=1 SV=2
BntWG10010704	Up	3.64809	4.89113e-254	XP_010090301.1/1.9e-72/hypothetical protein L484_024966 [Morus notabilis] >EXB39271.1 hypothetical protein L484_024966 [Morus notabilis]	sp|Q84TH6|DIR23_ARATH/9.3e-64/Dirigent protein 23 OS=Arabidopsis thaliana GN=DIR23 PE=2 SV=1
BntWG10010713	Down	-2.69537	2.88279e-208	XP_015893446.1/1.2e-118/PREDICTED: putative amidase C869.01 [Ziziphus jujuba]	sp|B6U151|GATA_MAIZE/3.3e-15/Glutamyl-tRNA(Gln) amidotransferase subunit A, chloroplastic/mitochondrial OS=Zea mays GN=GATA PE=2 SV=1
BntWG10010714	Down	-5.41609	8.61174e-07	XP_010090298.1/1.8e-192/Putative amidase [Morus notabilis] >EXB39268.1 Putative amidase [Morus notabilis]	sp|Q7X8Z8|GATA_ORYSJ/9.0e-19/Glutamyl-tRNA(Gln) amidotransferase subunit A, chloroplastic/mitochondrial OS=Oryza sativa subsp. japonica GN=GATA PE=3 SV=3
BntWG10010716	Down	-5.03185	0	XP_010090296.1/1.6e-160/hypothetical protein L484_024961 [Morus notabilis] >EXB39266.1 hypothetical protein L484_024961 [Morus notabilis]	sp|P21997|SSGP_VOLCA/3.2e-12/Sulfated surface glycoprotein 185 OS=Volvox carteri PE=1 SV=1
BntWG10010717	Up	3.27986	7.27486e-17	XP_015893428.1/3.0e-118/PREDICTED: eukaryotic translation initiation factor 4B3 [Ziziphus jujuba]	sp|Q9SZP8|IF4B3_ARATH/5.6e-93/Eukaryotic translation initiation factor 4B3 OS=Arabidopsis thaliana GN=EIF4B3 PE=1 SV=1
BntWG10010738	Down	-3.19218	2.60918e-119	XP_010088679.1/1.8e-145/putative aquaporin PIP1-4 [Morus notabilis] >EXB36846.1 putative aquaporin PIP1-4 [Morus notabilis]	sp|Q9ATN0|PIP16_MAIZE/6.4e-26/Aquaporin PIP1-6 OS=Zea mays GN=PIP1-6 PE=2 SV=1
BntWG10010747	Down	-4.35501	0.000546698	XP_015889434.1/6.3e-78/PREDICTED: uncharacterized protein LOC107424212 isoform X1 [Ziziphus jujuba]	NA
BntWG10010749	Down	-4.4181	1.16956e-20	XP_015889433.1/9.5e-57/PREDICTED: GATA transcription factor 4 [Ziziphus jujuba]	sp|O49743|GATA4_ARATH/2.5e-46/GATA transcription factor 4 OS=Arabidopsis thaliana GN=GATA4 PE=2 SV=1
BntWG10010765	Down	-2.25487	0.00011552	XP_010089257.1/6.9e-119/Squamosa promoter-binding-like protein 7 [Morus notabilis] >EXB37582.1 Squamosa promoter-binding-like protein 7 [Morus notabilis]	sp|Q7XT42|SPL7_ORYSJ/6.8e-47/Squamosa promoter-binding-like protein 7 OS=Oryza sativa subsp. japonica GN=SPL7 PE=2 SV=2
BntWG10010785	Down	-4.45127	1.26434e-06	XP_021804712.1/3.5e-257/carotenoid cleavage dioxygenase 7, chloroplastic [Prunus avium]	sp|Q7XJM2|CCD7_ARATH/1.7e-219/Carotenoid cleavage dioxygenase 7, chloroplastic OS=Arabidopsis thaliana GN=CCD7 PE=1 SV=1
BntWG10010786	Down	-4.87448	3.93737e-05	XP_008228083.1/1.7e-25/PREDICTED: uncharacterized protein LOC103327530 [Prunus mume]	NA
BntWG10010798	Down	-2.41813	1.42583e-09	XP_015887656.1/3.3e-69/PREDICTED: ethylene-responsive transcription factor ERF034 [Ziziphus jujuba]	sp|Q8LBQ7|ERF34_ARATH/2.3e-59/Ethylene-responsive transcription factor ERF034 OS=Arabidopsis thaliana GN=ERF034 PE=2 SV=2
BntWG10010819	Up	2.97933	3.38531e-29	XP_010089303.1/3.7e-116/Homeobox-leucine zipper protein HAT3 [Morus notabilis] >EXB37628.1 Homeobox-leucine zipper protein HAT3 [Morus notabilis]	sp|P46602|HAT3_ARATH/5.4e-88/Homeobox-leucine zipper protein HAT3 OS=Arabidopsis thaliana GN=HAT3 PE=1 SV=2
BntWG10010837	Up	2.10127	6.37054e-09	XP_021654032.1/3.7e-55/dirigent protein 1-like [Hevea brasiliensis]	sp|Q84TH6|DIR23_ARATH/3.0e-22/Dirigent protein 23 OS=Arabidopsis thaliana GN=DIR23 PE=2 SV=1
BntWG10010838	Up	3.56275	2.58289e-06	XP_010089477.1/7.9e-165/S-type anion channel SLAH1 [Morus notabilis] >EXB37870.1 S-type anion channel SLAH1 [Morus notabilis]	sp|Q5E930|SLAH1_ARATH/1.1e-115/S-type anion channel SLAH1 OS=Arabidopsis thaliana GN=SLAH1 PE=2 SV=1
BntWG10010844	Up	7.94079	1.80469e-27	XP_015877769.1/7.6e-234/PREDICTED: aspartic proteinase A1-like [Ziziphus jujuba] >XP_015877770.1 PREDICTED: aspartic proteinase A1-like [Ziziphus jujuba]	sp|O65390|APA1_ARATH/3.3e-210/Aspartic proteinase A1 OS=Arabidopsis thaliana GN=APA1 PE=1 SV=1
BntWG10010859	Down	-2.78191	3.03233e-27	XP_010089469.1/8.8e-189/Cellulose synthase-like protein H1 [Morus notabilis] >EXB37862.1 Cellulose synthase-like protein H1 [Morus notabilis]	sp|Q339N5|CSLH1_ORYSJ/3.5e-126/Cellulose synthase-like protein H1 OS=Oryza sativa subsp. japonica GN=CSLH1 PE=2 SV=2
BntWG10010861	Down	-3.56818	7.20822e-34	XP_010089468.1/2.2e-52/Cellulose synthase-like protein H1 [Morus notabilis] >EXB37861.1 Cellulose synthase-like protein H1 [Morus notabilis]	sp|Q7XUT9|CSLH2_ORYSJ/2.5e-29/Cellulose synthase-like protein H2 OS=Oryza sativa subsp. japonica GN=CSLH2 PE=3 SV=3
BntWG10010862	Down	-2.51344	5.37065e-16	XP_010089466.1/4.6e-56/Cellulose synthase-like protein H1 [Morus notabilis] >EXB37859.1 Cellulose synthase-like protein H1 [Morus notabilis]	sp|Q339N5|CSLH1_ORYSJ/2.5e-38/Cellulose synthase-like protein H1 OS=Oryza sativa subsp. japonica GN=CSLH1 PE=2 SV=2
BntWG10010863	Down	-2.01866	0	XP_010089468.1/2.1e-277/Cellulose synthase-like protein H1 [Morus notabilis] >EXB37861.1 Cellulose synthase-like protein H1 [Morus notabilis]	sp|Q339N5|CSLH1_ORYSJ/2.0e-187/Cellulose synthase-like protein H1 OS=Oryza sativa subsp. japonica GN=CSLH1 PE=2 SV=2
BntWG10010891	Down	-5.13098	7.54952e-06	XP_010089444.1/5.1e-131/hypothetical protein L484_004076 [Morus notabilis] >EXB37817.1 hypothetical protein L484_004076 [Morus notabilis]	NA
BntWG10010895	Up	6.83675	8.80972e-15	XP_010089440.1/2.1e-111/Homeobox protein [Morus notabilis] >EXB37813.1 Homeobox protein [Morus notabilis]	sp|O22299|LET6_SOLLC/6.6e-94/Homeobox protein knotted-1-like LET6 OS=Solanum lycopersicum GN=LET6 PE=2 SV=1
BntWG10010905	Down	-3.24399	0	XP_010110634.1/3.7e-257/Endoglucanase 11 [Morus notabilis] >EXC27256.1 Endoglucanase 11 [Morus notabilis]	sp|O48766|GUN11_ARATH/5.3e-232/Endoglucanase 11 OS=Arabidopsis thaliana GN=At2g32990 PE=2 SV=1
BntWG10010943	Up	6.92249	1.64685e-15	OMP07256.1/7.1e-88/Oligosaccharide biosynthesis protein Alg14-like protein [Corchorus olitorius]	NA
BntWG10010956	Up	2.92861	0.000126052	XP_010102741.1/1.5e-207/L-galactono-1,4-lactone dehydrogenase [Morus notabilis] >EXB93993.1 L-galactono-1,4-lactone dehydrogenase [Morus notabilis]	sp|Q9SU56|GLDH_ARATH/1.8e-189/L-galactono-1,4-lactone dehydrogenase, mitochondrial OS=Arabidopsis thaliana GN=GLDH PE=1 SV=1
BntWG10010990	Down	-1.84846	3.04159e-11	XP_015898021.1/1.9e-125/PREDICTED: protein IQ-DOMAIN 14 [Ziziphus jujuba]	sp|Q8LPG9|IQD14_ARATH/6.9e-19/Protein IQ-DOMAIN 14 OS=Arabidopsis thaliana GN=IQD14 PE=1 SV=1
BntWG10010991	Down	-7.04038	1.17762e-16	XP_015900524.1/3.2e-260/PREDICTED: 25S rRNA (cytosine-C(5))-methyltransferase nop2 [Ziziphus jujuba]	NA
BntWG10010994	Up	8.2712	4.9676e-33	XP_010106301.1/0.0e+00/Magnesium-transporting ATPase, P-type 1 [Morus notabilis] >EXC09718.1 Magnesium-transporting ATPase, P-type 1 [Morus notabilis]	sp|Q9LU41|ACA9_ARATH/8.0e-50/Calcium-transporting ATPase 9, plasma membrane-type OS=Arabidopsis thaliana GN=ACA9 PE=2 SV=2
BntWG10011001	Up	9.77423	3.18773e-75	XP_008351633.1/2.0e-109/PREDICTED: glucan endo-1,3-beta-glucosidase, basic isoform-like [Malus domestica]	sp|P52408|E13B_PRUPE/1.6e-103/Glucan endo-1,3-beta-glucosidase, basic isoform OS=Prunus persica GN=GNS1 PE=3 SV=1
BntWG10011002	Up	11.3757	4.1905e-175	XP_008351633.1/9.6e-112/PREDICTED: glucan endo-1,3-beta-glucosidase, basic isoform-like [Malus domestica]	sp|P52408|E13B_PRUPE/8.5e-105/Glucan endo-1,3-beta-glucosidase, basic isoform OS=Prunus persica GN=GNS1 PE=3 SV=1
BntWG10011009	Up	5.16763	6.166e-06	XP_015898048.1/1.8e-152/PREDICTED: cytokinin dehydrogenase 1 isoform X2 [Ziziphus jujuba]	sp|O22213|CKX1_ARATH/9.1e-138/Cytokinin dehydrogenase 1 OS=Arabidopsis thaliana GN=CKX1 PE=1 SV=1
BntWG10011158	Down	-1.75799	3.3857e-40	XP_021974557.1/4.5e-242/LRR receptor-like serine/threonine-protein kinase GSO1 [Helianthus annuus]	sp|C0LGQ5|GSO1_ARATH/5.8e-93/LRR receptor-like serine/threonine-protein kinase GSO1 OS=Arabidopsis thaliana GN=GSO1 PE=1 SV=1
BntWG10011161	Down	-3.84982	1.45966e-13	XP_010111252.1/1.0e-161/3-hydroxybenzoate 6-hydroxylase 1 [Morus notabilis] >EXC30730.1 3-hydroxybenzoate 6-hydroxylase 1 [Morus notabilis]	sp|O81815|MO1_ARATH/9.3e-99/Monooxygenase 1 OS=Arabidopsis thaliana GN=MO1 PE=2 SV=1
BntWG10011212	Up	6.09563	8.88032e-10	ONI11567.1/3.4e-156/hypothetical protein PRUPE_4G113800 [Prunus persica]	sp|Q9FKE9|RHD32_ARATH/5.9e-97/Protein ROOT HAIR DEFECTIVE 3 homolog 2 OS=Arabidopsis thaliana GN=At5g45160 PE=2 SV=1
BntWG10011231	Up	2.23056	0.00207548	XP_015884012.1/0.0e+00/PREDICTED: probable metal-nicotianamine transporter YSL8 isoform X1 [Ziziphus jujuba]	sp|Q9SHY2|YSL7_ARATH/6.4e-302/Probable metal-nicotianamine transporter YSL7 OS=Arabidopsis thaliana GN=YSL7 PE=2 SV=1
BntWG10011242	Down	-2.14239	0.000283805	XP_021662645.1/4.2e-61/O-glucosyltransferase rumi homolog isoform X3 [Hevea brasiliensis] >XP_021662646.1 O-glucosyltransferase rumi homolog isoform X4 [Hevea brasiliensis]	NA
BntWG10011248	Down	-1.74824	3.31247e-72	XP_021289639.1/9.2e-68/LRR receptor-like serine/threonine-protein kinase GSO2 isoform X1 [Herrania umbratica]	sp|O65440|BAME3_ARATH/2.5e-17/Leucine-rich repeat receptor-like serine/threonine-protein kinase BAM3 OS=Arabidopsis thaliana GN=BAM3 PE=2 SV=3
BntWG10011251	Down	-2.36553	9.22536e-07	XP_009349049.1/2.5e-64/PREDICTED: kinase-interacting family protein-like [Pyrus x bretschneideri]	sp|Q9SX73|KIP1L_ARATH/4.9e-20/Kinase-interacting family protein OS=Arabidopsis thaliana GN=At1g48405 PE=2 SV=1
BntWG10011261	Up	4.23313	0.000926241	XP_010099669.1/0.0e+00/Sucrose synthase 2 [Morus notabilis] >EXB80246.1 Sucrose synthase 2 [Morus notabilis]	sp|Q9FX32|SUS6_ARATH/0.0e+00/Sucrose synthase 6 OS=Arabidopsis thaliana GN=SUS6 PE=1 SV=1
BntWG10011265	Down	-5.0793	1.07521e-05	XP_008346892.1/5.5e-118/PREDICTED: uncharacterized protein At4g15970-like [Malus domestica] >XP_008346893.1 PREDICTED: uncharacterized protein At4g15970-like [Malus domestica]	sp|P0C042|Y4597_ARATH/3.0e-84/Uncharacterized protein At4g15970 OS=Arabidopsis thaliana GN=At4g15970 PE=2 SV=1
BntWG10011267	Up	3.4676	0.000804909	XP_017192742.1/2.4e-119/PREDICTED: uncharacterized protein At4g15970-like isoform X1 [Malus domestica]	sp|P0C042|Y4597_ARATH/1.5e-84/Uncharacterized protein At4g15970 OS=Arabidopsis thaliana GN=At4g15970 PE=2 SV=1
BntWG10011271	Up	1.91506	1.11696e-10	XP_016650315.1/6.1e-235/PREDICTED: putative amidohydrolase YtcJ isoform X1 [Prunus mume]	NA
BntWG10011274	Down	-1.75697	0.000279243	XP_010099679.1/3.7e-272/Homeobox-leucine zipper protein HDG11 [Morus notabilis] >EXB80256.1 Homeobox-leucine zipper protein HDG11 [Morus notabilis]	sp|Q9FX31|HDG11_ARATH/4.1e-199/Homeobox-leucine zipper protein HDG11 OS=Arabidopsis thaliana GN=HDG11 PE=1 SV=1
BntWG10011280	Up	2.17447	3.35355e-71	XP_010099688.1/3.8e-96/Transcription factor [Morus notabilis] >EXB80265.1 Transcription factor [Morus notabilis]	sp|Q6R0C4|MYB52_ARATH/4.1e-71/Transcription factor MYB52 OS=Arabidopsis thaliana GN=MYB52 PE=2 SV=1
BntWG10011283	Up	2.20311	1.08261e-21	XP_010099692.1/7.1e-237/Glutamate decarboxylase [Morus notabilis] >EXB80269.1 Glutamate decarboxylase [Morus notabilis]	sp|Q9LSH2|DCE5_ARATH/7.2e-218/Glutamate decarboxylase 5 OS=Arabidopsis thaliana GN=GAD5 PE=2 SV=1
BntWG10011296	Up	1.92552	1.0165e-149	XP_010090719.1/7.7e-211/Receptor-like protein 12 [Morus notabilis] >EXB40438.1 Receptor-like protein 12 [Morus notabilis]	sp|Q9C9H7|RLP12_ARATH/3.1e-79/Receptor-like protein 12 OS=Arabidopsis thaliana GN=RLP12 PE=2 SV=2
BntWG10011301	Up	8.35857	1.12726e-34	XP_015900091.1/7.8e-117/PREDICTED: uncharacterized protein LOC107433325 isoform X1 [Ziziphus jujuba]	sp|Q84WU2|UBP13_ARATH/3.0e-20/Ubiquitin carboxyl-terminal hydrolase 13 OS=Arabidopsis thaliana GN=UBP13 PE=1 SV=1
BntWG10011306	Down	-4.54888	0.000226267	XP_010559216.1/3.6e-223/PREDICTED: squamosa promoter-binding-like protein 1 [Tarenaya hassleriana]	sp|Q9S7P5|SPL12_ARATH/1.7e-124/Squamosa promoter-binding-like protein 12 OS=Arabidopsis thaliana GN=SPL12 PE=1 SV=1
BntWG10011327	Down	-3.45127	0.000842491	XP_021833926.1/1.6e-144/shikimate O-hydroxycinnamoyltransferase-like [Prunus avium]	sp|Q8GSM7|HST_TOBAC/2.8e-133/Shikimate O-hydroxycinnamoyltransferase OS=Nicotiana tabacum GN=HST PE=1 SV=1
BntWG10011340	Down	-2.97292	1.80676e-69	XP_007211179.1/0.0e+00/probable serine/threonine protein kinase IREH1 isoform X1 [Prunus persica] >ONI09388.1 hypothetical protein PRUPE_5G235400 [Prunus persica]	sp|F4J6F6|IREH1_ARATH/0.0e+00/Probable serine/threonine protein kinase IREH1 OS=Arabidopsis thaliana GN=IREH1 PE=1 SV=1
BntWG10011348	Down	-5.45127	2.469e-22	XP_009347128.1/6.0e-56/PREDICTED: dirigent protein 22-like [Pyrus x bretschneideri]	sp|Q84TH6|DIR23_ARATH/1.0e-20/Dirigent protein 23 OS=Arabidopsis thaliana GN=DIR23 PE=2 SV=1
BntWG10011365	Up	4.63927	0.000149788	XP_010089491.1/9.1e-151/Arogenate dehydratase/prephenate dehydratase 1 [Morus notabilis] >EXB37884.1 Arogenate dehydratase/prephenate dehydratase 1 [Morus notabilis]	sp|Q9SA96|AROD1_ARATH/1.6e-112/Arogenate dehydratase/prephenate dehydratase 1, chloroplastic OS=Arabidopsis thaliana GN=ADT1 PE=1 SV=1
BntWG10011370	Down	-3.36718	2.66296e-271	XP_010104592.1/4.4e-204/putative beta-1,3-galactosyltransferase 2 [Morus notabilis] >EXC01255.1 putative beta-1,3-galactosyltransferase 2 [Morus notabilis]	sp|A8MRC7|B3GT2_ARATH/3.9e-189/Probable beta-1,3-galactosyltransferase 2 OS=Arabidopsis thaliana GN=B3GALT2 PE=2 SV=1
BntWG10011373	Up	4.93511	2.85693e-05	XP_015866327.1/5.2e-275/PREDICTED: NEDD8-activating enzyme E1 regulatory subunit-like [Ziziphus jujuba]	sp|P42744|AXR1_ARATH/4.0e-248/NEDD8-activating enzyme E1 regulatory subunit AXR1 OS=Arabidopsis thaliana GN=AXR1 PE=1 SV=1
BntWG10011378	Down	-1.77336	0	XP_003543388.1/0.0e+00/PREDICTED: aconitate hydratase, cytoplasmic [Glycine max] >KRH22567.1 hypothetical protein GLYMA_13G308700 [Glycine max]	sp|P49608|ACOC_CUCMA/0.0e+00/Aconitate hydratase, cytoplasmic OS=Cucurbita maxima PE=2 SV=1
BntWG10011391	Down	-2.02353	0	XP_010109517.1/0.0e+00/Homeobox-leucine zipper protein HDG2 [Morus notabilis] >EXC23121.1 Homeobox-leucine zipper protein HDG2 [Morus notabilis]	sp|Q0J9X2|ROC2_ORYSJ/0.0e+00/Homeobox-leucine zipper protein ROC2 OS=Oryza sativa subsp. japonica GN=ROC2 PE=2 SV=1
BntWG10011393	Up	5.25837	3.18407e-06	XP_010109518.1/1.0e-44/hypothetical protein L484_018253 [Morus notabilis] >EXC23122.1 hypothetical protein L484_018253 [Morus notabilis]	NA
BntWG10011417	Up	5.44646	7.13642e-07	XP_017637691.1/0.0e+00/PREDICTED: potassium transporter 10-like [Gossypium arboreum] >XP_017637692.1 PREDICTED: potassium transporter 10-like [Gossypium arboreum] >XP_017637693.1 PREDICTED: potassium transporter 10-like [Gossypium arboreum]	sp|Q9SA05|POT10_ARATH/0.0e+00/Potassium transporter 10 OS=Arabidopsis thaliana GN=POT10 PE=2 SV=2
BntWG10011436	Up	2.27917	1.92429e-05	XP_010095935.1/9.9e-143/Metal tolerance protein 10 [Morus notabilis] >EXB62628.1 Metal tolerance protein 10 [Morus notabilis]	sp|Q0WU02|MTP10_ARATH/2.2e-126/Metal tolerance protein 10 OS=Arabidopsis thaliana GN=MTP10 PE=2 SV=1
BntWG10011437	Down	-4.87611	8.87243e-103	XP_010099896.1/8.0e-62/Nuclear transcription factor Y subunit B-3 [Morus notabilis] >EXB80825.1 Nuclear transcription factor Y subunit B-3 [Morus notabilis]	sp|Q0J7P4|HD5_ORYSJ/3.0e-45/Nuclear transcription factor Y subunit B-11 OS=Oryza sativa subsp. japonica GN=HD5 PE=1 SV=1
BntWG10011438	Down	-3.99184	0.00217173	XP_015876064.1/1.2e-183/PREDICTED: metal tolerance protein 9-like [Ziziphus jujuba]	sp|Q0WU02|MTP10_ARATH/6.7e-150/Metal tolerance protein 10 OS=Arabidopsis thaliana GN=MTP10 PE=2 SV=1
BntWG10011440	Up	1.77601	4.90431e-11	XP_010095940.1/6.3e-113/hypothetical protein L484_023928 [Morus notabilis] >EXB62633.1 hypothetical protein L484_023928 [Morus notabilis]	NA
BntWG10011441	Down	-2.52182	6.76639e-195	XP_018809185.1/6.7e-127/PREDICTED: peroxidase 47 [Juglans regia]	sp|Q9SZB9|PER47_ARATH/1.5e-118/Peroxidase 47 OS=Arabidopsis thaliana GN=PER47 PE=2 SV=2
BntWG10011445	Down	-1.88257	2.58437e-06	XP_015877374.1/9.3e-128/PREDICTED: putative receptor-like protein kinase At3g47110 [Ziziphus jujuba]	sp|C0LGT6|EFR_ARATH/1.0e-94/LRR receptor-like serine/threonine-protein kinase EFR OS=Arabidopsis thaliana GN=EFR PE=1 SV=1
BntWG10011452	Up	1.7737	0.00310739	XP_011470625.1/1.2e-124/PREDICTED: probable LRR receptor-like serine/threonine-protein kinase At3g47570 [Fragaria vesca subsp. vesca]	sp|C0LGT6|EFR_ARATH/8.9e-109/LRR receptor-like serine/threonine-protein kinase EFR OS=Arabidopsis thaliana GN=EFR PE=1 SV=1
BntWG10011455	Up	1.83759	9.59292e-05	XP_010095095.1/3.2e-271/hypothetical protein L484_026404 [Morus notabilis] >EXB58201.1 hypothetical protein L484_026404 [Morus notabilis]	sp|P18616|NRPB1_ARATH/5.8e-15/DNA-directed RNA polymerase II subunit 1 OS=Arabidopsis thaliana GN=NRPB1 PE=1 SV=3
BntWG10011463	Down	-1.91092	7.57599e-06	XP_004307645.1/6.7e-84/PREDICTED: DNA replication complex GINS protein psf3-like [Fragaria vesca subsp. vesca]	NA
BntWG10011464	Up	2.77263	3.69423e-19	XP_003600889.2/4.1e-28/early flowering protein [Medicago truncatula] >AFK36717.1 unknown [Medicago truncatula] >AES71140.2 early flowering protein [Medicago truncatula]	sp|O04211|ELF4_ARATH/1.1e-30/Protein EARLY FLOWERING 4 OS=Arabidopsis thaliana GN=ELF4 PE=1 SV=1
BntWG10011467	Down	-2.31361	2.7954e-13	XP_010106259.1/0.0e+00/Phosphoinositide phospholipase C 2 [Morus notabilis] >EXC09416.1 Phosphoinositide phospholipase C 2 [Morus notabilis]	sp|Q39033|PLCD2_ARATH/1.8e-244/Phosphoinositide phospholipase C 2 OS=Arabidopsis thaliana GN=PLC2 PE=1 SV=1
BntWG10011490	Down	-3.05684	6.78852e-10	XP_010105432.1/3.4e-58/hypothetical protein L484_009900 [Morus notabilis] >EXC04707.1 hypothetical protein L484_009900 [Morus notabilis]	sp|Q9LJG8|ASIL2_ARATH/2.8e-20/Trihelix transcription factor ASIL2 OS=Arabidopsis thaliana GN=ASIL2 PE=1 SV=1
BntWG10011501	Down	-4.89873	3.40842e-05	OWM69929.1/4.1e-114/hypothetical protein CDL15_Pgr025778 [Punica granatum]	sp|Q9S7T7|SCC11_ARATH/7.6e-57/Sister chromatid cohesion 1 protein 1 OS=Arabidopsis thaliana GN=SYN1 PE=2 SV=2
BntWG10011523	Up	1.73691	1.20925e-28	XP_010087542.1/0.0e+00/DNA repair protein rhp54 [Morus notabilis] >EXB29273.1 DNA repair protein rhp54 [Morus notabilis]	sp|Q9M297|CLSY1_ARATH/0.0e+00/SNF2 domain-containing protein CLASSY 1 OS=Arabidopsis thaliana GN=CLSY1 PE=1 SV=1
BntWG10011530	Up	2.57295	4.65301e-42	XP_010087031.1/1.3e-225/hypothetical protein L484_012275 [Morus notabilis] >EXB25849.1 hypothetical protein L484_012275 [Morus notabilis]	NA
BntWG10011549	Up	4.28263	0	XP_021296930.1/5.7e-144/peroxidase 4-like [Herrania umbratica]	sp|A7NY33|PER4_VITVI/4.2e-131/Peroxidase 4 OS=Vitis vinifera GN=GSVIVT00023967001 PE=1 SV=1
BntWG10011552	Up	2.33009	0.000276844	AMQ09522.1/9.4e-108/lateral organ boundaries domain protein [Boehmeria nivea]	sp|Q8L5T5|LBD15_ARATH/7.1e-68/LOB domain-containing protein 15 OS=Arabidopsis thaliana GN=LBD15 PE=1 SV=2
BntWG10011553	Down	-3.98361	4.56209e-38	XP_008233859.1/2.0e-29/PREDICTED: putative protein TPRXL [Prunus mume]	sp|Q9LVN1|FH13_ARATH/4.4e-10/Formin-like protein 13 OS=Arabidopsis thaliana GN=FH13 PE=2 SV=3
BntWG10011578	Down	-6.5282	1.70238e-12	XP_010103643.1/1.7e-176/hypothetical protein L484_011236 [Morus notabilis] >EXB96526.1 hypothetical protein L484_011236 [Morus notabilis]	sp|Q501D5|MCMBP_ARATH/7.8e-142/Mini-chromosome maintenance complex-binding protein OS=Arabidopsis thaliana GN=ETG1 PE=1 SV=1
BntWG10011579	Down	-2.9286	0	AHL25252.1/3.0e-148/expansin [Boehmeria nivea]	sp|O22874|EXPA8_ARATH/2.9e-119/Expansin-A8 OS=Arabidopsis thaliana GN=EXPA8 PE=2 SV=1
BntWG10011582	Up	2.9012	4.7506e-09	XP_010103649.1/1.1e-46/Taxadiene 5-alpha hydroxylase [Morus notabilis] >EXB96532.1 Taxadiene 5-alpha hydroxylase [Morus notabilis]	sp|Q84KI1|T14H_TAXCU/5.7e-24/Taxoid 14-beta-hydroxylase OS=Taxus cuspidata PE=1 SV=1
BntWG10011595	Up	7.11961	2.51791e-17	XP_010103666.1/5.5e-24/putative WRKY transcription factor 70 [Morus notabilis] >EXB96549.1 putative WRKY transcription factor 70 [Morus notabilis]	NA
BntWG10011602	Up	5.12003	8.58605e-06	XP_015887258.1/9.6e-110/PREDICTED: disease resistance protein RGA2-like [Ziziphus jujuba]	sp|Q7XBQ9|RGA2_SOLBU/2.1e-40/Disease resistance protein RGA2 OS=Solanum bulbocastanum GN=RGA2 PE=1 SV=1
BntWG10011603	Up	4.81449	5.83319e-05	XP_010092011.1/3.0e-82/BAHD acyltransferase [Morus notabilis] >EXB49715.1 BAHD acyltransferase [Morus notabilis]	sp|O23393|BIA1_ARATH/3.4e-46/BAHD acyltransferase BIA1 OS=Arabidopsis thaliana GN=BIA1 PE=2 SV=1
BntWG10011608	Down	-1.75434	6.51804e-06	XP_010112830.1/2.0e-14/hypothetical protein L484_014677 [Morus notabilis] >EXC34953.1 hypothetical protein L484_014677 [Morus notabilis]	NA
BntWG10011624	Down	-2.47451	0	XP_007202057.1/6.8e-153/F-box protein At2g26850 [Prunus persica] >ONH94841.1 hypothetical protein PRUPE_7G034300 [Prunus persica]	sp|Q6NLB1|FB118_ARATH/6.7e-113/F-box protein At2g26850 OS=Arabidopsis thaliana GN=At2g26850 PE=2 SV=1
BntWG10011625	Down	-7.88471	9.19533e-27	XP_010112862.1/4.6e-188/hypothetical protein L484_014712 [Morus notabilis] >EXC34985.1 hypothetical protein L484_014712 [Morus notabilis]	NA
BntWG10011628	Up	9.8396	6.4868e-78	XP_021665183.1/1.7e-208/pentatricopeptide repeat-containing protein At1g80270, mitochondrial-like isoform X1 [Hevea brasiliensis]	sp|Q9C977|PP135_ARATH/3.6e-171/Pentatricopeptide repeat-containing protein At1g80270, mitochondrial OS=Arabidopsis thaliana GN=At1g80270 PE=2 SV=1
BntWG10011633	Down	-9.25393	4.56807e-57	XP_015899434.1/2.6e-07/PREDICTED: uncharacterized protein LOC107432763 [Ziziphus jujuba]	NA
BntWG10011641	Down	-3.5768	0.000465506	XP_010087266.1/2.3e-156/UDP-glycosyltransferase 76E2 [Morus notabilis] >EXB28638.1 UDP-glycosyltransferase 76E2 [Morus notabilis]	sp|Q9C768|U76B1_ARATH/9.1e-89/UDP-glycosyltransferase 76B1 OS=Arabidopsis thaliana GN=UGT76B1 PE=2 SV=1
BntWG10011644	Up	5.07937	1.71579e-165	CBI30128.3/1.6e-220/unnamed protein product, partial [Vitis vinifera]	sp|P48419|C75A3_PETHY/8.3e-198/Flavonoid 3',5'-hydroxylase 2 OS=Petunia hybrida GN=CYP75A3 PE=2 SV=1
BntWG10011649	Down	-2.25384	6.87381e-09	XP_010089740.1/2.4e-205/hypothetical protein L484_013934 [Morus notabilis] >EXB38301.1 hypothetical protein L484_013934 [Morus notabilis]	sp|O80668|AVT1A_ARATH/6.6e-168/Amino acid transporter AVT1A OS=Arabidopsis thaliana GN=AVT1A PE=2 SV=2
BntWG10011653	Up	5.56091	2.62628e-07	XP_015900618.1/0.0e+00/PREDICTED: ferredoxin-dependent glutamate synthase, chloroplastic [Ziziphus jujuba]	sp|Q9ZNZ7|GLTB1_ARATH/0.0e+00/Ferredoxin-dependent glutamate synthase 1, chloroplastic/mitochondrial OS=Arabidopsis thaliana GN=GLU1 PE=1 SV=3
BntWG10011658	Up	5.09563	1.01382e-05	XP_010108530.1/4.9e-83/Transcription factor ORG2 [Morus notabilis] >EXC19630.1 Transcription factor ORG2 [Morus notabilis]	sp|Q9M1K1|ORG2_ARATH/8.0e-38/Transcription factor ORG2 OS=Arabidopsis thaliana GN=ORG2 PE=1 SV=1
BntWG10011665	Up	1.93262	7.95569e-233	XP_010108521.1/2.4e-124/Haloacid dehalogenase-like hydrolase domain-containing protein 3 [Morus notabilis] >EXC19621.1 Haloacid dehalogenase-like hydrolase domain-containing protein 3 [Morus notabilis]	sp|P21997|SSGP_VOLCA/2.3e-07/Sulfated surface glycoprotein 185 OS=Volvox carteri PE=1 SV=1
BntWG10011666	Up	2.3789	1.96581e-165	XP_018828859.1/5.6e-311/PREDICTED: alpha-dioxygenase 1-like [Juglans regia]	sp|Q9SGH6|DOX1_ARATH/7.0e-287/Alpha-dioxygenase 1 OS=Arabidopsis thaliana GN=DOX1 PE=1 SV=1
BntWG10011667	Up	7.48422	2.8876e-21	XP_010108520.1/0.0e+00/Prostaglandin G/H synthase 1 [Morus notabilis] >EXC19620.1 Prostaglandin G/H synthase 1 [Morus notabilis]	sp|Q9SGH6|DOX1_ARATH/2.4e-277/Alpha-dioxygenase 1 OS=Arabidopsis thaliana GN=DOX1 PE=1 SV=1
BntWG10011672	Up	6.79789	1.84044e-14	XP_010095705.1/5.1e-159/hypothetical protein L484_001124 [Morus notabilis] >EXB61899.1 hypothetical protein L484_001124 [Morus notabilis]	NA
BntWG10011675	Down	-2.84982	2.44539e-06	XP_010103911.1/8.3e-46/7-methylxanthosine synthase 1 [Morus notabilis] >EXB97352.1 7-methylxanthosine synthase 1 [Morus notabilis]	sp|Q84PP7|MXMT2_COFAR/1.3e-30/Monomethylxanthine methyltransferase 2 OS=Coffea arabica GN=MXMT2 PE=1 SV=1
BntWG10011683	Down	-4.45127	0.000357823	AMQ09561.1/1.7e-36/small auxin up regulated protein [Boehmeria nivea]	sp|P32295|ARG7_VIGRR/5.1e-22/Indole-3-acetic acid-induced protein ARG7 OS=Vigna radiata var. radiata GN=ARG7 PE=2 SV=1
BntWG10011684	Down	-4.82746	3.10407e-34	AMQ09546.1/3.8e-49/small auxin up regulated protein [Boehmeria nivea]	sp|P33079|A10A5_SOYBN/1.3e-25/Auxin-induced protein 10A5 OS=Glycine max PE=2 SV=1
BntWG10011689	Down	-5.63569	1.22182e-07	AMQ09557.1/6.5e-41/small auxin up regulated protein [Boehmeria nivea]	sp|P32295|ARG7_VIGRR/9.0e-27/Indole-3-acetic acid-induced protein ARG7 OS=Vigna radiata var. radiata GN=ARG7 PE=2 SV=1
BntWG10011690	Down	-5.03185	1.47188e-05	AMQ09587.1/9.7e-42/small auxin up regulated protein [Boehmeria nivea]	sp|Q9FJG0|SAU20_ARATH/1.5e-26/Auxin-responsive protein SAUR20 OS=Arabidopsis thaliana GN=SAUR20 PE=2 SV=1
BntWG10011691	Down	-1.95403	3.45281e-13	AMQ09546.1/1.6e-44/small auxin up regulated protein [Boehmeria nivea]	sp|P33079|A10A5_SOYBN/1.4e-24/Auxin-induced protein 10A5 OS=Glycine max PE=2 SV=1
BntWG10011692	Down	-5.16496	5.95434e-06	AMQ09580.1/4.4e-42/small auxin up regulated protein [Boehmeria nivea]	sp|Q9FJG0|SAU20_ARATH/2.1e-25/Auxin-responsive protein SAUR20 OS=Arabidopsis thaliana GN=SAUR20 PE=2 SV=1
BntWG10011696	Up	2.18874	9.09887e-10	XP_010090907.1/9.5e-75/Putative methyltransferase [Morus notabilis] >EXB41195.1 Putative methyltransferase [Morus notabilis]	NA
BntWG10011706	Down	-7.10036	3.16712e-17	XP_010102984.1/2.3e-161/(R)-mandelonitrile lyase 1 [Morus notabilis] >EXB94551.1 (R)-mandelonitrile lyase 1 [Morus notabilis]	sp|O24243|MDL1_PRUDU/4.7e-119/(R)-mandelonitrile lyase 1 OS=Prunus dulcis GN=MDL1 PE=1 SV=1
BntWG10011711	Down	-3.1011	9.61113e-222	XP_010103492.1/4.0e-241/Receptor-like protein kinase HSL1 [Morus notabilis] >EXC46783.1 Receptor-like protein kinase HSL1 [Morus notabilis]	sp|Q9C7T7|CEPR2_ARATH/9.8e-168/Receptor protein-tyrosine kinase CEPR2 OS=Arabidopsis thaliana GN=CEPR2 PE=1 SV=1
BntWG10011733	Down	-2.38471	1.01137e-33	XP_010103171.1/1.1e-24/hypothetical protein L484_023045 [Morus notabilis] >EXB94936.1 hypothetical protein L484_023045 [Morus notabilis]	NA
BntWG10011734	Down	-2.33507	1.73778e-80	XP_010103174.1/1.5e-33/hypothetical protein L484_023048 [Morus notabilis] >EXB94939.1 hypothetical protein L484_023048 [Morus notabilis]	NA
BntWG10011735	Down	-3.71586	2.10824e-38	XP_021805776.1/4.4e-43/uncharacterized protein LOC110749882 [Prunus avium]	NA
BntWG10011741	Down	-11.0177	0	XP_010103164.1/1.6e-193/(R)-mandelonitrile lyase 2 [Morus notabilis] >EXB94929.1 (R)-mandelonitrile lyase 2 [Morus notabilis]	sp|P52706|MDL1_PRUSE/5.3e-157/(R)-mandelonitrile lyase 1 OS=Prunus serotina GN=MDL1 PE=1 SV=1
BntWG10011745	Up	5.71233	4.52773e-41	XP_010103164.1/7.0e-181/(R)-mandelonitrile lyase 2 [Morus notabilis] >EXB94929.1 (R)-mandelonitrile lyase 2 [Morus notabilis]	sp|Q9SSM2|MDLL_ARATH/1.1e-149/(R)-mandelonitrile lyase-like OS=Arabidopsis thaliana GN=At1g73050 PE=2 SV=1
BntWG10011751	Up	4.7086	1.11653e-07	XP_010103164.1/2.9e-198/(R)-mandelonitrile lyase 2 [Morus notabilis] >EXB94929.1 (R)-mandelonitrile lyase 2 [Morus notabilis]	sp|P52706|MDL1_PRUSE/3.8e-155/(R)-mandelonitrile lyase 1 OS=Prunus serotina GN=MDL1 PE=1 SV=1
BntWG10011758	Down	-4.83983	1.53185e-34	XP_010103150.1/1.6e-191/hypothetical protein L484_023023 [Morus notabilis] >EXB94915.1 hypothetical protein L484_023023 [Morus notabilis]	sp|Q8W4K5|VAB_ARATH/9.1e-35/VAN3-binding protein OS=Arabidopsis thaliana GN=VAB PE=1 SV=1
[truncated: 2,333 more rows]

## Sheet: Table S5
Table S5 Cellulose synthase genes with an expression difference between TPS and MPS
[truncated: 11 more rows]

## Sheet: Table S6
Table S6 Genes targeted by miRNAs from the bioinformatic prediction
[truncated: 684 more rows]

[truncated: 4 more sheets: Table S7, Table S8, Table S9, Table S10]
